# Supplementary material for: Comprehensive Analysis of Human Colorectal Cancers Harboring Polymerase Epsilon Mutations
Source: Int J Mol Sci. 2025 Jul 25;26(15):7208. doi: 10.3390/ijms26157208 (PMC12347369; doi:10.3390/ijms26157208)
Supplement: Supplementary file 1 [file ijms-26-07208-s001.zip]

Archive with 10 entries (10 files):
- Table S5.xlsx
- Table S4.xlsx
- Fig. S4.pdf
- Fig. S1.pdf
- Table S2.xlsx
- Table S1.xlsx
- Fig. S3.pdf
- Fig. S2.pdf
- Table S3.pdf
- Table S6.xlsx
