# Supplementary material for: Comprehensive Analysis of Human Colorectal Cancers Harboring Polymerase Epsilon Mutations
Source: Int J Mol Sci. 2025 Jul 25;26(15):7208. doi: 10.3390/ijms26157208 (PMC12347369; doi:10.3390/ijms26157208)
Supplement: Supplementary file 1 [file ijms-26-07208-s001.zip › Table S4.xlsx]

## Sheet: S4
Supplementary Table 4. Nucleotide change in genes occuring in POLE driver, non-driver and WT background.
Driver	nondriver	WT
G>T	T>G	G>T
T>C	T>G	A>G
G>T	G>A	G>A
T>C	G>A	G>A
G>T	G>A	T>G
A>G	C>G	A>G
G>A	C>T	G>A
A>G	T>G	A>G
C>T	G>A	C>T
A>T	C>A	G>A
G>A	A>G	A>C
A>C	G>A	T>G
G>A	G>T	G>A
G>A	G>T	T>G
C>T	G>A	T>C
A>G	T>C	G>A
T>C	G>T	C>T
G>A	C>T	G>A
C>T	G>C	C>T
G>A	T>C	C>A
A>G	G>T	G>A
C>T	C>T	C>T
C>T	C>T	C>T
G>A	T>C	C>T
A>G	G>T	G>T
G>A	C>T	C>T
C>T	T>C	A>C
C>A	T>C	T>C
G>A	G>A	G>A
C>T	G>A	T>G
C>T	C>A	A>G
G>A	A>C	A>C
A>G	G>T	G>T
G>T	C>T	T>C
A>G	T>G	G>C
G>A	C>T	G>A
A>G	G>A	T>C
G>A	T>G	A>C
C>T	T>G	A>T
G>A	C>T	A>T
T>G	G>A	A>T
G>A	A>G	G>A
A>C	C>T	G>T
T>C	C>T	A>G
G>A	G>T	A>T
T>C	C>T	T>C
G>A	C>T	C>T
C>T	G>A	T>C
G>C	T>C	A>G
C>T	T>C	C>A
G>A	G>A	A>G
C>T	T>G	A>C
G>A	C>T	T>C
C>T	A>G	G>A
G>T	G>A	G>A
A>G	G>A	C>T
G>A	G>A	A>G
G>A	T>C	T>C
C>T	C>A	A>G
G>A	G>C	C>T
T>A	T>A	G>A
A>C	T>A	G>A
G>A	A>G	T>C
C>A	G>A	G>A
A>T	A>C	A>C
T>G	G>A	A>G
G>A	G>A	A>G
C>T	G>T	A>G
C>T	G>C	T>C
C>T	G>A	G>A
C>A	G>A	A>G
C>A	T>C	T>A
C>A	T>C	A>G
C>A	T>C	A>G
C>A	A>G	T>C
T>A	G>T	T>G
T>A	C>A	C>A
A>C	C>T	A>C
C>T	G>A	C>T
A>G	G>A	G>A
A>C	C>T	T>C
A>G	C>T	T>G
T>G	G>A	C>T
A>C	T>C	C>T
G>A	A>T	T>C
G>A	G>A	A>G
C>T	G>T	T>C
G>A	T>C	T>C
G>A	A>G	C>A
G>A	A>G	G>A
A>C	G>A	C>T
T>C	G>T	A>G
C>T	T>C	T>C
G>A	G>T	C>T
C>A	T>A	T>C
A>G	A>G	C>G
C>A	G>A	G>A
A>G	T>C	T>C
T>C	G>A	T>A
G>A	A>G	T>G
G>A	G>A	T>C
G>T	A>G	G>A
G>T	A>T	C>A
A>C	T>C	G>A
T>G	T>C	G>A
G>T	A>G	T>C
T>G	A>G	T>C
T>C	G>A	G>T
C>A	G>T	T>C
G>T	G>A	C>T
G>A	C>T	A>G
G>A	G>A	C>T
G>A	G>A	A>C
T>C	C>T	T>C
G>T	C>T	G>T
A>C	C>T	C>T
T>G	G>A	G>A
C>A	C>A	G>A
G>A	A>G	G>A
T>G	G>A	G>A
T>C	G>A	C>T
C>T	T>C	C>T
T>G	C>A	A>G
C>T	G>A	G>T
C>T	A>C	G>A
C>A	T>C	G>A
G>A	C>G	T>C
C>T	G>A	C>T
C>A	G>A	C>T
T>G	C>T	T>C
T>C	C>T	C>T
G>T	A>G	G>A
T>A	G>A	G>A
C>T	G>A	C>G
A>C	T>C	T>G
T>G	G>T	G>A
C>T	C>T	T>C
T>A	G>A	G>A
C>T	G>T	G>T
A>C	C>T	C>A
G>A	G>T	G>A
G>A	G>A	G>A
A>C	G>A	G>A
G>A	A>G	G>A
A>C	T>C	G>A
C>T	G>A	C>T
T>G	T>C	C>T
T>G	A>C	C>G
G>A	C>T	G>A
G>A	C>T	C>A
A>G	G>A	G>A
A>C	T>A	C>T
T>G	G>T	G>T
A>C	G>A	C>T
T>G	T>C	C>T
C>A	G>C	G>A
A>C	G>C	G>A
G>T	G>T	G>T
G>T	G>A	G>C
C>T	T>C	T>C
A>C	G>A	C>T
T>G	G>A	C>T
T>C	C>A	C>T
C>T	A>T	G>A
C>A	G>A	G>A
C>T	C>T	C>T
C>A	G>A	G>A
C>T	T>G	G>A
C>T	T>C	C>T
C>A	T>C	C>A
G>T	G>A	A>G
G>T	C>T	C>G
T>G	G>A	C>T
A>G	G>A	A>G
T>G	+C>T	C>T
A>G	G>T	C>T
G>T	C>T	C>T
G>T	C>T	C>T
A>G	G>A	G>A
G>T	G>A	T>C
G>A	C>T	C>T
C>A	T>C	T>G
C>T	C>A	G>A
A>G	G>T	T>C
C>A	C>T	G>T
A>C	G>A	G>A
T>G	C>T	A>T
C>T	C>A	A>G
G>A	G>T	A>G
G>A	G>A	C>T
G>A	G>T	G>A
C>A	C>T	C>T
C>T	G>A	G>A
C>T	G>A	A>G
G>A	C>T	T>C
T>G	C>T	G>A
A>C	C>T	G>A
C>A	G>A	G>A
G>A	G>T	G>A
A>G	C>T	T>C
C>A	G>T	C>A
G>A	G>A	G>A
A>G	C>T	T>C
G>A	G>A	G>A
T>C	A>G	G>T
G>T	A>G	G>A
G>A	C>A	C>T
G>A	C>A	C>T
G>A	C>T	G>A
T>C	G>C	A>G
G>A	G>A	G>A
T>C	T>C	G>A
T>C	G>A	A>G
T>C	A>G	T>C
G>A	A>C	T>G
G>A	C>T	G>A
G>A	G>A	C>T
C>T	G>A	G>A
C>A	T>G	C>T
C>A	T>C	T>G
C>T	A>G	T>C
C>A	T>C	A>G
C>A	G>A	T>C
G>T	T>C	T>G
A>G	T>G	G>A
G>T	G>A	G>A
C>T	C>T	G>A
C>T	A>G	C>T
C>T	A>C	G>A
C>T	A>C	T>C
A>C	A>C	A>G
G>A	C>T	T>C
G>T	G>A	A>G
G>A	G>A	G>A
G>T	G>T	A>C
G>A	G>A	G>A
G>A	C>T	C>A
G>A	A>C	G>A
C>T	T>A	C>T
A>C	G>T	G>A
G>A	C>T	T>C
T>C	G>A	T>C
C>T	G>A	A>G
G>A	C>A	A>G
C>T	C>A	G>C
C>T	C>T	G>T
C>T	G>A	G>T
G>A	T>C	A>G
G>A	T>C	C>T
T>G	A>G	A>G
A>C	A>G	T>C
T>C	G>A	G>T
G>T	T>C	G>A
T>C	+T>C	T>C
T>G	A>G	T>G
T>G	T>C	A>G
A>T	C>T	T>C
T>G	C>T	C>A
T>C	T>A	G>A
T>C	G>A	G>A
T>G	G>A	T>G
A>T	A>G	G>A
T>C	G>T	T>C
T>C	G>T	C>T
T>C	C>T	C>T
C>A	C>T	G>A
T>C	C>T	T>C
T>G	C>T	G>A
G>A	A>T	G>A
A>C	C>T	G>A
A>C	C>T	C>A
G>A	A>G	C>T
G>T	G>T	A>C
G>T	G>A	A>T
G>A	C>T	T>A
G>A	G>T	C>A
G>T	C>A	T>C
G>A	G>A	A>G
C>T	C>A	T>C
T>C	C>A	G>C
T>G	T>C	T>C
T>G	A>G	G>A
A>T	A>G	A>G
A>C	A>C	A>G
A>T	T>C	A>G
A>G	G>A	G>A
A>C	C>T	A>T
C>A	C>T	G>T
T>C	C>T	G>A
A>C	C>T	G>A
A>C	C>T	G>A
T>C	G>A	G>T
A>C	C>T	C>T
C>A	C>T	T>C
A>G	A>T	C>T
G>A	G>A	C>T
G>T	T>G	T>C
T>C	G>A	C>T
T>C	A>G	G>A
G>A	T>A	G>A
A>C	G>A	C>T
A>C	A>T	C>T
C>T	G>A	A>T
C>T	C>T	G>A
C>T	A>G	G>T
G>T	G>A	T>C
A>C	G>A	T>C
A>C	G>A	C>T
C>T	G>A	C>T
G>T	G>A	T>C
G>A	C>T	C>T
A>G	G>C	C>T
A>G	G>A	C>T
G>T	G>A	T>C
A>G	C>T	A>G
C>T	C>T	C>T
C>A	C>A	C>T
C>T	C>T	A>G
G>T	G>T	T>C
C>T	T>A	C>T
C>T	A>G	C>T
C>T	A>G	T>C
A>G	C>A	G>A
A>C	T>C	C>T
T>G	C>A	G>A
G>A	G>A	T>C
A>G	G>A	T>C
C>T	T>C	A>G
G>A	C>T	C>G
C>T	G>A	T>C
A>G	G>A	A>C
A>C	A>G	C>T
T>G	G>A	C>A
G>A	A>G	G>A
C>A	C>T	C>A
G>A	G>T	C>T
A>G	C>T	G>A
T>C	G>A	A>G
C>T	C>T	A>G
G>A	G>A	T>C
G>A	G>T	C>T
C>T	G>C	T>C
C>T	G>C	C>T
G>A	A>G	C>T
C>T	A>G	A>G
T>C	C>T	T>C
C>T	T>C	G>A
C>T	T>C	T>C
T>G	C>A	A>C
C>T	G>A	G>A
C>T	C>T	A>G
G>A	G>A	G>A
G>A	T>C	C>T
C>T	C>T	T>C
G>A	A>C	T>C
A>C	C>A	G>A
A>C	G>T	A>C
C>T	C>T	G>A
T>G	C>T	T>C
C>A	T>C	A>C
T>G	G>A	G>T
C>A	C>T	C>T
C>T	G>A	A>G
C>T	G>A	C>A
C>T	G>A	G>A
G>A	C>T	C>A
C>T	T>G	C>T
C>T	G>C	C>A
C>T	G>A	C>T
C>T	C>A	G>A
G>A	C>A	C>T
G>A	C>A	A>C
C>T	G>A	T>G
T>G	G>T	G>A
C>A	G>A	G>T
T>G	T>C	G>T
G>A	A>G	A>C
C>T	T>G	G>A
C>T	T>G	G>T
G>A	G>A	C>T
G>A	G>A	T>G
T>G	G>A	G>A
C>A	T>G	A>C
G>A	T>A	G>T
C>A	T>A	G>A
C>T	T>G	G>A
G>A	C>T	G>T
A>C	C>T	G>A
T>C	C>T	A>C
G>A	C>T	C>T
G>A	C>T	C>A
G>A	G>A	C>T
G>A	G>A	G>A
C>A	G>A	A>T
G>A	C>G	C>T
C>A	C>T	G>A
C>T	T>C	C>T
A>G	A>G	G>A
G>A	A>G	A>C
G>C	C>T	G>T
T>C	C>A	A>G
C>T	C>T	A>C
A>G	T>C	C>T
A>G	G>A	G>A
A>C	G>A	T>A
G>A	C>T	G>A
A>C	G>T	A>G
C>G	+T>A	G>A
T>A	G>A	G>A
G>T	A>C	A>T
G>T	A>C	G>A
T>C	G>A	G>A
A>G	T>C	T>C
T>G	G>A	T>C
T>G	C>T	C>T
G>A	G>T	C>T
G>A	T>C	T>C
A>G	G>A	C>T
G>A	C>G	G>A
A>G	C>T	G>A
G>A	C>T	T>A
C>T	G>T	A>G
C>T	G>A	C>A
C>T	C>T	A>C
C>A	T>C	T>G
C>T	T>C	A>C
T>C	G>A	A>G
C>T	G>A	G>A
G>T	C>T	C>T
G>T	C>T	A>C
C>A	A>G	G>A
G>T	G>A	A>C
G>T	A>G	T>G
T>C	A>G	G>A
C>T	T>G	G>A
G>A	T>G	A>G
C>T	G>A	G>A
G>A	G>A	T>G
G>C	C>T	G>A
C>T	T>C	G>A
C>A	C>T	G>A
C>T	A>G	A>C
G>T	T>C	G>T
G>A	G>A	C>A
G>A	A>G	A>C
T>G	G>A	G>A
G>A	G>A	C>T
G>A	G>T	A>G
G>A	G>A	G>A
T>G	G>A	T>C
G>A	G>A	A>C
G>T	A>G	G>T
G>A	A>G	G>T
C>T	G>T	G>A
C>A	G>T	A>C
C>A	C>T	G>A
G>A	C>T	T>G
C>T	G>A	G>A
T>A	A>G	T>G
G>A	A>G	C>T
A>C	T>A	G>A
T>G	A>C	T>G
C>T	G>T	G>T
A>C	G>T	G>A
C>T	G>A	G>T
C>T	T>C	C>A
C>A	T>C	G>A
C>T	C>A	C>A
G>A	C>G	G>A
G>T	C>G	G>T
T>C	G>A	G>T
G>A	T>C	C>A
C>T	T>C	C>T
G>A	T>C	G>T
G>A	G>A	C>T
A>C	C>T	G>A
T>G	+G>A	G>A
G>A	+G>A	A>G
G>A	G>A	G>T
A>C	C>T	G>A
T>G	T>C	G>A
C>A	G>A	C>A
G>A	G>A	G>T
A>C	T>G	A>G
T>G	A>G	A>G
T>C	G>A	G>T
G>T	G>A	G>A
T>C	C>T	G>A
C>A	G>A	G>T
A>C	G>A	G>A
C>A	G>A	G>T
T>C	G>A	C>T
T>G	A>G	A>G
G>T	A>G	T>G
T>G	T>C	C>T
G>T	G>A	G>A
G>T	C>T	G>T
G>A	C>T	T>C
G>T	C>T	G>T
G>T	C>T	C>A
G>A	G>C	C>G
A>C	A>T	C>T
A>G	A>G	C>T
T>G	G>A	C>T
G>A	A>T	C>T
C>T	C>T	G>T
G>A	G>A	G>T
G>T	A>G	G>A
C>A	C>T	C>T
C>T	T>C	G>A
G>A	G>C	T>G
G>T	C>T	T>G
G>T	A>G	G>A
G>A	C>A	A>C
A>C	T>A	T>G
A>G	G>A	T>C
C>T	T>G	T>G
G>A	G>C	C>T
G>A	T>C	C>A
G>A	G>A	C>T
G>T	G>T	C>A
T>G	C>T	A>C
G>A	C>A	T>G
C>A	T>C	G>A
G>T	G>A	A>C
T>C	C>T	T>G
A>G	T>G	T>G
G>A	T>C	T>G
C>T	T>C	G>T
C>A	T>C	C>A
G>A	T>G	A>G
G>A	G>A	A>G
C>T	T>C	C>T
G>A	C>T	G>A
G>A	G>A	G>A
C>T	G>A	T>G
G>A	A>T	T>A
T>C	T>C	A>C
C>T	C>G	A>C
G>A	A>G	G>A
G>A	C>A	A>C
G>A	C>T	A>C
G>T	T>A	A>G
G>T	G>T	A>C
T>C	C>T	G>T
A>G	G>A	G>T
G>A	G>A	C>A
C>T	C>T	C>A
G>T	G>A	G>A
G>A	G>A	A>G
A>G	A>C	G>A
C>G	G>A	G>A
G>A	C>T	G>A
G>T	A>G	A>G
G>A	C>T	C>T
C>A	C>T	C>A
A>C	C>T	C>A
A>G	G>A	C>A
C>T	C>T	C>T
C>T	C>T	G>T
C>T	T>C	A>G
G>A	G>A	C>A
T>G	T>C	C>T
C>T	A>G	C>T
T>G	G>T	G>A
T>C	C>A	G>A
C>T	C>A	A>C
C>T	C>A	A>G
C>T	G>T	T>G
C>T	G>T	T>G
G>T	G>T	C>A
C>A	C>T	G>A
T>G	G>A	G>A
C>T	C>T	C>A
G>T	G>T	G>A
C>T	A>G	C>T
C>T	G>A	G>A
A>G	A>G	G>T
G>T	A>C	A>G
G>A	A>G	T>C
C>A	C>A	C>T
G>A	A>G	C>T
C>T	G>T	A>G
A>C	A>G	G>A
G>T	A>G	T>A
G>A	A>G	A>G
C>T	G>T	G>A
G>T	T>C	T>G
C>T	G>A	A>G
A>G	G>A	T>G
G>A	G>A	G>A
G>A	G>T	T>G
G>A	T>C	G>A
C>T	T>C	G>T
A>C	C>T	A>C
G>A	G>T	T>G
C>T	G>T	A>G
G>T	G>T	T>G
A>C	G>T	G>T
C>T	G>A	G>A
A>C	G>A	G>A
C>T	T>A	T>C
T>G	G>A	T>C
A>G	G>T	C>T
C>T	T>C	T>C
G>A	G>A	A>G
G>A	C>T	G>A
C>T	A>G	A>G
A>G	C>T	T>C
G>T	T>G	T>C
G>T	G>A	C>A
A>C	C>T	T>C
C>T	C>T	A>T
G>T	C>T	G>A
C>T	T>C	G>T
G>A	A>G	A>G
C>T	G>A	C>A
T>A	A>G	C>T
G>A	A>G	C>A
C>T	A>G	G>A
G>T	T>C	T>C
G>T	C>G	G>A
A>G	G>T	C>T
G>T	C>T	G>A
T>G	G>C	A>G
G>T	C>A	G>A
G>A	C>T	G>A
G>A	G>T	G>A
C>A	G>T	G>A
G>T	C>T	G>A
T>G	G>A	G>A
G>T	G>A	G>A
G>A	C>A	G>A
C>T	C>T	T>C
T>C	G>A	G>T
C>A	G>A	C>A
C>T	G>A	G>A
C>T	T>C	A>G
C>T	C>A	C>A
G>C	C>A	C>T
G>A	T>A	C>A
G>A	G>A	C>T
G>A	A>G
G>A	T>C
A>G	C>T
A>T	G>A
G>A	C>A
G>A	A>G
C>T	C>T
C>T	C>T
C>T	G>A
G>A	C>A
G>A	C>T
A>C	C>T
G>A	A>T
T>C	G>A
G>A	C>T
A>T	G>T
T>C	G>C
G>A	A>T
G>A	G>T
A>C	T>C
G>A	A>G
G>A	T>C
G>A	A>G
G>A	A>G
A>G	C>T
A>C	T>C
G>A	T>C
G>A	A>G
G>A	A>G
T>C	G>A
A>C	A>G
C>T	C>T
G>A	G>T
G>T	T>C
G>A	G>T
G>T	A>G
T>C	T>C
G>A	A>C
C>T	C>T
G>A	T>G
C>T	C>T
G>A	T>C
T>C	G>A
G>A	G>A
A>T	G>A
T>C	C>T
G>A	C>T
G>A	T>C
A>C	G>C
G>A	G>A
G>A	T>C
G>A	C>T
G>A	A>G
A>G	T>C
A>C	A>G
T>G	G>A
A>G	T>C
G>A	A>G
A>C	G>A
C>T	T>C
C>T	G>A
A>G	C>A
A>C	T>C
G>T	T>C
G>A	T>A
G>T	T>C
T>A	T>A
C>T	C>A
A>C	G>A
T>G	C>T
A>C	A>T
C>T	T>A
G>T	G>A
G>A	C>T
T>A	T>C
C>A	C>T
G>A	C>T
G>T	G>A
T>C	G>T
A>C	A>G
G>T	G>T
G>A	G>T
T>C	A>T
A>C	C>T
G>T	A>T
G>A	G>A
G>A	C>T
G>A	T>C
G>A	T>C
G>A	G>A
G>A	G>A
A>C	G>C
A>C	G>C
C>T	G>A
G>A	G>A
T>G	G>A
C>A	G>A
C>T	G>A
C>T	G>A
T>C	G>A
G>A	G>A
T>G	G>A
A>G	G>A
C>T	G>A
T>C	C>A
G>A	T>G
C>T	G>A
C>A	G>A
C>T	G>C
C>T	A>G
C>T	A>G
G>T	A>G
G>A	A>G
G>A	A>G
C>T	A>G
C>T	A>G
T>G	A>G
C>T	A>G
T>C	A>G
C>T	A>G
G>A	A>G
C>T	A>G
C>T	A>T
C>T	A>T
T>G	G>A
A>C	G>C
A>C	C>T
C>T	G>A
C>T	C>T
T>A	G>T
G>A	G>A
A>C	G>A
C>A	G>T
G>T	A>G
G>A	T>A
A>C	C>A
C>T	G>A
G>A	C>T
A>C	G>A
G>A	G>A
C>T	G>A
A>G	C>T
G>A	G>A
T>C	T>G
G>A	T>C
G>A	G>A
T>C	G>A
G>A	G>A
G>A	C>T
C>T	C>T
G>A	A>G
G>A	G>A
T>C	G>A
G>A	C>A
C>T	T>C
C>T	G>C
A>C	C>T
G>A	T>C
A>G	T>C
G>T	A>G
G>A	C>T
A>G	C>A
G>A	A>C
C>T	A>G
C>T	T>G
G>A	T>C
C>T	T>C
G>T	T>C
C>T	T>C
G>A	T>C
C>T	G>A
G>T	C>G
A>C	G>A
G>T	T>A
C>T	G>A
C>T	C>T
G>A	G>A
C>A	A>G
C>T	G>T
C>T	G>A
C>T	A>G
G>A	G>A
A>T	G>A
A>G	G>A
C>T	G>A
A>G	T>C
C>T	G>A
G>A	C>T
C>T	G>A
G>A	C>T
G>A	G>A
G>A	C>T
T>C	C>T
G>A	T>C
T>C	T>C
G>C	G>A
G>A	C>T
G>A	C>T
C>T	C>T
G>A	A>G
G>T	T>A
G>A	T>C
G>A	T>C
G>A	G>A
G>A	G>A
C>T	T>A
G>A	T>A
G>A	G>A
G>T	C>T
T>C	G>C
C>T	C>A
G>A	G>A
G>T	G>A
C>A	C>T
C>T	G>A
A>C	G>A
G>A	C>T
G>A	T>A
A>T	T>C
G>A	T>C
C>T	T>C
G>A	A>G
G>A	G>A
G>A	T>G
A>C	C>T
G>A	A>G
C>T	T>C
C>T	G>A
A>C	T>G
G>A	G>A
A>G	G>T
A>C	C>T
G>A	G>A
G>A	A>G
A>T	G>A
G>T	T>A
C>T	A>G
G>A	G>A
T>C	G>T
G>A	G>T
A>C	C>T
G>A	G>A
A>T	T>C
C>T	G>T
A>C	G>A
G>A	T>A
T>G	C>T
G>A	G>A
G>A	G>A
T>G	C>T
T>C	A>G
G>A	A>G
G>A	C>G
G>T	G>A
C>T	T>C
G>T	T>C
G>T	A>G
G>A	G>T
G>A	C>T
C>T	C>T
G>A	C>T
G>A	C>A
T>G	G>T
T>G	T>C
C>T	C>A
A>G	G>A
A>G	G>T
T>G	C>T
T>G	C>A
G>A	G>A
G>A	G>A
G>T	G>A
C>T	C>T
C>T	A>T
G>A	A>T
G>T	T>C
G>A	G>T
C>G	C>T
T>C	A>C
G>A	G>A
G>T	T>C
G>A	T>C
G>T	G>A
A>C	C>T
C>T	G>T
T>G	G>A
A>C	T>C
G>A	A>G
C>T	A>G
G>A	G>T
C>T	A>G
C>T	C>T
T>C	A>G
T>G	A>G
G>A	C>T
G>A	A>C
T>G	G>A
G>A	T>C
G>A	G>T
T>C	C>T
G>A	G>A
T>C	T>C
C>T	A>T
A>G	C>A
G>A	T>C
G>T	C>T
T>C	G>A
C>A	A>G
A>C	G>T
G>T	C>T
C>A	A>G
A>C	G>A
C>T	G>A
C>T	A>G
G>A	C>T
T>G	A>G
T>C	G>T
C>A	C>A
T>G	T>C
T>C	C>T
C>T	G>A
C>T	G>A
C>A	T>C
G>C	A>T
C>T	A>T
A>G	T>C
G>C	T>G
C>T	A>G
A>G	T>C
T>C	G>C
G>A	A>G
C>T	G>A
G>A	C>T
A>G	G>A
G>A	G>A
C>T	G>A
G>A	C>T
G>A	C>A
T>G	C>T
A>G	A>G
G>A	A>G
G>T	C>A
G>A	A>G
T>G	A>G
G>A	C>T
G>A	C>T
G>A	A>G
G>A	C>T
G>A	G>A
C>T	G>A
C>T	G>A
C>T	G>A
T>C	T>C
C>T	G>T
T>C	C>A
C>T	C>T
G>A	G>A
T>C	C>T
T>G	G>T
T>C	C>A
T>G	T>C
T>C	T>C
T>C	G>A
C>A	G>A
C>A	T>C
C>T	G>A
C>A	C>T
G>T	G>A
G>A	G>A
C>A	G>A
G>A	C>T
G>T	C>G
G>T	C>A
C>T	C>T
G>A	G>A
C>T	G>T
C>T	A>T
G>A	G>T
G>A	A>T
A>C	C>T
G>A	G>T
C>T	C>A
A>C	G>A
C>T	G>A
T>C	G>A
C>T	G>A
C>T	C>T
A>G	G>A
C>T	C>A
A>G	A>G
C>A	G>A
C>A	C>A
C>T	C>T
G>A	A>C
G>A	A>G
C>A	C>A
C>T	A>G
G>T	C>T
G>T	C>T
G>T	G>T
G>A	G>A
G>A	C>T
G>A	A>G
G>A	T>C
T>C	G>A
G>A	T>A
G>A	T>C
G>A	T>C
T>C	T>C
G>A	G>A
A>C	G>T
G>A	T>C
G>A	C>T
A>C	G>A
G>A	A>G
G>A	G>A
G>T	T>A
C>T	C>A
G>T	T>C
G>T	T>C
G>A	T>C
G>A	A>G
G>A	C>A
G>A	C>T
G>A	C>A
G>A	T>G
G>A	C>A
G>A	T>C
G>C	A>G
T>G	G>A
T>C	A>G
G>A	A>G
G>A	C>T
G>A	A>G
C>T	A>G
G>A	G>A
A>C	G>A
G>A	T>C
A>G	G>A
A>C	T>C
A>C	T>C
A>C	C>A
G>T	T>C
G>A	A>G
G>A	G>A
A>G	A>G
C>T	C>T
G>T	G>T
G>A	C>T
G>A	T>C
G>A	C>A
A>G	C>A
A>C	G>A
T>C	C>T
G>A	A>C
G>A	A>G
G>A	A>G
G>A	C>T
G>A	C>T
G>T	C>T
G>A	C>A
G>A	C>T
T>G	C>T
T>G	C>T
G>A	A>G
A>C	G>A
G>A	A>G
G>A	C>T
T>C	G>A
A>G	G>A
G>T	T>C
G>T	G>A
C>T	G>A
T>C	A>G
A>G
G>T
C>T
T>G
T>A
A>G
A>G
G>A
G>A
C>G
G>A
G>A
G>A
G>T
T>C
T>C
C>T
T>G
G>A
G>A
T>G
G>T
C>T
G>T
G>A
G>A
G>A
A>G
G>T
T>G
C>T
G>A
C>T
G>A
G>T
G>A
G>A
G>A
G>A
G>A
A>C
C>T
G>A
G>A
C>T
G>A
A>C
G>A
C>T
G>A
C>T
G>A
G>A
C>T
C>T
G>A
C>T
G>A
G>A
C>T
G>A
C>T
G>A
C>T
T>C
G>T
T>G
T>C
A>C
T>G
T>C
A>G
T>C
A>G
G>A
C>T
C>T
A>G
G>A
G>T
A>C
A>T
G>A
G>A
A>T
G>A
A>T
A>G
C>A
G>A
A>C
G>A
G>A
G>A
C>T
C>A
G>A
C>T
C>G
G>T
G>A
G>T
G>T
A>T
A>T
G>A
G>A
G>A
G>A
G>A
G>A
C>A
C>T
G>A
C>T
A>C
G>A
G>A
C>T
G>A
G>T
A>C
A>C
A>G
A>C
C>T
G>A
C>T
C>T
C>T
G>A
C>A
G>T
C>A
G>T
A>G
A>G
C>A
G>A
G>A
G>T
T>G
G>T
A>C
G>A
G>A
G>A
G>A
G>A
C>T
G>A
C>T
C>T
G>A
T>C
C>T
G>A
G>T
G>T
C>T
C>T
G>A
C>A
G>A
G>T
A>G
G>A
C>T
A>T
T>C
G>A
T>G
T>G
T>G
T>G
T>C
G>A
G>T
T>C
G>A
G>T
C>T
G>T
C>T
G>A
C>T
G>A
C>T
G>A
C>T
C>T
C>T
T>G
A>C
G>A
C>T
G>A
A>G
C>T
C>T
C>T
C>T
G>A
G>T
G>A
C>T
C>T
G>A
G>A
G>A
G>A
G>A
C>T
C>T
A>C
G>A
C>T
C>T
G>T
C>T
G>T
G>A
G>A
G>A
A>C
G>A
T>G
A>G
G>A
T>G
A>G
C>T
C>T
C>T
C>T
G>A
T>C
C>T
C>T
G>A
C>T
G>A
G>A
G>T
G>A
G>A
G>A
G>A
T>C
A>G
A>G
A>G
T>G
C>A
T>G
C>A
A>G
C>T
G>T
G>T
G>A
G>A
G>T
G>T
G>A
G>A
C>T
G>A
G>A
C>T
G>T
G>A
C>T
C>T
G>A
C>T
A>G
G>A
T>C
T>C
T>C
C>T
C>T
G>A
A>G
A>T
A>T
A>G
G>A
C>T
G>A
A>G
A>C
C>T
G>A
A>C
C>A
G>A
G>T
G>T
G>A
G>T
G>T
T>C
G>A
G>T
G>T
C>T
G>A
G>A
G>T
G>T
G>A
A>G
T>A
C>T
C>T
G>C
G>T
C>T
A>G
C>T
G>T
C>T
A>G
G>A
A>G
G>T
G>T
T>A
T>C
C>A
T>G
C>A
T>G
C>A
T>C
T>C
A>G
G>A
A>G
C>T
C>T
C>T
C>T
A>C
T>A
A>C
G>T
A>T
G>T
A>T
G>T
C>A
A>C
C>T
C>A
G>A
A>G
C>A
C>A
C>T
C>A
C>A
G>A
C>A
G>T
C>A
C>A
T>C
C>A
G>T
G>A
T>C
C>T
C>T
C>A
C>T
G>C
T>C
C>T
G>C
T>G
C>T
C>T
T>G
C>T
C>T
C>T
A>G
C>A
G>T
A>G
G>A
C>A
T>G
C>A
C>T
C>T
C>T
T>C
G>A
T>C
T>C
G>A
G>A
G>A
T>C
C>T
C>A
C>T
G>A
T>C
T>C
C>T
C>A
C>A
G>A
G>A
C>G
G>A
T>G
C>T
G>A
C>A
G>A
C>T
C>T
C>A
T>G
C>A
C>T
A>G
C>T
A>G
T>C
C>A
C>T
G>T
C>T
C>T
C>T
T>C
C>T
G>A
T>G
T>G
G>T
G>A
G>A
G>A
A>G
G>T
C>T
G>T
G>A
A>C
G>T
C>T
G>A
C>T
G>A
G>A
C>T
G>A
G>A
C>T
C>T
C>T
G>T
G>A
C>T
G>A
C>T
G>A
G>A
C>T
G>A
C>T
G>A
C>T
C>T
G>T
G>A
G>A
C>T
C>T
G>A
G>A
C>T
G>A
C>A
C>T
C>T
G>T
G>A
C>T
G>A
G>A
G>T
G>A
G>A
C>T
G>A
T>C
G>A
A>G
G>A
A>G
C>A
C>A
C>A
G>A
A>G
G>A
G>A
G>T
A>G
G>T
G>T
T>C
G>T
A>C
T>C
A>G
G>A
C>T
C>T
C>T
C>T
G>A
G>A
T>C
T>G
T>G
T>C
C>T
G>T
G>T
C>T
G>A
C>T
G>A
C>T
C>T
G>T
G>A
A>C
G>A
A>C
T>C
A>G
G>A
G>A
C>T
G>A
G>A
G>A
C>A
A>G
G>T
G>A
C>T
C>A
C>T
C>T
A>C
G>A
G>T
T>G
C>T
G>T
G>A
G>A
T>G
G>A
C>A
C>T
A>G
T>G
C>T
G>T
C>T
C>T
C>T
C>T
C>T
A>G
T>G
G>T
A>G
T>G
G>A
G>T
A>G
A>G
C>T
G>T
C>T
G>A
G>T
G>A
G>A
G>A
T>C
T>C
C>G
T>G
C>G
T>G
G>A
C>A
G>A
C>A
C>A
C>T
C>A
G>T
C>T
C>T
G>A
G>A
G>T
C>T
C>T
C>T
C>T
G>A
A>T
A>T
G>T
T>G
G>A
G>A
G>A
T>C
T>G
G>A
G>A
A>G
T>C
G>A
G>T
G>A
C>A
A>C
T>G
G>T
G>T
A>G
A>C
A>C
T>G
A>G
C>T
A>C
T>C
A>C
G>T
C>T
G>T
G>A
A>G
G>A
G>A
G>T
G>T
G>T
G>A
G>A
T>A
A>G
T>A
A>G
G>T
G>T
G>C
C>T
C>A
G>A
C>T
C>T
T>G
T>G
C>A
G>A
G>A
A>G
C>T
G>A
T>C
G>A
G>T
G>T
G>A
G>A
C>T
G>A
G>A
C>T
G>A
G>A
G>A
T>C
T>C
C>A
A>C
G>A
T>C
C>T
T>A
C>T
A>G
A>G
C>T
A>G
C>T
A>G
A>G
G>A
A>G
G>A
G>A
C>T
G>A
C>T
C>T
A>G
T>C
C>T
C>T
C>T
G>A
G>A
C>T
G>A
G>A
C>T
G>A
A>C
A>C
G>A
C>A
G>A
C>T
T>C
A>G
C>T
G>A
C>T
G>T
G>A
G>A
G>A
A>G
C>T
G>T
C>T
T>C
G>T
G>A
A>G
C>T
T>C
G>A
G>A
A>C
A>C
G>A
G>A
G>A
T>G
A>G
T>C
T>C
C>T
T>C
C>T
C>T
C>T
A>C
G>A
G>T
A>C
G>T
T>C
G>T
A>G
G>A
C>A
G>A
C>A
A>G
G>T
T>C
T>C
G>A
T>G
T>C
T>G
G>T
T>G
A>G
T>C
A>G
G>A
G>T
C>T
C>A
C>T
C>T
G>A
C>A
G>A
T>C
G>A
A>C
T>C
G>A
A>C
C>A
C>T
C>T
A>G
G>T
C>A
A>G
T>C
A>G
G>A
T>C
G>A
T>C
G>A
T>C
C>T
C>T
G>A
G>A
C>T
C>A
C>T
C>T
C>T
C>T
C>T
T>C
G>T
T>C
G>A
T>C
G>T
C>T
A>G
C>T
T>C
G>A
G>A
T>C
T>G
T>C
T>G
A>G
G>A
C>T
G>A
G>A
G>A
C>T
G>T
T>G
A>C
C>T
G>A
C>A
G>T
C>A
A>G
C>T
G>A
A>T
C>T
[truncated: 1,266 more rows]
