# Supplementary material for: Comprehensive Analysis of Human Colorectal Cancers Harboring Polymerase Epsilon Mutations
Source: Int J Mol Sci. 2025 Jul 25;26(15):7208. doi: 10.3390/ijms26157208 (PMC12347369; doi:10.3390/ijms26157208)
Supplement: Supplementary file 1 [file ijms-26-07208-s001.zip › Table S2.xlsx]

## Sheet: Colorectal CHASM p-values
Supplementary Table 2. Probability values for mutations in other genes occurring in the background of POLe WT, driver and passenger mutations.
Wild Type						Driver						Passanger
Gene	P-Value	Mutation Type	Mutation coordinates			Gene	P-Value	Mutation Type	Mutation coordinates			Gene	P-Value	Mutation Type	Mutation coordinates
ABCA13	0.412	stop_gained	c.14456T>C			AAK1	0.206	missense_variant	c.751T>G			AGMO	0.901	stop_gained	c.49C>T
ABCA13	0.412	stop_gained	c.12463T>C			ABCA13	0.841	stop_gained	c.14384C>T			MVP	0.0649	stop_gained	c.920C>A
ABCB8	0.144	stop_gained	c.1564C>T			ABCA13	0.841	stop_gained	c.14186G>A			SLC1A1	0.769	splice_site_variant	c.717C>A
ACOT8	0.364	splice_site_variant	c.329G>A			ABCA13	0.841	stop_gained	c.9254G>A			TMEM145	0.364	stop_gained	c.1151G>A
ACTR1B	0.266	stop_gained	c.544C>T			ABCA13	0.841	stop_gained	c.5528T>C			XPO4	0.003	start_lost	c.2693G>T
ADCY2	0.637	stop_gained	c.472G>A			ABCA13	0.841	stop_gained	c.1645T>C			AGMO	0.02388	stop_gained	c.3635A>C
ADCY2	0.637	stop_gained	c.1777C>T			ABCA13	0.841	stop_gained	c.14539G>A			MVP	0.03765	stop_gained	c.1747G>A
AFAP1L2	0.405	missense_variant	c.2275G>T			ABCA13	0.841	stop_gained	c.2353C>A			SLC1A1	0.01093	splice_site_variant	c.296A>G
AFAP1L2	0.405	missense_variant	c.515T>C			ABCA13	0.841	stop_gained	c.9048C>A			TMEM145	0.00162	stop_gained	c.3493T>A
AFAP1L2	0.405	missense_variant	c.773A>G			ABCA13	0.841	stop_gained	c.2445A>C			XPO4	0.04878	start_lost	c.2470G>A
AK9	0.59	stop_gained	c.2992G>A			ABCA13	0.841	stop_gained	c.6476C>T			ATP6V0A4	0.737	stop_gained	c.1464A>C
AL358113.1	0.262	stop_gained	c.2705T>C			ABCA13	0.841	stop_gained	c.9206A>C			ATP6V0A4	0.737	stop_gained	c.220A>C
ARHGAP39	0.306	missense_variant	c.1160A>G			ACAD10	0.425	stop_gained	c.2663G>A			B3GALT1	0.946	missense_variant	c.318C>A
ARHGAP39	0.306	missense_variant	c.2407C>T			ACAT1	0.405	stop_gained	c.601G>A			CATSPERD	0.637	stop_gained	c.74C>A
ARHGAP39	0.412	missense_variant	c.1756G>A			ADAMTS13	0.568	missense_variant	c.3127G>A			CATSPERD	0.637	stop_gained	c.1333G>A
ARHGAP39	0.412	missense_variant	c.2704A>C			ADAMTS13	0.568	missense_variant	c.3095C>A			CATSPERD	0.637	stop_gained	c.1645G>A
ARHGAP39	0.412	missense_variant	c.1802G>A			ADM	0.737	splice_site_variant	c.449G>A			CBS	0.208	splice_site_variant	c.592G>A
ARHGEF28	0.255	stop_gained	c.2864G>A			AJM1	0.338	missense_variant	c.8G>A			CCDC125	0.804	stop_gained	c.1376G>A
ARNTL	0.453	stop_gained	c.937C>T			APOL1	0.901	missense_variant	c.436C>T			CPO	0.99	stop_gained	c.116C>A
ARNTL	0.453	stop_gained	c.713G>A			APOL1	0.901	missense_variant	c.574G>A			GTF2H3	0.353	missense_variant	c.906G>T
ARNTL	0.453	stop_gained	c.904G>A			ARCN1	0.353	stop_gained	c.1075G>A			GTF2H3	0.353	missense_variant	c.568T>G
ARSI	0.528	stop_gained	c.779G>A			ARHGEF15	0.432	missense_variant	c.1967G>A			LRP2	0.241	stop_gained	c.3372G>T
BANP	0.226	stop_gained	c.539G>A			ARHGEF28	0.266	stop_gained	c.2681T>C			LTA4H	0.177	stop_gained	c.448A>C
BECN1	0.31	missense_variant	c.614G>A			ARID4B	0.0573	stop_gained	c.626A>G			MYOM2	0.625	stop_gained	c.3658T>C
BMPR2	0.00436	stop_gained	c.1742A>G			ARID4B	0.052	stop_gained	c.308G>A			MYOM2	0.625	stop_gained	c.3098G>A
BRD1	0.0534	stop_gained	c.1913G>A			ATXN7	0.425	stop_gained	c.2546G>A			MYOM2	0.625	stop_gained	c.724G>A
C10orf53	0.737	start_lost	c.3G>A			AXIN1	0.0132	splice_site_variant	c.1202G>A			PCCA	0.197	stop_gained	c.1856G>A
CDC20	0.0277	stop_gained	c.1340T>C			B3GNT4	0.901	missense_variant	c.404C>T			PKHD1	0.946	stop_gained	c.10176G>T
CEP350	0.0581	stop_gained	c.5123C>A			B3GNT4	0.901	missense_variant	c.52G>T			PKHD1	0.946	stop_gained	c.10744G>A
CHD4	0.00319	stop_gained	c.3778C>T			B3GNT4	0.901	missense_variant	c.386G>A			PKHD1	0.946	stop_gained	c.8825G>A
CHD4	0.00937	stop_gained	c.5402G>A			BNIPL	0.59	stop_gained	c.373G>A			PKHD1	0.946	stop_gained	c.7631A>C
CHD5	0.0864	splice_site_variant	c.3412G>A			BNIPL	0.59	stop_gained	c.277C>T			PKHD1	0.946	stop_gained	c.9214G>A
CNOT1	0.0549	stop_gained	c.1844C>T			C17orf75	0.453	missense_variant	c.872G>A			PKHD1	0.946	stop_gained	c.5932C>A
COL4A1	0.0841	stop_gained	c.1757G>C			C1orf194	0.579	stop_gained	c.422G>A			PKHD1	0.946	stop_gained	c.5509C>A
COLEC11	0.493	missense_variant	c.635G>A			C1orf54	0.637	missense_variant	c.359C>T			PKHD1	0.946	stop_gained	c.1288C>A
COLEC11	0.493	missense_variant	c.610G>A			C2CD3	0.65	stop_gained	c.4114C>T			PKHD1	0.946	stop_gained	c.1667T>C
COLGALT2	0.269	stop_gained	c.515T>C			C2CD3	0.65	stop_gained	c.2318C>G			PKHD1	0.946	stop_gained	c.786A>T
CRPPA	0.752	stop_gained	c.653T>C			CAMTA2	0.476	start_lost	c.857C>T			PKHD1	0.946	stop_gained	c.11651G>A
CRPPA	0.752	stop_gained	c.551G>A			CAMTA2	0.476	start_lost	c.2707T>C			PKHD1	0.946	stop_gained	c.3808G>A
CTR9	0.0623	stop_gained	c.2097C>A			CATSPER2	0.493	splice_site_variant	c.707G>T			PKHD1	0.946	stop_gained	c.3372G>T
DCAF13	0.203	stop_gained	c.889T>G			CCDC14	0.425	stop_gained	c.100A>C			PKHD1	0.946	stop_gained	c.10001A>C
DNAH6	0.519	stop_gained	c.10655C>A			CCDC14	0.425	stop_gained	c.760C>T			PKHD1	0.946	stop_gained	c.8659G>A
DNAH6	0.519	stop_gained	c.9706G>A			CCNL2	0.348	missense_variant	c.1463A>G			PKHD1	0.946	stop_gained	c.3046A>C
EBF4	0.677	missense_variant	c.364C>T			CCNL2	0.348	missense_variant	c.1520G>A			PKHD1	0.946	stop_gained	c.7378A>C
EBF4	0.677	missense_variant	c.898A>T			CD1D	0.99	stop_gained	c.193G>A			PLEKHG4B	0.923	stop_gained	c.1230G>T
EBF4	0.677	missense_variant	c.691G>A			CD1D	0.99	stop_gained	c.194T>C			PLEKHG4B	0.923	stop_gained	c.3964G>A
EBF4	0.663	missense_variant	c.232C>T			CD1D	0.99	stop_gained	c.777G>T			PLEKHG4B	0.923	stop_gained	c.2939C>T
EBF4	0.663	missense_variant	c.931C>T			CD44	0.387	stop_gained	c.1756G>A			PLEKHG4B	0.923	stop_gained	c.4612G>A
EPHA5	0.568	stop_gained	c.536C>T			CD44	0.1	stop_gained	c.2145G>T			PLEKHG4B	0.923	stop_gained	c.2429G>A
EPHA5	0.568	stop_gained	c.2990C>T			CDKAL1	0.601	splice_site_variant	c.1724T>G			PLEKHG4B	0.923	stop_gained	c.2152T>G
EPHA5	0.568	stop_gained	c.2104G>A			CDKAL1	0.601	splice_site_variant	c.298G>A			PLEKHG4B	0.923	stop_gained	c.3616G>A
EYA1	0.393	stop_gained	c.1664G>A			CEMIP	0.289	missense_variant	c.1829G>A			POLE	0.0913	stop_gained	c.2171C>T
FAM161B	0.301	missense_variant	c.659C>A			CFAP77	0.273	stop_gained	c.632G>T			POMK	0.786	missense_variant	c.115G>A
FBXL19	0.158	missense_variant	c.263G>A			CFTR	0.0623	stop_gained	c.379T>G			RCBTB1	0.297	stop_gained	c.515G>A
FGL1	0.277	missense_variant	c.869G>A			CGN	0.399	stop_gained	c.2150G>A			RNF17	0.752	stop_gained	c.2521G>A
FLII	0.338	stop_gained	c.2520T>A			CGN	0.399	stop_gained	c.1118G>A			RNF17	0.752	stop_gained	c.1141G>T
GALC	0.338	stop_gained	c.236G>A			CLDN16	0.923	splice_site_variant	c.206C>T			RNF17	0.752	stop_gained	c.1752G>T
GRAMD4	0.343	missense_variant	c.815G>T			COPRS	0.721	missense_variant	c.158A>T			RNF17	0.752	stop_gained	c.324G>T
HDLBP	0.00478	stop_gained	c.1111G>A			COPRS	0.721	missense_variant	c.335T>A			SAMD3	0.737	stop_gained	c.897A>C
HDLBP	0.0446	stop_gained	c.1463A>G			CPSF6	0.104	stop_gained	c.815G>A			SAMD3	0.737	stop_gained	c.1516T>G
HRAS	6.4e-07	missense_variant	c.175G>A			CPT1A	0.262	stop_gained	c.1054C>T			TBKBP1	0.285	stop_gained	c.470C>T
HVCN1	0.432	missense_variant	c.622C>T			CREB3	0.171	stop_gained	c.898T>C			TULP2	0.613	missense_variant	c.1365G>T
IL12B	0.412	stop_gained	c.688A>G			CTNND1	0.0542	stop_gained	c.917G>A			WDR87	0.804	stop_gained	c.5672A>C
INPPL1	0.00319	missense_variant	c.1627G>A			CUBN	0.613	stop_gained	c.6092C>T			WDR87	0.804	stop_gained	c.6922A>G
IQSEC1	0.102	stop_gained	c.2435G>A			CUBN	0.613	stop_gained	c.5222C>T			WDR87	0.804	stop_gained	c.2178G>T
ITPR3	0.0913	stop_gained	c.6910C>T			DHX16	0.126	stop_gained	c.1645C>A			WDR87	0.804	stop_gained	c.3388A>C
ITPR3	0.0913	stop_gained	c.7522G>A			DHX29	0.281	stop_gained	c.1426A>G			WDR87	0.804	stop_gained	c.5120A>C
JARID2	0.269	stop_gained	c.1858C>T			DISP2	0.412	stop_gained	c.1852C>T			WDR87	0.804	stop_gained	c.6930G>T
JMY	0.151	missense_variant	c.1229T>C			DISP2	0.412	stop_gained	c.4171A>G			WDR87	0.804	stop_gained	c.415G>A
KIAA1324	0.538	splice_site_variant	c.826T>C			DLC1	0.22	stop_gained	c.2771C>T			WDR87	0.804	stop_gained	c.2196G>T
KIAA1324	0.538	splice_site_variant	c.1161C>A			DNAJC2	0.418	stop_gained	c.1142A>G			WDR87	0.804	stop_gained	c.3387A>C
KLF12	0.343	missense_variant	c.590A>G			DOCK9	0.208	stop_gained	c.2081G>T			WDR87	0.804	stop_gained	c.8103A>C
KYAT3	0.439	stop_gained	c.1285C>T			DOCK9	0.208	stop_gained	c.6187A>G			ZFP37	0.691	stop_gained	c.1442G>T
KYAT3	0.439	stop_gained	c.1346G>T			DOT1L	0.0876	stop_gained	c.146C>T			ZFP37	0.691	stop_gained	c.1033G>A
LIMK1	0.0649	stop_gained	c.959G>A			EGR1	0.0841	missense_variant	c.1078C>T			ZNF576	0.841	missense_variant	c.490C>T
LIMK1	0.0649	stop_gained	c.1103A>C			ENG	0.737	stop_gained	c.1447G>A			ZNF576	0.841	missense_variant	c.101C>T
LRMP	0.691	splice_site_variant	c.3595G>A			ENG	0.737	stop_gained	c.424C>A			ZNF75A	0.804	missense_variant	c.1208A>C
LRP4	0.0925	stop_gained	c.2768G>A			ERMP1	0.301	missense_variant	c.1244G>A			ATP6V0A4	0.30827	stop_gained	c.638C>T
MAN2B1	0.393	missense_variant	c.340C>A			ESYT1	0.31	stop_gained	c.1849G>A			B3GALT1	0.31657	missense_variant	c.244A>G
MBTPS1	0.151	stop_gained	c.1124T>C			FER1L6	0.548	stop_gained	c.3588G>T			CATSPERD	0.71926	stop_gained	c.1645G>A
MCM6	0.149	stop_gained	c.911C>T			FER1L6	0.548	stop_gained	c.2695G>A			CBS	0.17852	splice_site_variant	c.641T>A
MDH2	0.333	missense_variant	c.859T>C			FER1L6	0.548	stop_gained	c.2032G>A			CCDC125	0.89212	stop_gained	c.1502G>T
NR1D1	0.197	missense_variant	c.566G>A			GALNT6	0.468	stop_gained	c.1277G>A			CPO	0.48052	stop_gained	c.551G>A
OPRM1	0.211	stop_gained	c.1072C>T			GIPC1	0.019	missense_variant	c.476G>A			GTF2H3	0.21941	missense_variant	c.50C>T
OTP	0.348	missense_variant	c.410T>C			GTF2I	0.208	missense_variant	c.514G>A			LRP2	0.71926	stop_gained	c.9256C>T
PATJ	0.116	stop_gained	c.5219A>G			HTR5A	0.601	stop_gained	c.332G>A			LTA4H	0.12134	stop_gained	c.1756G>A
PCDH1	0.381	stop_gained	c.2045C>T			HTR5A	0.601	stop_gained	c.356C>T			MYOM2	0.12529	stop_gained	c.2944G>A
PHF12	0.16	stop_gained	c.907C>T			HTR5A	0.601	stop_gained	c.313C>T			PCCA	0.06963	stop_gained	c.938G>A
PHGDH	0.136	missense_variant	c.438G>T			ICAM4	0.601	splice_site_variant	c.805T>G			PKHD1	0.27639	stop_gained	c.6784A>G
PHKB	0.314	stop_gained	c.809A>G			ICAM4	0.601	splice_site_variant	c.454C>T			PLEKHG4B	0.92066	stop_gained	c.4783G>A
PHKB	0.314	stop_gained	c.2867T>A			IFNA2	0.901	missense_variant	c.364G>C			POLE	0.1595	stop_gained	c.4276G>A
PHKB	0.238	stop_gained	c.970T>A			IFNA2	0.901	missense_variant	c.502G>A			POMK	0.34956	missense_variant	c.619G>A
PLPP6	0.306	missense_variant	c.725G>T			INPPL1	0.0076	missense_variant	c.203C>T			RCBTB1	0.09594	stop_gained	c.1216G>A
PLPPR4	0.187	stop_gained	c.230T>C			INSL6	0.752	stop_gained	c.263C>T			RNF17	0.64902	stop_gained	c.2821T>G
POLD1	0.0465	stop_gained	c.2629G>A			INSL6	0.752	stop_gained	c.545G>A			SAMD3	0.62443	stop_gained	c.897A>C
POLD1	0.0465	stop_gained	c.1517G>A			IPO7	0.155	stop_gained	c.2587C>T			TBKBP1	0.17478	stop_gained	c.470C>T
POLD1	0.0465	stop_gained	c.1735G>A			ITGB6	0.558	stop_gained	c.470C>G			TULP2	0.51786	missense_variant	c.766G>A
RELL1	0.769	stop_gained	c.662C>T			ITPR3	0.118	stop_gained	c.6697G>A			WDR87	0.71379	stop_gained	c.4230G>T
RELN	0.399	stop_gained	c.2977A>G			ITPR3	0.118	stop_gained	c.4825C>A			ZFP37	0.18328	stop_gained	c.1806A>T
RELN	0.399	stop_gained	c.1162G>A			KCNS3	0.691	stop_gained	c.427G>A			ZNF576	0.55652	missense_variant	c.490C>T
RFX2	0.238	stop_gained	c.1888C>T			KCNS3	0.691	stop_gained	c.1033G>A			ZNF75A	0.51594	missense_variant	c.1066A>C
RFX2	0.238	stop_gained	c.1694A>G			KIAA0408	0.737	stop_gained	c.409G>A			ANGPT4	0.461	stop_gained	c.1136G>A
SF3B1	7.96e-05	stop_gained	c.1844C>A			KIAA0408	0.737	stop_gained	c.245C>A			BAIAP2	0.103	stop_gained	c.809C>T
SF3B1	7.96e-05	stop_gained	c.1160G>A			KIAA0556	0.923	stop_gained	c.2453G>A			NMT2	0.19	stop_gained	c.778C>T
SH3GL1	0.14	start_lost	c.1070T>C			KIAA0556	0.923	stop_gained	c.4592C>T			PPP1R10	0.0241	missense_variant	c.1466G>T
SLC24A1	0.297	missense_variant	c.3143T>C			KIAA0556	0.923	stop_gained	c.1186C>T			SLC5A11	0.519	stop_gained	c.877G>T
SLC24A1	0.297	missense_variant	c.2918T>C			KIAA0556	0.923	stop_gained	c.3557C>T			SLC5A11	0.519	stop_gained	c.1336C>A
SLC2A10	0.613	stop_gained	c.181G>A			KIAA0556	0.923	stop_gained	c.158A>G			STRIP1	0.211	stop_gained	c.592G>A
SLC43A2	0.432	missense_variant	c.298A>G			KLHL36	0.147	missense_variant	c.590T>C			TRPM3	0.364	stop_gained	c.2168C>T
SLC5A4	0.691	missense_variant	c.1279C>T			KLHL42	0.173	stop_gained	c.893C>A			ZNF142	0.238	stop_gained	c.4660C>T
SLC5A4	0.691	missense_variant	c.572A>G			KLHL42	0.173	stop_gained	c.362T>A			PIK3CA	4.8e-07	stop_gained	c.2176G>A
SMYD2	0.251	missense_variant	c.386T>C			LHFPL6	0.822	missense_variant	c.287T>G			PIK3CA	4.8e-07	stop_gained	c.3129G>T
SS18	0.0299	missense_variant	c.1100C>A			LRCH3	0.107	stop_gained	c.1033G>C			PIK3CA	4.8e-07	stop_gained	c.316G>T
TNIK	0.185	stop_gained	c.1273C>T			LRP10	0.116	missense_variant	c.1271G>A			PIK3CA	4.8e-07	stop_gained	c.2177A>C
TRIM71	0.269	stop_gained	c.2543C>T			LRP3	0.663	stop_gained	c.1048C>T			PIK3CA	4.8e-07	stop_gained	c.278G>C
TRPS1	0.297	stop_gained	c.2105A>G			LRP3	0.663	stop_gained	c.457C>T			PIK3CA	4.8e-07	stop_gained	c.316G>C
ZNF341	0.171	stop_gained	c.2116A>G			MACF1	0.16	stop_gained	c.164G>A			ANGPT4	0.03765	stop_gained	c.3361G>C
ZNF341	0.171	stop_gained	c.47C>T			MACF1	0.16	stop_gained	c.3595C>G			BAIAP2	0.01295	stop_gained	c.1110T>C
ZRANB1	0.131	stop_gained	c.1940T>C			MAP3K14	0.418	stop_gained	c.175A>G			FBXW7	0.02459	stop_gained	c.41G>A
ZSWIM8	0.103	stop_gained	c.1322G>A			MAP3K14	0.418	stop_gained	c.2027C>T			NMT2	0.01467	stop_gained	c.2334A>C
DNMT3B	0.00921	stop_gained	c.2348A>G			MAP3K14	0.418	stop_gained	c.2026C>T			PIK3CA	0.00324	stop_gained	c.316G>T
FAM124B	0.0328	stop_gained	c.253G>A			MAP3K14	0.418	stop_gained	c.60G>T			PPP1R10	0.00547	missense_variant	c.3602C>T
KDM3B	0.0237	stop_gained	c.1796C>A			MAPKAPK5	0.1	stop_gained	c.517G>C			SLC5A11	0.00607	stop_gained	c.2370C>T
STK24	0.0465	stop_gained	c.863G>A			MED12L	0.162	stop_gained	c.3307G>A			STRIP1	0.03653	stop_gained	c.1270T>C
ABCA13	0.786	stop_gained	c.8486G>T			MED12L	0.31	stop_gained	c.4470G>T			TRPM3	0.00253	stop_gained	c.3662T>A
ABCA13	0.786	stop_gained	c.9485G>A			MED12L	0.31	stop_gained	c.3304G>A			ZNF142	0.01488	stop_gained	c.218C>A
ABCA13	0.786	stop_gained	c.1260G>T			MINAR1	0.625	stop_gained	c.2420A>T			PIK3CA	0.05364	stop_gained	c.211G>A
ABCA13	0.786	stop_gained	c.8967G>T			MINAR1	0.625	stop_gained	c.2734T>C			ACAN	0.285	stop_gained	c.1909G>A
ABCA13	0.786	stop_gained	c.1471T>C			MPZL1	0.769	stop_gained	c.610A>G			ACAN	0.285	stop_gained	c.571G>A
ABCA13	0.786	stop_gained	c.13570G>A			MRRF	0.558	stop_gained	c.329G>T			ACAN	0.285	stop_gained	c.1004C>T
ABCA13	0.786	stop_gained	c.1232G>A			MST1R	0.364	stop_gained	c.2401C>A			CACNA1B	0.528	stop_gained	c.6965C>T
ABCA13	0.786	stop_gained	c.6097A>G			MST1R	0.364	stop_gained	c.3406C>T			CLCC1	0.59	stop_gained	c.1250C>T
ABCA13	0.786	stop_gained	c.2828A>C			MTPAP	0.358	stop_gained	c.926G>A			KCNS1	0.804	stop_gained	c.863C>T
ABCA13	0.786	stop_gained	c.12799G>A			NALCN	0.568	stop_gained	c.673C>T			KCNS1	0.804	stop_gained	c.755C>T
ABHD12B	0.579	missense_variant	c.588T>G			NALCN	0.568	stop_gained	c.1889G>A			KCNS1	0.804	stop_gained	c.356G>A
ABHD12B	0.579	missense_variant	c.906G>T			NALCN	0.568	stop_gained	c.1532T>C			OR10H3	0.901	stop_gained	c.880C>A
ABHD12B	0.579	missense_variant	c.844A>G			NPR2	0.115	stop_gained	c.1535G>T			PAK4	0.241	stop_gained	c.1638G>T
AC002316.1	0.946	stop_gained	c.8G>A			NRF1	0.0853	stop_gained	c.656G>A			POLE	0.145	stop_gained	c.5675G>A
AC067752.1	0.721	missense_variant	c.82C>A			OR6K3	0.99	missense_variant	c.694T>C			POLE	0.145	stop_gained	c.5065A>G
ADAT3	0.969	missense_variant	c.809C>T			OR6K3	0.99	missense_variant	c.908T>C			RNF112	0.601	missense_variant	c.1315G>T
ADAT3	0.969	missense_variant	c.829C>T			OR6K3	0.99	missense_variant	c.258G>T			SEMA4G	0.439	missense_variant	c.2221G>A
ADAT3	0.969	missense_variant	c.905T>C			OR6K3	0.99	missense_variant	c.689C>G			SFI1	0.293	stop_gained	c.1061G>A
ADAT3	0.969	missense_variant	c.844C>T			OR6K3	0.99	missense_variant	c.132C>A			SPATA2	0.273	missense_variant	c.410G>A
ADCK5	0.706	missense_variant	c.1403C>T			OR6K3	0.99	missense_variant	c.58G>A			SRSF3	0.113	missense_variant	c.268C>T
ADGRG6	0.476	stop_gained	c.3092T>C			PCDHB8	0.946	stop_gained	c.831G>T			THSD7A	0.769	stop_gained	c.847C>T
ADGRG6	0.476	stop_gained	c.1034A>C			PCDHB8	0.946	stop_gained	c.1221G>T			THSD7A	0.769	stop_gained	c.1630C>T
AHRR	0.822	stop_gained	c.290C>T			PCDHB8	0.946	stop_gained	c.915G>T			THSD7A	0.769	stop_gained	c.892G>A
AJM1	0.493	missense_variant	c.2125C>T			PCDHB8	0.946	stop_gained	c.539G>A			THSD7A	0.769	stop_gained	c.452A>C
ALK	0.425	stop_gained	c.19C>A			PCDHB8	0.946	stop_gained	c.1745A>T			THSD7A	0.769	stop_gained	c.4400A>C
ANKRD24	0.446	stop_gained	c.569T>C			PCDHGB2	0.613	stop_gained	c.1676C>T			THSD7A	0.769	stop_gained	c.2960T>C
AOC1	0.86	stop_gained	c.931A>G			PCDHGB2	0.613	stop_gained	c.1645C>T			TTC31	0.501	stop_gained	c.1162C>T
AP1G2	0.187	splice_site_variant	c.1318G>A			PCDHGB3	0.946	stop_gained	c.898G>A			WDR87	0.804	stop_gained	c.5672A>C
APOB	0.691	stop_gained	c.6563G>T			PCDHGB3	0.946	stop_gained	c.299C>T			WDR87	0.804	stop_gained	c.6922A>G
APOB	0.691	stop_gained	c.3397G>A			PCDHGB3	0.946	stop_gained	c.795G>A			WDR87	0.804	stop_gained	c.2178G>T
APOB	0.691	stop_gained	c.1973A>G			PCDHGB3	0.946	stop_gained	c.880C>A			WDR87	0.804	stop_gained	c.3388A>C
APOB	0.691	stop_gained	c.1865C>A			PCDHGB3	0.946	stop_gained	c.2084C>T			WDR87	0.804	stop_gained	c.5120A>C
APOB	0.691	stop_gained	c.5741A>G			PCDHGB3	0.946	stop_gained	c.282G>T			WDR87	0.804	stop_gained	c.6930G>T
APOB	0.691	stop_gained	c.10913G>A			PCDHGB3	0.946	stop_gained	c.332A>G			WDR87	0.804	stop_gained	c.415G>A
APOL6	0.901	missense_variant	c.64G>A			PCDHGB3	0.946	stop_gained	c.68C>A			WDR87	0.804	stop_gained	c.2196G>T
APOL6	0.901	missense_variant	c.934G>A			PCDHGB3	0.946	stop_gained	c.2339T>C			WDR87	0.804	stop_gained	c.3387A>C
ARHGAP39	0.519	missense_variant	c.3167C>T			PCDHGB4	0.969	missense_variant	c.1519G>A			WDR87	0.804	stop_gained	c.8103A>C
ARHGAP39	0.375	missense_variant	c.2938C>A			PCDHGB4	0.969	missense_variant	c.2135G>A			ZNF676	0.969	stop_gained	c.869C>T
ARMC6	0.637	stop_gained	c.607C>T			PCDHGB4	0.969	missense_variant	c.1520C>T			ZNF676	0.969	stop_gained	c.830A>G
ARPP21	0.881	stop_gained	c.79G>A			PCLO	0.439	stop_gained	c.11698C>T			ZNF676	0.969	stop_gained	c.826G>A
ARPP21	0.881	stop_gained	c.97A>G			PCLO	0.439	stop_gained	c.7772C>T			ZNF676	0.969	stop_gained	c.389G>T
ASCC3	0.353	stop_gained	c.6482T>A			PCLO	0.439	stop_gained	c.10477C>T			ZNF676	0.969	stop_gained	c.82A>C
ATP8B3	0.251	stop_gained	c.1765T>C			PCLO	0.439	stop_gained	c.9840G>T			ZNF676	0.969	stop_gained	c.986G>T
ATPAF2	0.387	missense_variant	c.685A>C			PCLO	0.439	stop_gained	c.8192G>A			ACAN	0.58921	stop_gained	c.2980G>A
C14orf93	0.281	stop_gained	c.248C>T			PCLO	0.439	stop_gained	c.5859G>T			CACNA1B	0.68202	stop_gained	c.3920A>C
C3	0.144	stop_gained	c.4846C>T			PHKG1	0.786	splice_site_variant	c.904C>T			CLCC1	0.83028	stop_gained	c.340-2391T>C
C3	0.144	stop_gained	c.1774C>T			PIKFYVE	0.369	stop_gained	c.2896G>A			KCNS1	0.4369	stop_gained	c.755C>T
CAMTA2	0.558	start_lost	c.2776G>A			PLAAT2	0.804	missense_variant	c.38T>C			OR10H3	0.72199	stop_gained	c.379A>G
CAPRIN1	0.0797	stop_gained	c.202C>A			PLAGL1	0.637	missense_variant	c.626A>G			PAK4	0.14007	stop_gained	c.429G>T
CAPRIN2	0.314	stop_gained	c.2264A>G			PLEKHG4B	0.969	stop_gained	c.2575G>A			POLE	0.74517	stop_gained	c.5065A>G
CCDC155	0.485	stop_gained	c.958G>T			PLEKHG4B	0.969	stop_gained	c.2218G>A			RNF112	0.17296	missense_variant	c.1370A>G
CDH11	0.637	stop_gained	c.1049C>A			PLEKHG4B	0.969	stop_gained	c.3248C>T			SEMA4G	0.24157	missense_variant	c.2137C>T
CDH11	0.637	stop_gained	c.1159A>G			PLEKHG4B	0.969	stop_gained	c.4508C>A			SFI1	0.33337	stop_gained	c.1920G>A
CENPN	0.625	missense_variant	c.595A>C			PLEKHG4B	0.969	stop_gained	c.1480G>A			SPATA2	0.89535	missense_variant	c.934C>T
CENPP	0.323	stop_gained	c.572A>T			PLEKHM1	0.677	stop_gained	c.3166G>A			SRSF3	0.07975	missense_variant	c.268C>T
CEP170	0.338	stop_gained	c.3746G>A			POC1A	0.601	stop_gained	c.190G>A			THSD7A	0.3026	stop_gained	c.4400A>C
CHCHD6	0.405	missense_variant	c.702+47G>T			POLE	0.0369	stop_gained	c.5016C>A			TTC31	0.21212	stop_gained	c.347C>A
CHD5	0.418	splice_site_variant	c.4657G>A			POLE	0.0369	stop_gained	c.2939A>C			WDR87	0.89212	stop_gained	c.1502T>C
CHST6	0.86	stop_gained	c.853C>A			POLE	0.0167	stop_gained	c.4295C>T			ZNF676	0.9493	stop_gained	c.1254G>T
CILP2	0.86	missense_variant	c.1325G>A			POLRMT	0.538	stop_gained	c.406C>T			HSPA8	0.052	stop_gained	c.647T>A
CILP2	0.86	missense_variant	c.1049G>A			POLRMT	0.538	stop_gained	c.1233G>C			NFYA	0.104	stop_gained	c.820C>T
CLCN1	0.182	stop_gained	c.1017G>A			PPFIBP2	0.476	splice_site_variant	c.2464G>A			RBM44	0.501	stop_gained	c.1416C>A
CNTLN	0.786	stop_gained	c.2380C>T			PPP2R3C	0.217	missense_variant	c.1192G>A			RBM44	0.501	stop_gained	c.2044C>T
COCH	0.691	stop_gained	c.460G>A			PPP2R3C	0.217	missense_variant	c.347C>T			RBM44	0.501	stop_gained	c.1558G>T
COL7A1	0.226	stop_gained	c.1635G>T			PPWD1	0.399	missense_variant	c.1591C>A			RBM44	0.501	stop_gained	c.1021G>T
COL7A1	0.226	stop_gained	c.1265G>A			PPWD1	0.399	missense_variant	c.1357A>G			HSPA8	0.00374	stop_gained	c.4004C>G
CREB3	0.0573	stop_gained	c.44T>C			PRDM4	0.901	stop_gained	c.2336T>C			NFYA	0.0253	stop_gained	c.169C>T
CRIP3	0.153	missense_variant	c.440C>T			PRMT1	0.16	missense_variant	c.929C>T			RBM44	0.04736	stop_gained	c.3038A>G
CRMP1	0.151	stop_gained	c.1126G>A			PRRC2B	0.1	stop_gained	c.3194G>A			CDR2L	0.493	missense_variant	c.437G>A
CRMP1	0.151	stop_gained	c.604G>T			PTPN12	0.0295	stop_gained	c.341T>C			GPR141	0.946	stop_gained	c.361A>G
CRYBG2	0.706	stop_gained	c.1214C>A			PTPRK	0.269	stop_gained	c.495+1G>A			IRGQ	0.637	missense_variant	c.1466G>T
CST9	0.946	missense_variant	c.217G>A			PUM2	0.208	stop_gained	c.2906G>A			IRGQ	0.637	missense_variant	c.1013C>T
CYP4F11	0.804	stop_gained	c.1519C>T			PWWP3A	0.538	stop_gained	c.269G>A			KIAA1324	0.769	splice_site_variant	c.2648G>A
CYP51A1	0.0925	stop_gained	c.1094A>T			RAB15	0.538	missense_variant	c.489G>A			PHGDH	0.348	missense_variant	c.5C>T
DAZAP2	0.323	intron_variant	c.378+5628C>T			RABL3	0.548	splice_site_variant	c.470G>A			PRR23A	0.946	missense_variant	c.193G>A
DCP1A	0.358	splice_site_variant	c.1101T>A			RAN	0.1	missense_variant	c.419G>A			PRR23A	0.946	missense_variant	c.362G>T
DGAT1	0.691	missense_variant	c.667G>A			RANBP3	0.0797	missense_variant	c.891C>G			UBQLN3	0.946	missense_variant	c.1870C>T
DGLUCY	0.706	missense_variant	c.1756C>T			RBM14	0.182	stop_gained	c.1844G>A			UBQLN3	0.946	missense_variant	c.5C>T
DGLUCY	0.706	missense_variant	c.1322G>A			RBM22	0.173	missense_variant	c.1253G>T			UBQLN3	0.946	missense_variant	c.673C>T
DGLUCY	0.706	missense_variant	c.119G>A			REG1B	0.51	missense_variant	c.191G>A			UBQLN3	0.946	missense_variant	c.998T>C
DRD4	0.328	missense_variant	c.575A>G			RELA	0.0505	stop_gained	c.904C>T			UBQLN3	0.946	missense_variant	c.649A>G
EEF1AKMT3	0.476	missense_variant	c.289+1566C>T			RELB	0.637	missense_variant	c.275C>T			UBQLN3	0.946	missense_variant	c.1047A>C
F2RL2	0.969	missense_variant	c.122G>A			RELB	0.637	missense_variant	c.217C>T			UBQLN3	0.946	missense_variant	c.704G>A
F2RL2	0.969	missense_variant	c.1012T>G			REV1	0.493	stop_gained	c.23A>C			UBQLN3	0.946	missense_variant	c.92A>C
F2RL2	0.969	missense_variant	c.188C>T			REV1	0.493	stop_gained	c.3244T>A			UBQLN3	0.946	missense_variant	c.1405C>T
F2RL2	0.969	missense_variant	c.72A>C			RIPK3	0.579	stop_gained	c.587G>A			UBQLN3	0.946	missense_variant	c.1348G>T
FAM131B	0.538	stop_gained	c.403C>T			RIPK4	0.0925	stop_gained	c.1966C>T			UBQLN3	0.946	missense_variant	c.1801G>T
FAM166B	0.86	missense_variant	c.821T>C			RIPOR3	0.568	missense_variant	c.2486C>T			ZCCHC4	0.677	missense_variant	c.1450A>G
FAM169A	0.663	missense_variant	c.600G>T			RPS6KA1	0.064	missense_variant	c.706C>T			CDR2L	0.19684	missense_variant	c.898G>A
FAM169A	0.663	missense_variant	c.1004G>A			RPS6KA1	0.064	missense_variant	c.316C>T			GPR141	0.45471	stop_gained	c.143G>A
FAM169A	0.663	missense_variant	c.51A>C			SARS1	0.0513	stop_gained	c.442G>A			IRGQ	0.16759	missense_variant	c.32T>C
FANCE	0.118	missense_variant	c.1430G>A			SCN4B	0.901	missense_variant	c.217A>G			KIAA1324	0.57778	splice_site_variant	c.1213G>T
FBXL12	0.59	stop_gained	c.568A>C			SEC24A	0.164	stop_gained	c.2255G>A			PHGDH	0.16425	missense_variant	c.1360A>G
FEZ1	0.663	stop_gained	c.730C>T			SEC24D	0.145	start_lost	c.2452G>A			POLE	0.23645	stop_gained	c.5173G>T
FGF22	0.804	missense_variant	c.445C>G			SERHL2	0.293	missense_variant	c.857A>G			PRR23A	0.92622	missense_variant	c.257C>T
FNDC4	0.501	missense_variant	c.356G>T			SHQ1	0.721	stop_gained	c.1091A>G			UBQLN3	0.36656	missense_variant	c.1870C>T
FREM1	0.86	stop_gained	c.1520G>A			SIK3	0.166	stop_gained	c.3736C>T			ZCCHC4	0.43518	missense_variant	c.649T>A
FREM1	0.86	stop_gained	c.5744A>T			SIPA1L3	0.358	missense_variant	c.4402C>T			BECN1	0.31	missense_variant	c.614G>A
FREM1	0.86	stop_gained	c.479G>T			SIPA1L3	0.358	missense_variant	c.2133G>T			CGN	0.238	stop_gained	c.61C>T
FREM1	0.86	stop_gained	c.5158G>A			SIPA1L3	0.358	missense_variant	c.5287G>A			ITPR3	0.0797	stop_gained	c.2402G>A
FREM1	0.86	stop_gained	c.541C>T			SLC38A10	0.519	missense_variant	c.3253C>A			ITPR3	0.0797	stop_gained	c.1639G>A
FREM1	0.86	stop_gained	c.5278C>T			SMARCAD1	0.0427	stop_gained	c.2026C>T			SLC44A2	0.453	missense_variant	c.1931C>T
FZD5	0.226	missense_variant	c.191G>A			SMC6	0.691	stop_gained	c.2935G>A			BECN1	0.01801	missense_variant	c.733G>T
GAL3ST1	0.528	stop_gained	c.569G>A			SMC6	0.691	stop_gained	c.2957C>T			CGN	0.00891	stop_gained	c.691C>G
GAL3ST1	0.528	stop_gained	c.1159G>A			SMPD1	0.841	stop_gained	c.742G>A			ITPR3	0.02409	stop_gained	c.2395T>C
GAL3ST2	0.59	missense_variant	c.563A>G			SNTA1	0.122	splice_site_variant	c.1102C>A			PIK3CA	0.00648	stop_gained	c.3129G>T
GPHB5	0.558	stop_gained	c.97T>C			SOGA1	0.229	splice_site_variant	c.1376T>A			SLC44A2	0.02844	missense_variant	c.2485T>A
GPHB5	0.558	stop_gained	c.112G>A			SOGA1	0.229	splice_site_variant	c.3415C>T			CD200R1	0.901	missense_variant	c.430A>C
GRAMD4	0.65	missense_variant	c.1282G>A			SOX8	0.493	missense_variant	c.1049A>G			CD200R1	0.901	missense_variant	c.271A>C
GSG1L2	0.752	missense_variant	c.797C>T			SPATA2	0.353	missense_variant	c.1295A>G			CD200R1	0.901	missense_variant	c.1003G>C
HDAC9	0.223	stop_gained	c.2288A>G			SPATA31D1	0.804	stop_gained	c.848C>T			CD200R1	0.901	missense_variant	c.814A>G
HECTD4	0.343	stop_gained	c.6613A>G			SPATA31D1	0.804	stop_gained	c.2126C>G			CD4	0.319	stop_gained	c.793C>T
HECTD4	0.343	stop_gained	c.6259G>A			SPEF2	0.425	stop_gained	c.617T>C			CD4	0.319	stop_gained	c.370G>A
HNRNPD	0.214	stop_gained	c.274G>A			SPTB	0.214	stop_gained	c.5515A>G			CEP164	0.328	stop_gained	c.281G>A
HSPA4L	0.0913	stop_gained	c.2166G>T			SPTB	0.214	stop_gained	c.2162T>C			CHGB	0.752	stop_gained	c.1238C>T
ICAM4	0.59	splice_site_variant	c.147G>T			SSRP1	0.241	stop_gained	c.1672C>G			CHGB	0.752	stop_gained	c.1902G>T
ICAM4	0.59	splice_site_variant	c.730G>T			ST20	0.969	missense_variant	c.190A>T			CUL4A	0.155	missense_variant	c.1931A>G
IL18R1	0.923	missense_variant	c.503A>C			ST20	0.969	missense_variant	c.184G>A			FREM1	0.881	stop_gained	c.3575G>A
IL18R1	0.923	missense_variant	c.61T>G			TACSTD2	0.946	missense_variant	c.286G>A			FREM1	0.881	stop_gained	c.5671C>A
IL18R1	0.923	missense_variant	c.702G>T			TACSTD2	0.946	missense_variant	c.496G>A			FREM1	0.881	stop_gained	c.2797G>A
IL18R1	0.923	missense_variant	c.406T>G			TACSTD2	0.946	missense_variant	c.441G>C			FREM1	0.881	stop_gained	c.3442G>A
IL18R1	0.923	missense_variant	c.164G>A			TBC1D22A	0.2	missense_variant	c.935G>A			FREM1	0.881	stop_gained	c.4832A>G
IL6	0.923	missense_variant	c.283A>T			TCFL5	0.369	stop_gained	c.1042C>T			FREM1	0.881	stop_gained	c.3592G>A
IL6	0.923	missense_variant	c.184G>A			TCFL5	0.369	stop_gained	c.1469G>A			H1-6	0.721	missense_variant	c.154C>T
IL6ST	0.285	missense_variant	c.1184G>A			TLK1	0.052	stop_gained	c.218G>A			H1-6	0.721	missense_variant	c.278A>G
INHA	0.769	missense_variant	c.674G>A			TMBIM1	0.706	stop_gained	c.802G>A			H1-6	0.721	missense_variant	c.596A>G
INHBC	0.65	stop_gained	c.149G>T			TMPRSS11F	0.769	missense_variant	c.1013A>G			IL5RA	0.752	stop_gained	c.385A>G
INHBC	0.65	stop_gained	c.408C>A			TNR	0.285	stop_gained	c.3574C>T			IL5RA	0.752	stop_gained	c.511C>A
INHBC	0.65	stop_gained	c.299G>A			TPI1	0.134	missense_variant	c.412G>A			KRT77	0.663	stop_gained	c.1006G>A
INSYN2B	0.969	missense_variant	c.716C>T			TRA2A	0.22	stop_gained	c.719G>T			KRT77	0.663	stop_gained	c.1597A>G
INSYN2B	0.969	missense_variant	c.1193A>G			TRIM32	0.485	missense_variant	c.214A>G			LAMA5	0.485	stop_gained	c.7934G>A
INSYN2B	0.969	missense_variant	c.588G>T			TRIM48	0.752	stop_gained	c.574T>C			LAMA5	0.485	stop_gained	c.1282C>T
INSYN2B	0.969	missense_variant	c.496G>C			TRPV2	0.579	stop_gained	c.1855C>T			LAMA5	0.485	stop_gained	c.9142G>A
INSYN2B	0.969	missense_variant	c.905T>C			TSG101	0.151	missense_variant	c.827G>A			LAMA5	0.485	stop_gained	c.10852C>T
ITPKB	0.485	stop_gained	c.1807G>A			TSPAN11	0.969	splice_site_variant	c.256C>T			NACA2	0.519	stop_gained	c.521C>G
ITPKB	0.485	stop_gained	c.2461G>C			TSPAN11	0.969	splice_site_variant	c.754T>G			NPAP1	0.946	stop_gained	c.238G>A
ITPKB	0.485	stop_gained	c.2297G>A			TSPAN11	0.969	splice_site_variant	c.586G>A			NPAP1	0.946	stop_gained	c.486G>T
KATNB1	0.248	missense_variant	c.1120G>T			TSPAN11	0.969	splice_site_variant	c.533G>A			NPAP1	0.946	stop_gained	c.1216C>G
KAZALD1	0.752	stop_gained	c.220G>A			TSPAN11	0.969	splice_site_variant	c.571C>T			NPAP1	0.946	stop_gained	c.1252T>C
KCNS3	0.706	stop_gained	c.395A>G			TSPAN11	0.969	splice_site_variant	c.84+34G>A			NPAP1	0.946	stop_gained	c.2831G>T
KCTD19	0.706	missense_variant	c.1745C>T			TTI2	0.493	stop_gained	c.1245A>T			NPAP1	0.946	stop_gained	c.3259T>C
KRTAP5-9	0.461	stop_gained	c.488T>A			TYW1	0.171	splice_site_variant	c.1112T>C			NPAP1	0.946	stop_gained	c.3203C>T
KRTAP5-9	0.461	stop_gained	c.497A>C			UBE3A	0.0623	stop_gained	c.2291T>G			NPAP1	0.946	stop_gained	c.41G>A
KYAT3	0.65	stop_gained	c.1225G>A			UBE3A	0.273	stop_gained	c.1937G>A			NPAP1	0.946	stop_gained	c.31G>A
LARP4B	0.0658	stop_gained	c.906A>C			USH1C	0.338	stop_gained	c.2075T>C			NPAP1	0.946	stop_gained	c.906G>A
LARP4B	0.0658	stop_gained	c.821A>C			USP29	0.969	stop_gained	c.271G>T			NPAP1	0.946	stop_gained	c.65G>A
LDLRAD4	0.558	stop_gained	c.886A>G			USP29	0.969	stop_gained	c.2693C>A			NPAP1	0.946	stop_gained	c.3140G>A
LDLRAD4	0.558	stop_gained	c.793G>A			USP29	0.969	stop_gained	c.1601C>A			NPAP1	0.946	stop_gained	c.142C>T
LRP4	0.0677	stop_gained	c.3880C>T			USP29	0.969	stop_gained	c.1355A>C			NPAP1	0.946	stop_gained	c.739G>A
LRRC32	0.923	missense_variant	c.1145C>T			USP29	0.969	stop_gained	c.659G>T			NPAP1	0.946	stop_gained	c.605G>T
LRRC32	0.923	missense_variant	c.582G>T			USP29	0.969	stop_gained	c.8C>A			NPAP1	0.946	stop_gained	c.1369A>C
MACC1	0.769	stop_gained	c.832G>A			USP29	0.969	stop_gained	c.1428C>A			POLE	0.118	stop_gained	c.5889G>T
MACC1	0.769	stop_gained	c.1228A>C			USP29	0.969	stop_gained	c.572C>T			RTP4	0.901	missense_variant	c.392C>T
MACC1	0.769	stop_gained	c.2071G>A			USP29	0.969	stop_gained	c.1385C>A			RTP4	0.901	missense_variant	c.27G>T
MACC1	0.769	stop_gained	c.1309A>G			USP29	0.969	stop_gained	c.1097C>A			RTP4	0.923	missense_variant	c.611C>A
MACF1	0.173	stop_gained	c.7303G>A			USP29	0.969	stop_gained	c.760T>A			SRRM5	0.786	missense_variant	c.1918G>A
MACF1	0.142	stop_gained	c.14347C>A			USP29	0.969	stop_gained	c.243C>A			TAS2R20	0.923	missense_variant	c.421G>A
MACF1	0.142	stop_gained	c.15497G>A			USP29	0.969	stop_gained	c.2750C>A			TBC1D26	0.841	missense_variant	c.617C>T
MACF1	0.328	stop_gained	c.6679T>A			USP29	0.969	stop_gained	c.784C>T			TBC1D26	0.841	missense_variant	c.490G>A
MAP3K8	0.232	splice_site_variant	c.392C>A			USP29	0.969	stop_gained	c.1606A>G			TRIM17	0.637	stop_gained	c.1220C>A
MCMBP	0.19	stop_gained	c.416C>T			USP29	0.969	stop_gained	c.542A>G			WDYHV1	0.381	missense_variant	c.278A>G
MEFV	0.51	stop_gained	c.940C>T			USP43	0.418	stop_gained	c.3341G>A			WDYHV1	0.381	missense_variant	c.400C>T
METRNL	0.946	splice_site_variant	c.683G>A			USP6NL	0.558	stop_gained	c.1492G>A			WDYHV1	0.353	missense_variant	c.346T>A
METRNL	0.946	splice_site_variant	c.788G>A			USP6NL	0.558	stop_gained	c.1391A>C			ZCCHC17	0.328	missense_variant	c.137G>A
METRNL	0.946	splice_site_variant	c.659G>A			VILL	0.752	stop_gained	c.2090C>T			ZNF778	0.786	stop_gained	c.1743G>T
METRNL	0.946	splice_site_variant	c.407G>A			VILL	0.752	stop_gained	c.44A>G			ZNF778	0.786	stop_gained	c.145G>A
MGAT5B	0.613	missense_variant	c.2056G>A			VPS13D	0.31	stop_gained	c.1625G>A			ZNF778	0.786	stop_gained	c.194A>G
MGAT5B	0.439	missense_variant	c.737G>A			VPS13D	0.31	stop_gained	c.8111T>C			CD200R1	0.86611	missense_variant	c.196G>A
MIB2	0.485	stop_gained	c.2557T>C			VPS13D	0.31	stop_gained	c.5146G>A			CD4	0.88868	stop_gained	c.1070C>T
MIB2	0.485	stop_gained	c.1204G>A			XPO4	0.00178	start_lost	c.508T>C			CEP164	0.95405	stop_gained	c.1079G>A
MINAR1	0.946	stop_gained	c.1496G>A			XPO4	0.00178	start_lost	c.281G>A			CHGB	0.99302	stop_gained	c.1768G>A
MINAR1	0.946	stop_gained	c.2221C>T			ZDHHC17	0.175	stop_gained	c.1118C>T			CUL4A	0.9074	missense_variant	c.820G>A
MINAR1	0.946	stop_gained	c.2033A>G			ZNF414	0.721	missense_variant	c.917C>T			FREM1	0.63172	stop_gained	c.355G>A
MINAR1	0.946	stop_gained	c.1033G>A			ZNF414	0.721	missense_variant	c.925+4C>T			H1-6	0.72624	missense_variant	c.86C>T
MMP13	0.769	stop_gained	c.269T>A			ZNF414	0.721	missense_variant	c.916G>A			IL5RA	0.96802	stop_gained	c.697C>A
MOCOS	0.501	stop_gained	c.1930C>T			ZNF44	0.946	stop_gained	c.226C>A			KRT77	0.9326	stop_gained	c.725G>T
MRGPRG	0.969	missense_variant	c.394C>T			ZNF44	0.946	stop_gained	c.749G>A			LAMA5	0.26769	stop_gained	c.4267G>A
MRGPRG	0.969	missense_variant	c.33C>A			ZNF44	0.946	stop_gained	c.1615T>C			NACA2	0.29967	stop_gained	c.50C>T
MTA3	0.235	stop_gained	c.559C>T			ZNF44	0.946	stop_gained	c.1196C>T			NPAP1	0.98755	stop_gained	c.65G>A
MTSS1	0.453	missense_variant	c.1664G>A			ZNF44	0.946	stop_gained	c.1046G>T			POLE	0.54043	stop_gained	c.6715G>A
MUC17	0.601	stop_gained	c.4057G>A			ZNF44	0.946	stop_gained	c.535C>T			RTP4	0.97956	missense_variant	c.27G>T
MUC17	0.601	stop_gained	c.9899C>G			ZNF502	0.558	stop_gained	c.776G>T			RTP4	0.95567	missense_variant	c.611C>A
MUC17	0.601	stop_gained	c.1768A>C			ZNF502	0.558	stop_gained	c.815G>A			SRRM5	0.9915	missense_variant	c.724G>A
MUC17	0.601	stop_gained	c.7739C>A			ZNF513	0.538	stop_gained	c.1333C>T			TAS2R20	0.99737	missense_variant	c.414C>A
MUC17	0.601	stop_gained	c.7400C>T			ZNF584	0.804	missense_variant	c.1135G>A			TBC1D26	0.59498	missense_variant	c.700G>A
MUC17	0.601	stop_gained	c.278C>T			ZNF584	0.804	missense_variant	c.183G>A			TRIM17	0.63172	stop_gained	c.551G>A
MUC17	0.601	stop_gained	c.3835C>A			ZNF584	0.804	missense_variant	c.926A>G			WDYHV1	0.97622	missense_variant	c.583G>A
MUC17	0.601	stop_gained	c.2636C>G			ZNF615	0.901	stop_gained	c.1544G>A			WDYHV1	0.28428	missense_variant	c.437G>A
MUC17	0.601	stop_gained	c.12998G>A			ZNF615	0.901	stop_gained	c.1712G>A			ZCCHC17	0.1008	missense_variant	c.232A>G
MUC17	0.601	stop_gained	c.6003G>T			ZNF615	0.901	stop_gained	c.196A>G			ZNF778	0.87613	stop_gained	c.702C>A
MUC17	0.601	stop_gained	c.4846G>A			ZNF615	0.901	stop_gained	c.1964G>A			FBXW7	5.8e-05	stop_gained	c.2066G>A
MUC17	0.637	stop_gained	c.2203G>A			AADACL2	0.946	stop_gained	c.1159C>A			FBXW7	0.01386	stop_gained	c.500A>C
MUC17	0.637	stop_gained	c.11290C>T			AADACL2	0.946	stop_gained	c.748G>A			POLE	0.405	stop_gained	c.3619C>T
MUC17	0.637	stop_gained	c.2875A>G			ABCD2	0.691	stop_gained	c.239T>C			TEKT3	0.786	stop_gained	c.107G>A
MUC17	0.637	stop_gained	c.5598C>A			AC058822.1	0.0695	stop_gained	c.782C>A			TEKT3	0.786	stop_gained	c.172G>T
MUC17	0.637	stop_gained	c.9801A>C			ACP1	0.353	stop_gained	c.436T>C			FBXW7	0.10515	stop_gained	c.502-2412A>C
MUC17	0.637	stop_gained	c.8039G>C			ACVR2B	0.214	stop_gained	c.716T>C			POLE	0.94201	stop_gained	c.5336C>T
MUC17	0.637	stop_gained	c.1159A>G			ADIPOR1	0.319	missense_variant	c.705G>A			TEKT3	0.61745	stop_gained	c.341G>A
MUC17	0.637	stop_gained	c.12344C>T			AEBP1	0.432	missense_variant	c.425C>T			ARPC2	0.0141	missense_variant	c.794G>T
MUC17	0.637	stop_gained	c.4046T>C			AEBP1	0.432	missense_variant	c.1960C>T			MOCOS	0.258	stop_gained	c.2326C>T
MVP	0.208	stop_gained	c.136G>A			AFAP1L1	0.706	stop_gained	c.529A>G			PCDHGC4	0.706	stop_gained	c.1147G>A
MYBBP1A	0.579	stop_gained	c.3815C>T			AKAP11	0.0797	stop_gained	c.133T>C			PCDHGC4	0.706	stop_gained	c.605G>A
MYBBP1A	0.579	stop_gained	c.3685A>G			ANKRD44	0.144	stop_gained	c.2225A>G			ROR2	0.144	stop_gained	c.814C>T
MYBBP1A	0.548	stop_gained	c.3770A>G			ARHGAP20	0.752	stop_gained	c.724T>A			RSPO1	0.381	missense_variant	c.524G>A
MYBPC2	0.706	stop_gained	c.470G>A			ARHGAP20	0.752	stop_gained	c.1295C>A			RYR2	0.182	stop_gained	c.5884A>G
MYBPC2	0.706	stop_gained	c.355G>A			ARHGAP20	0.752	stop_gained	c.1429C>G			RYR2	0.182	stop_gained	c.2008T>C
MYBPC3	0.353	stop_gained	c.863A>C			ARHGEF39	0.625	missense_variant	c.137C>T			RYR2	0.182	stop_gained	c.4499G>A
MYEF2	0.269	stop_gained	c.1709A>G			ARHGEF39	0.625	missense_variant	c.809G>A			TBC1D5	0.358	stop_gained	c.278T>A
MYO7A	0.229	stop_gained	c.3874T>G			ARL6IP6	0.769	stop_gained	c.325C>A			TBC1D5	0.358	stop_gained	c.656G>A
MYOM2	0.721	stop_gained	c.1996T>C			ARVCF	0.164	stop_gained	c.2051C>T			TRIM42	0.151	splice_site_variant	c.739G>A
MYOM2	0.721	stop_gained	c.2902T>C			ASTN2	0.293	stop_gained	c.3737A>G			VCAM1	0.262	missense_variant	c.877G>A
MYOM2	0.721	stop_gained	c.2944G>A			ASTN2	0.293	stop_gained	c.3157G>A			WDR35	0.405	stop_gained	c.1387G>A
MYOM2	0.721	stop_gained	c.2084A>C			ASTN2	0.293	stop_gained	c.2549G>T			ARPC2	0.00283	missense_variant	c.2579G>T
MYOM2	0.721	stop_gained	c.3143G>A			ATP2A3	0.0206	stop_gained	c.2155G>A			MOCOS	0.00435	stop_gained	c.4628C>G
MYT1	0.706	splice_site_variant	c.1193C>T			ATP6V0A4	0.841	stop_gained	c.2000G>A			PCDHGC4	0.02368	stop_gained	c.2405C>A
NAV2	0.59	stop_gained	c.799G>A			ATP6V0A4	0.841	stop_gained	c.868G>A			ROR2	0.00283	stop_gained	c.3728A>C
NBEAL2	0.501	stop_gained	c.7855G>T			B3GNT6	0.923	stop_gained	c.679G>A			RSPO1	0.01326	missense_variant	c.2822C>T
NBEAL2	0.501	stop_gained	c.4745G>A			B3GNT6	0.923	stop_gained	c.673G>A			RYR2	0.03957	stop_gained	c.4497T>G
NBEAL2	0.501	stop_gained	c.2627G>A			BBX	0.579	stop_gained	c.1738A>G			TBC1D5	0.00344	stop_gained	c.3885T>A
NDUFS1	0.364	stop_gained	c.910G>A			BET1	0.493	missense_variant	c.42C>A			TRIM42	0.03714	splice_site_variant	c.4092C>G
NECTIN3	0.393	missense_variant	c.1232G>A			BMPR2	0.00126	stop_gained	c.2329C>T			VCAM1	0.01801	missense_variant	c.1972T>C
NISCH	0.285	missense_variant	c.4508C>T			BRMS1L	0.0888	missense_variant	c.308T>C			WDR35	0.0251	stop_gained	c.3910C>G
NLRC3	0.841	stop_gained	c.149C>T			C8orf34	0.248	stop_gained	c.1298C>A			NRAP	0.453	stop_gained	c.238C>T
NPAP1	0.99	stop_gained	c.782C>T			C8orf34	0.248	stop_gained	c.727C>A			NRAP	0.453	stop_gained	c.2324G>A
NPAP1	0.99	stop_gained	c.1681G>A			C9orf152	0.625	missense_variant	c.25C>T			NRAP	0.453	stop_gained	c.979G>A
NPAP1	0.99	stop_gained	c.101C>A			CACNA1B	0.226	stop_gained	c.2122G>A			POLE	0.226	stop_gained	c.73G>T
NRCAM	0.306	stop_gained	c.3418G>T			CAPRIN1	0.0695	stop_gained	c.1999C>T			RESF1	0.625	stop_gained	c.1688C>A
NRCAM	0.306	stop_gained	c.2432C>T			CARMIL3	0.381	stop_gained	c.3598G>A			RESF1	0.625	stop_gained	c.1919T>A
NRG2	0.399	missense_variant	c.2462A>G			CARS1	0.333	start_lost	c.2T>C			RESF1	0.625	stop_gained	c.3226G>A
NRG2	0.399	missense_variant	c.973C>T			CATSPERD	0.721	stop_gained	c.1177A>G			RESF1	0.625	stop_gained	c.4391C>T
NSD2	0.113	stop_gained	c.2138-63A>G			CATSPERD	0.721	stop_gained	c.1069C>T			RESF1	0.625	stop_gained	c.3328A>C
NUMA1	0.124	stop_gained	c.287C>T			CCDC85A	0.691	stop_gained	c.201G>A			SCEL	0.453	splice_site_variant	c.175G>A
NUP153	0.319	stop_gained	c.1046A>T			CCDC85A	0.691	stop_gained	c.1352A>G			SPAG5	0.538	stop_gained	c.776G>A
NUP210	0.412	splice_site_variant	c.5156A>C			CDC6	0.369	missense_variant	c.1265A>T			TBX2	0.613	splice_site_variant	c.1588G>A
OR52N2	0.969	missense_variant	c.500G>A			CDH11	0.737	stop_gained	c.1558G>T			UHRF1	0.238	missense_variant	c.1314G>C
OR6T1	0.946	missense_variant	c.292A>G			CDH11	0.737	stop_gained	c.2243G>A			NRAP	0.92066	stop_gained	c.5122C>A
OR6T1	0.946	missense_variant	c.781C>T			CDH11	0.737	stop_gained	c.844G>A			POLE	0.92349	stop_gained	c.70G>A
OR6T1	0.946	missense_variant	c.115G>T			CEMIP	0.461	missense_variant	c.3226G>A			RESF1	0.79496	stop_gained	c.4142A>G
OR6T1	0.946	missense_variant	c.160C>T			CEP95	0.453	stop_gained	c.1717T>C			SCEL	0.07975	splice_site_variant	c.1462C>A
OR6T1	0.946	missense_variant	c.166C>T			CFAP77	0.319	stop_gained	c.938G>A			SPAG5	0.89535	stop_gained	c.776G>A
OTOG	0.841	stop_gained	c.668C>A			CHD8	0.00355	stop_gained	c.7429A>C			TBX2	0.51432	splice_site_variant	c.1426G>A
OTOG	0.841	stop_gained	c.8200G>A			CHD8	0.00355	stop_gained	c.4342C>T			UHRF1	0.09412	missense_variant	c.389C>T
OTOG	0.841	stop_gained	c.5362T>C			CHML	0.393	missense_variant	c.695A>T			ABCB9	0.432	stop_gained	c.1975C>T
OTX1	0.59	missense_variant	c.652G>A			CHST6	0.923	stop_gained	c.1031G>A			ABCF1	0.00574	splice_site_variant	c.1360G>A
P2RY2	0.737	missense_variant	c.562G>A			CHST6	0.923	stop_gained	c.37G>A			AC093525.2	0.568	missense_variant	c.1082G>A
P2RY2	0.737	missense_variant	c.622G>A			CLEC3A	0.752	missense_variant	c.466C>T			ACAN	0.323	stop_gained	c.955G>T
PAPLN	0.691	missense_variant	c.215G>A			CLEC3A	0.752	missense_variant	c.370G>T			ACOT12	0.625	stop_gained	c.691G>T
PAPLN	0.691	missense_variant	c.2945G>A			CLIP2	0.375	stop_gained	c.3010G>C			ACOT13	0.579	missense_variant	c.254A>T
PAPLN	0.691	missense_variant	c.721G>A			CLIP2	0.375	stop_gained	c.1042G>A			ACVR2B	0.214	stop_gained	c.716T>C
PAPLN	0.691	missense_variant	c.2257C>T			CNGB1	0.375	stop_gained	c.656T>C			ADCY2	0.677	stop_gained	c.2089A>T
PAPLN	0.691	missense_variant	c.97A>G			COL14A1	0.548	stop_gained	c.4771G>A			ADCY2	0.677	stop_gained	c.2442C>A
PAPOLB	0.65	stop_gained	c.47C>A			COL18A1	0.223	missense_variant	c.3304G>A			ADCY2	0.677	stop_gained	c.713G>A
PAPOLB	0.65	stop_gained	c.620T>C			COL18A1	0.223	missense_variant	c.4045G>A			ADGRG6	0.217	stop_gained	c.3202C>T
PAPOLB	0.65	stop_gained	c.625G>A			COQ8A	0.425	stop_gained	c.611G>A			ADGRG7	0.59	stop_gained	c.2036T>C
PCDHGB2	0.99	stop_gained	c.187G>A			COQ8A	0.405	stop_gained	c.46G>C			ADGRG7	0.59	stop_gained	c.1325G>A
PCDHGB2	0.99	stop_gained	c.2384C>T			COQ8A	0.405	stop_gained	c.1822T>C			ADGRG7	0.59	stop_gained	c.296G>A
PCDHGB2	0.99	stop_gained	c.188C>T			CROCC	0.269	stop_gained	c.4566G>T			AFAP1L1	0.476	stop_gained	c.70G>A
PCDHGB2	0.99	stop_gained	c.1697C>T			CRYZ	0.59	missense_variant	c.388G>A			AL358113.1	0.269	stop_gained	c.3103G>A
PCDHGB2	0.99	stop_gained	c.541G>A			CSNK1E	0.138	missense_variant	c.385G>A			AL358113.1	0.269	stop_gained	c.3526C>T
PCDHGB2	0.99	stop_gained	c.172G>A			CSNK1G2	0.348	stop_gained	c.695G>A			AL358113.1	0.11	stop_gained	c.2431C>T
PCDHGB2	0.99	stop_gained	c.1225G>A			CYP8B1	0.677	stop_gained	c.401A>G			ANGPTL2	0.637	stop_gained	c.383G>A
PCLO	0.568	stop_gained	c.3659T>C			DCHS1	0.601	stop_gained	c.8717G>A			ANKRD44	0.0695	stop_gained	c.1723G>T
PCLO	0.568	stop_gained	c.1634G>A			DCHS1	0.601	stop_gained	c.6776G>A			AQR	0.142	stop_gained	c.3716A>G
PCLO	0.568	stop_gained	c.6679T>C			DCHS1	0.601	stop_gained	c.548C>T			AQR	0.142	stop_gained	c.2108C>T
PCLO	0.568	stop_gained	c.2122A>G			DCHS1	0.601	stop_gained	c.8665C>T			ARCN1	0.226	stop_gained	c.56G>A
PCLO	0.568	stop_gained	c.2542C>T			DDX28	0.59	start_lost	c.356T>C			ARHGAP32	0.118	stop_gained	c.749T>C
PCLO	0.568	stop_gained	c.10004C>T			DEUP1	0.083	stop_gained	c.443C>T			ARHGEF28	0.338	stop_gained	c.3005G>A
PCLO	0.568	stop_gained	c.6833T>A			DHX16	0.0358	stop_gained	c.1723C>T			ARSG	0.86	stop_gained	c.983G>T
PDCD11	0.223	stop_gained	c.2789C>T			DHX8	0.0253	stop_gained	c.1846A>G			ARSG	0.86	stop_gained	c.452G>A
PDE8B	0.364	stop_gained	c.1702A>G			DIPK1C	0.99	start_lost	c.1177C>T			ARSG	0.86	stop_gained	c.914C>A
PDE8B	0.364	stop_gained	c.590G>T			DIPK1C	0.99	start_lost	c.1096G>A			ARSG	0.86	stop_gained	c.707C>G
PDLIM2	0.901	splice_site_variant	c.1804G>A			DIPK1C	0.99	start_lost	c.1211G>A			ATG7	0.0888	splice_site_variant	c.811C>T
PDLIM5	0.217	stop_gained	c.1702G>A			DIPK1C	0.99	start_lost	c.679G>A			ATP6V0A2	0.155	stop_gained	c.1390A>G
PGAP2	0.804	stop_gained	c.537C>T			DKK1	0.752	stop_gained	c.187G>A			ATP6V0C	0.59	missense_variant	c.358G>T
PGM2	0.528	stop_gained	c.442-201A>G			DSPP	0.881	stop_gained	c.3007A>G			ATP6V0C	0.59	missense_variant	c.433G>A
PIGQ	0.375	splice_site_variant	c.1564G>A			DSPP	0.881	stop_gained	c.3103G>A			BAIAP2	0.343	stop_gained	c.1129C>G
PIKFYVE	0.269	stop_gained	c.1684G>A			DSPP	0.881	stop_gained	c.836G>A			BAIAP2	0.116	stop_gained	c.1262G>A
PIKFYVE	0.468	stop_gained	c.2951T>C			DSPP	0.881	stop_gained	c.2075G>A			BEST2	0.343	splice_site_variant	c.94C>A
PLA2G6	0.59	missense_variant	c.158G>A			DSPP	0.881	stop_gained	c.3175G>A			BMERB1	0.364	stop_gained	c.421G>A
PLD1	0.211	stop_gained	c.-32+17955C>A			DSPP	0.881	stop_gained	c.1646G>A			BMP1	0.319	splice_site_variant	c.1184G>A
POLI	0.235	stop_gained	c.743C>T			DSPP	0.881	stop_gained	c.2777G>T			BRD4	0.0358	stop_gained	c.1352A>G
PPDPFL	0.804	missense_variant	c.223T>C			DSPP	0.881	stop_gained	c.1628G>T			BSPRY	0.706	missense_variant	c.1075G>T
PPDPFL	0.804	missense_variant	c.170A>C			DSPP	0.881	stop_gained	c.2477G>A			BTAF1	0.0864	stop_gained	c.5215C>T
PPP1R12A	0.175	stop_gained	c.2728T>A			DUSP16	0.323	stop_gained	c.1256G>A			BYSL	0.0485	stop_gained	c.1047G>T
PPP2R3A	0.405	stop_gained	c.3241C>T			DUSP2	0.446	missense_variant	c.829C>T			C15orf39	0.158	missense_variant	c.2587G>T
PPP2R3A	0.558	stop_gained	c.2140T>C			EBF1	0.192	stop_gained	c.802A>T			C15orf40	0.691	stop_gained	c.238G>T
PPP2R3A	0.558	stop_gained	c.524G>T			ECHDC2	0.338	stop_gained	c.232C>T			C15orf40	0.691	stop_gained	c.31C>T
PRR14L	0.238	stop_gained	c.5872G>A			ELFN1	0.969	missense_variant	c.608G>A			CACNA1A	0.0542	stop_gained	c.4670G>T
PRRC2B	0.258	stop_gained	c.2921C>T			ELFN1	0.969	missense_variant	c.1544C>T			CAD	0.0219	stop_gained	c.1702G>A
PRRC2B	0.258	stop_gained	c.3793G>A			ELOA2	0.439	stop_gained	c.41T>G			CAPZA2	0.266	stop_gained	c.71C>T
PRRT3	0.625	missense_variant	c.2872G>A			ENHO	0.579	missense_variant	c.149A>G			CARD6	0.721	stop_gained	c.1589C>A
PRUNE2	0.663	stop_gained	c.3363G>T			EPN2	0.432	stop_gained	c.1289G>A			CARS1	0.153	start_lost	c.1234G>A
PRUNE2	0.663	stop_gained	c.1768T>G			ESYT2	0.208	stop_gained	c.1550A>G			CCDC130	0.393	missense_variant	c.251T>C
PRUNE2	0.663	stop_gained	c.2944G>A			FAT1	0.0864	stop_gained	c.3853G>A			CCDC130	0.393	missense_variant	c.65C>G
PRUNE2	0.663	stop_gained	c.6438T>G			FAT1	0.0864	stop_gained	c.10687G>A			CCDC85A	0.493	stop_gained	c.622G>A
PRUNE2	0.663	stop_gained	c.7487C>A			FBN2	0.393	stop_gained	c.3161G>A			CDC14A	0.468	missense_variant	c.1715T>C
RABEP2	0.343	stop_gained	c.1214G>A			FBN2	0.393	stop_gained	c.1969A>G			CDC16	0.103	stop_gained	c.1364G>A
RAI1	0.175	stop_gained	c.3919C>T			FGD6	0.461	stop_gained	c.2420G>A			CDC16	0.0963	stop_gained	c.902C>A
RALGAPB	0.104	stop_gained	c.4049G>A			FH	0.113	stop_gained	c.359T>A			CDK5RAP3	0.405	stop_gained	c.278G>A
REXO1	0.446	stop_gained	c.629G>A			FYB1	0.461	stop_gained	c.1100A>G			CDKAL1	0.273	splice_site_variant	c.637G>A
RNF112	0.841	missense_variant	c.13G>A			GABRR2	0.691	stop_gained	c.1377T>G			CEP350	0.103	stop_gained	c.8605G>T
RNF222	0.804	missense_variant	c.89C>T			GABRR2	0.691	stop_gained	c.1193T>C			CEP350	0.103	stop_gained	c.5122G>A
SCG3	0.721	stop_gained	c.1219G>T			GJA9	0.65	stop_gained	c.196T>C			CEP350	0.103	stop_gained	c.9290T>C
SCG3	0.721	stop_gained	c.1021A>C			GJA9	0.65	stop_gained	c.554C>T			CERS5	0.528	stop_gained	c.707T>A
SCG3	0.721	stop_gained	c.1087C>A			GNB1L	0.579	stop_gained	c.737G>A			CFAP299	0.625	missense_variant	c.255T>G
SEMA4F	0.439	start_lost	c.2185G>A			GOLGA4	0.289	stop_gained	c.6044C>T			CGN	0.168	stop_gained	c.1394T>C
SERINC3	0.338	missense_variant	c.1159G>T			GOLGA4	0.289	stop_gained	c.5578G>A			CHADL	0.548	missense_variant	c.1793T>C
SF3B2	0.115	stop_gained	c.1291A>G			GON4L	0.393	stop_gained	c.2401A>C			CHD5	0.19	splice_site_variant	c.1619G>A
SHMT2	0.103	missense_variant	c.811G>A			GPATCH3	0.625	missense_variant	c.1222C>T			CHEK2	0.0219	stop_gained	c.740C>A
SIGLEC9	0.969	stop_gained	c.1138C>T			GPC6	0.752	stop_gained	c.107C>T			CIAO3	0.185	stop_gained	c.140G>A
SIGLEC9	0.969	stop_gained	c.202A>G			GPC6	0.752	stop_gained	c.1577A>C			CNOT1	0.00102	stop_gained	c.140T>C
SIGLEC9	0.969	stop_gained	c.300G>T			HEG1	0.579	stop_gained	c.1615C>T			CNOT1	0.00102	stop_gained	c.6617C>A
SIGLEC9	0.969	stop_gained	c.604C>A			HEG1	0.579	stop_gained	c.2261C>T			COCH	0.519	stop_gained	c.622C>A
SIGLEC9	0.969	stop_gained	c.664G>T			HEG1	0.579	stop_gained	c.4028G>A			COL27A1	0.369	splice_site_variant	c.2342G>A
SIPA1L3	0.752	missense_variant	c.2708G>A			HPS3	0.2	stop_gained	c.115T>C			COL6A1	0.145	splice_site_variant	c.266G>T
SIPA1L3	0.769	missense_variant	c.639G>A			IFFO2	0.468	stop_gained	c.1346T>C			COL6A1	0.187	splice_site_variant	c.2272G>T
SIX1	0.343	missense_variant	c.661T>A			INPPL1	0.0606	missense_variant	c.3467G>A			COLEC11	0.601	missense_variant	c.599G>A
SIX1	0.343	missense_variant	c.98T>C			IPO7	0.107	stop_gained	c.1777C>A			COLEC11	0.601	missense_variant	c.433G>A
SLC22A15	0.881	missense_variant	c.1505G>A			IQCJ-SCHIP1	0.901	stop_gained	c.724G>A			CORIN	0.439	stop_gained	c.2927G>A
SLC22A15	0.881	missense_variant	c.1036A>G			ISYNA1	0.153	missense_variant	c.829A>G			CPEB2	0.251	stop_gained	c.2953G>A
SLC25A37	0.752	missense_variant	c.685C>A			ITPR3	0.166	stop_gained	c.6227G>A			CPNE7	0.285	missense_variant	c.1408G>A
SLC25A37	0.752	missense_variant	c.889G>A			KANSL2	0.461	stop_gained	c.896G>A			CPNE9	0.258	missense_variant	c.603G>T
SLC27A5	0.901	missense_variant	c.496C>A			KBTBD12	0.485	stop_gained	c.1820G>A			CPT2	0.138	stop_gained	c.626C>T
SLC4A1	0.493	stop_gained	c.2537T>C			KBTBD12	0.485	stop_gained	c.1438T>C			CREM	0.106	stop_gained	c.742G>T
SLC5A12	0.86	missense_variant	c.104A>G			KCNS3	0.691	stop_gained	c.427G>A			CSNK1E	0.0409	missense_variant	c.625G>T
SMARCAL1	0.369	stop_gained	c.1159C>T			KCNS3	0.691	stop_gained	c.1033G>A			CSTF2T	0.568	start_lost	c.1A>G
SNRPB	0.0913	missense_variant	c.590C>A			KCP	0.418	splice_site_variant	c.1708G>A			CTSA	0.0427	stop_gained	c.602G>T
SOGA1	0.558	splice_site_variant	c.2155G>A			KCP	0.418	splice_site_variant	c.3914G>A			CWF19L2	0.301	stop_gained	c.2524C>A
SOX10	0.538	missense_variant	c.103G>A			KCP	0.418	splice_site_variant	c.4507T>G			DBH	0.364	splice_site_variant	c.1305C>A
SP110	0.691	missense_variant	c.272G>A			KCP	0.418	splice_site_variant	c.1040C>T			DCHS1	0.613	stop_gained	c.9490G>A
SPAG17	0.691	stop_gained	c.3143T>G			KCTD15	0.446	stop_gained	c.247A>C			DCHS1	0.613	stop_gained	c.2921G>A
SPAG17	0.691	stop_gained	c.3569C>T			KCTD19	0.601	missense_variant	c.721A>G			DCHS1	0.663	stop_gained	c.2968G>T
SPAG17	0.691	stop_gained	c.4994C>T			KCTD19	0.601	missense_variant	c.2134C>T			DCHS1	0.663	stop_gained	c.260G>A
SPAG17	0.691	stop_gained	c.405G>T			KCTD19	0.601	missense_variant	c.571G>A			DCHS1	0.663	stop_gained	c.8972G>A
SPATS2L	0.769	stop_gained	c.697G>A			KDM4A	0.0433	stop_gained	c.157T>G			DCHS1	0.663	stop_gained	c.9728G>A
SRCAP	0.0565	stop_gained	c.3695G>A			KLHDC7B	0.301	stop_gained	c.3475T>C			DCHS1	0.663	stop_gained	c.922G>A
SRCAP	0.0565	stop_gained	c.1676A>G			KNSTRN	0.625	stop_gained	c.713G>A			DCHS1	0.663	stop_gained	c.1099C>A
SUOX	0.625	missense_variant	c.1067C>A			KNSTRN	0.625	stop_gained	c.706G>A			DCST2	0.328	splice_site_variant	c.530T>A
SUOX	0.625	missense_variant	c.946G>A			KRTAP4-9	0.969	missense_variant	c.122G>A			DDR2	0.106	stop_gained	c.2287A>G
SUPT3H	0.677	stop_gained	c.58A>G			KRTAP4-9	0.969	missense_variant	c.242G>A			DDX28	0.206	start_lost	c.622G>T
TAL1	0.822	missense_variant	c.940G>A			KRTAP4-9	0.969	missense_variant	c.482G>A			DENND4A	0.0492	stop_gained	c.1168G>T
TMCO5A	0.752	missense_variant	c.166C>T			KRTAP4-9	0.969	missense_variant	c.512G>A			DHODH	0.485	splice_site_variant	c.1067C>T
TMEM126B	0.86	stop_gained	c.593C>T			KRTAP4-9	0.969	missense_variant	c.53A>T			DHX29	0.0281	stop_gained	c.3032T>C
TMEM126B	0.86	stop_gained	c.562A>G			KRTAP4-9	0.969	missense_variant	c.323G>A			DIP2A	0.301	splice_site_variant	c.4310G>A
TMEM273	0.969	splice_site_variant	c.136G>A			KRTAP4-9	0.969	missense_variant	c.182A>G			DIPK2A	0.637	stop_gained	c.71T>A
TMEM273	0.969	splice_site_variant	c.360A>C			LMTK2	0.568	stop_gained	c.4157C>T			DNAJC6	0.548	stop_gained	c.793C>T
TMEM273	0.969	splice_site_variant	c.110C>T			LMTK2	0.568	stop_gained	c.736G>A			DNAJC6	0.548	stop_gained	c.925C>T
TMEM273	0.969	splice_site_variant	c.247C>A			LMTK2	0.568	stop_gained	c.1257G>T			DOCK9	0.144	stop_gained	c.3286G>T
TMX4	0.568	missense_variant	c.689G>A			LRP3	0.737	stop_gained	c.922G>A			DPYD	0.353	stop_gained	c.2444T>A
TMX4	0.568	missense_variant	c.385G>A			LRP3	0.737	stop_gained	c.1024C>T			DPYD	0.353	stop_gained	c.2161G>A
TNFRSF4	0.637	missense_variant	c.262A>G			LRRCC1	0.901	stop_gained	c.1721C>T			DRAXIN	0.663	missense_variant	c.862C>A
TNIP2	0.86	missense_variant	c.409C>T			LRRCC1	0.901	stop_gained	c.815C>A			DYNC1LI2	0.103	missense_variant	c.325C>A
TNS3	0.691	stop_gained	c.2744C>A			LRRCC1	0.901	stop_gained	c.686C>A			EBF2	0.476	stop_gained	c.1352G>A
TNS3	0.691	stop_gained	c.3146C>T			LRRCC1	0.901	stop_gained	c.2869G>T			EBF4	0.548	missense_variant	c.568A>G
TPPP	0.558	stop_gained	c.263G>A			MACF1	0.102	stop_gained	c.18865G>T			EBF4	0.548	missense_variant	c.632G>A
TRNT1	0.538	stop_gained	c.1082G>A			MACF1	0.102	stop_gained	c.19801C>A			EFNA3	0.18	missense_variant	c.497G>A
TRPM3	0.538	stop_gained	c.4379G>T			MBTPS1	0.405	stop_gained	c.310A>G			EHMT1	0.343	stop_gained	c.1736G>A
TRPM3	0.538	stop_gained	c.2396A>G			MIA2	0.328	start_lost	c.2T>A			EHMT1	0.343	stop_gained	c.1043C>T
TRPM3	0.538	stop_gained	c.4327G>T			MKI67	0.769	stop_gained	c.2186T>C			EHMT1	0.343	stop_gained	c.3496G>A
TRPM3	0.538	stop_gained	c.4379G>T			MKI67	0.769	stop_gained	c.5350A>G			EIF3H	0.319	stop_gained	c.1020G>T
TRPM3	0.538	stop_gained	c.2396A>G			MLYCD	0.946	missense_variant	c.1178C>T			EML5	0.637	stop_gained	c.5800A>G
TRPM3	0.538	stop_gained	c.4327G>T			MOCS3	0.393	stop_gained	c.868C>A			EML5	0.637	stop_gained	c.4618G>C
TSPAN10	0.348	missense_variant	c.457C>G			MPZL1	0.453	stop_gained	c.364A>G			EML5	0.637	stop_gained	c.5792A>C
TSSK4	0.677	missense_variant	c.896A>G			MRPS30	0.769	stop_gained	c.742G>A			EPHA5	0.51	stop_gained	c.1646G>T
TTC16	0.677	missense_variant	c.426G>T			MRPS30	0.769	stop_gained	c.634C>T			ERMP1	0.277	missense_variant	c.338G>C
TUBB6	0.393	stop_gained	c.329C>T			MYBBP1A	0.2	stop_gained	c.179A>G			F2RL2	0.841	missense_variant	c.293C>A
UNC79	0.338	stop_gained	c.329G>A			MYT1	0.485	splice_site_variant	c.179G>T			FAM160B1	0.568	stop_gained	c.2111G>A
UNC79	0.338	stop_gained	c.6313C>T			MYT1	0.485	splice_site_variant	c.1867G>A			FAM160B1	0.568	stop_gained	c.1948C>T
UNC79	0.338	stop_gained	c.7276G>A			NALCN	0.476	stop_gained	c.4618C>T			FAM160B1	0.568	stop_gained	c.752C>T
UNC79	0.338	stop_gained	c.891G>T			NALCN	0.476	stop_gained	c.3379C>T			FAM160B1	0.568	stop_gained	c.139G>C
UPB1	0.737	missense_variant	c.358G>A			NALCN	0.476	stop_gained	c.4934C>A			FAM221B	0.501	stop_gained	c.884G>A
URB1	0.338	stop_gained	c.4796G>A			NALCN	0.476	stop_gained	c.884G>A			FANCD2	0.0937	stop_gained	c.3818G>A
USP43	0.476	stop_gained	c.1379G>A			NALCN	0.476	stop_gained	c.1144C>T			FAT1	0.0101	stop_gained	c.4439C>A
VIPR2	0.461	stop_gained	c.597G>T			NALCN	0.476	stop_gained	c.3908G>A			FAT1	0.0573	stop_gained	c.9752A>C
VPS33A	0.208	splice_site_variant	c.409A>G			NAP1L4	0.248	stop_gained	c.604A>T			FAT1	0.0573	stop_gained	c.5932A>C
WDR3	0.558	stop_gained	c.572G>A			NAV2	0.405	stop_gained	c.2564G>A			FAT1	0.0573	stop_gained	c.5209A>C
WDR59	0.232	stop_gained	c.2312G>A			NAV2	0.405	stop_gained	c.2578G>A			FBN2	0.226	stop_gained	c.1748G>T
ZNF14	0.923	stop_gained	c.28G>A			NBPF1	0.405	stop_gained	c.19C>T			FBN2	0.214	stop_gained	c.5200G>T
ZNF14	0.923	stop_gained	c.1572T>G			NBPF1	0.405	stop_gained	c.2600C>T			FBN2	0.214	stop_gained	c.2144G>A
ZNF14	0.923	stop_gained	c.820A>T			NBPF1	0.405	stop_gained	c.2230G>T			FCRL3	0.752	stop_gained	c.23T>G
ZNF14	0.923	stop_gained	c.948C>A			NCKAP1	0.0667	stop_gained	c.3098C>T			FCRL3	0.752	stop_gained	c.1243T>C
ZNF200	0.461	stop_gained	c.448G>A			NECTIN1	0.289	missense_variant	c.1226A>G			FCRL3	0.752	stop_gained	c.905G>T
ZNF426	0.881	stop_gained	c.1597A>G			NES	0.485	stop_gained	c.2395C>T			FLII	0.136	stop_gained	c.1820G>T
ZNF439	0.901	stop_gained	c.412A>G			NETO1	0.548	stop_gained	c.825T>G			FOXE1	0.248	missense_variant	c.172T>C
ZNF439	0.901	stop_gained	c.503G>A			NETO1	0.548	stop_gained	c.1496C>T			FXR1	0.319	stop_gained	c.1411G>T
ZNF70	0.425	missense_variant	c.592T>C			NKX1-2	0.946	missense_variant	c.293C>T			FXR1	0.319	stop_gained	c.1654A>C
ZNF804A	0.841	stop_gained	c.2239C>T			NT5DC2	0.51	splice_site_variant	c.230A>G			GABPB1	0.0976	stop_gained	c.319G>A
ZNF804A	0.841	stop_gained	c.425T>C			OBP2A	0.706	stop_gained	c.646C>A			GALNT9	0.568	missense_variant	c.1115G>T
ZNF804A	0.841	stop_gained	c.2729T>G			OBP2A	0.706	stop_gained	c.269T>A			GAPVD1	0.226	stop_gained	c.3775G>A
ZNF804A	0.841	stop_gained	c.3218C>T			ONECUT2	0.51	missense_variant	c.605G>A			GAPVD1	0.226	stop_gained	c.2293C>A
ZNF878	0.99	stop_gained	c.1582A>G			OPA1	0.138	stop_gained	c.2795T>A			GAPVD1	0.269	stop_gained	c.112G>A
ZNF878	0.99	stop_gained	c.980G>A			OR4C16	0.841	stop_gained	c.461C>A			GNGT1	0.405	missense_variant	c.89G>T
EBF1	0.162	stop_gained	c.625C>T			OR4C16	0.841	stop_gained	c.631A>G			GP1BA	0.273	missense_variant	c.1916T>G
EXT1	0.333	stop_gained	c.1444G>A			OR6T1	0.969	missense_variant	c.399G>T			GPC6	0.663	stop_gained	c.640G>A
PCDH17	0.677	stop_gained	c.3458A>G			OR6T1	0.969	missense_variant	c.315C>A			GPN3	0.0649	stop_gained	c.143A>G
PCDH17	0.677	stop_gained	c.1577C>A			OR6T1	0.969	missense_variant	c.20C>T			GRAMD4	0.328	missense_variant	c.83C>T
PCDH17	0.677	stop_gained	c.98C>T			OR6T1	0.969	missense_variant	c.418G>T			GRAMD4	0.248	missense_variant	c.930G>T
PCDH17	0.677	stop_gained	c.2195G>A			OR6T1	0.969	missense_variant	c.191G>A			GYS1	0.19	missense_variant	c.925C>T
PDGFRA	0.0623	stop_gained	c.1322C>T			OTOF	0.245	missense_variant	c.1621G>T			GYS1	0.19	missense_variant	c.1766C>T
PDGFRA	0.0623	stop_gained	c.451C>T			PARD3B	0.601	stop_gained	c.512C>T			H4C6	0.338	missense_variant	c.59G>A
YWHAE	0.0989	splice_site_variant	c.508C>T			PARD3B	0.601	stop_gained	c.917T>G			HDAC5	0.0686	splice_site_variant	c.3266C>T
ABCC5	0.229	stop_gained	c.3275C>T			PCDH17	0.613	stop_gained	c.1282C>T			HEATR5B	0.115	stop_gained	c.2183C>A
ATF7	0.0744	stop_gained	c.1400C>T			PCDH17	0.613	stop_gained	c.1796G>A			HEATR5B	0.166	stop_gained	c.1651C>T
CEACAM4	0.804	missense_variant	c.590G>T			PCDH17	0.613	stop_gained	c.1574T>G			HECTD4	0.289	stop_gained	c.11624C>T
CEACAM4	0.804	missense_variant	c.5G>C			PCDHB3	0.881	stop_gained	c.976G>T			HECTD4	0.289	stop_gained	c.9568C>T
OR10K2	0.99	stop_gained	c.370A>C			PCDHB3	0.881	stop_gained	c.47T>C			HECTD4	0.206	stop_gained	c.10647C>A
OR10K2	0.99	stop_gained	c.113C>A			PCDHB8	0.946	stop_gained	c.831G>T			HECTD4	0.214	stop_gained	c.718C>A
OR10K2	0.99	stop_gained	c.392G>A			PCDHB8	0.946	stop_gained	c.1221G>T			HECTD4	0.214	stop_gained	c.8426C>T
OR10K2	0.99	stop_gained	c.920G>T			PCDHB8	0.946	stop_gained	c.915G>T			HECTD4	0.214	stop_gained	c.8684A>T
PFKM	0.104	missense_variant	c.228G>A			PCDHB8	0.946	stop_gained	c.539G>A			HECTD4	0.214	stop_gained	c.13138C>T
PRB2	0.786	splice_site_variant	c.707G>A			PCDHB8	0.946	stop_gained	c.1745A>T			HOXD3	0.677	stop_gained	c.682G>A
PRB2	0.786	splice_site_variant	c.817A>C			PCDHGA3	0.946	stop_gained	c.1207C>T			HPS3	0.138	stop_gained	c.2941C>A
PRB2	0.786	splice_site_variant	c.1244C>G			PCDHGA3	0.946	stop_gained	c.1121G>A			HPS3	0.138	stop_gained	c.1571A>C
PRUNE2	0.663	stop_gained	c.3363G>T			PCDHGA3	0.946	stop_gained	c.1705A>G			IARS2	0.185	stop_gained	c.2659G>T
PRUNE2	0.663	stop_gained	c.1768T>G			PCDHGA3	0.946	stop_gained	c.320A>G			IFFO2	0.663	stop_gained	c.1327G>A
PRUNE2	0.663	stop_gained	c.2944G>A			PCDHGA3	0.946	stop_gained	c.414G>T			IFT80	0.314	stop_gained	c.1861G>T
PRUNE2	0.663	stop_gained	c.6438T>G			PCDHGA3	0.946	stop_gained	c.848A>C			INO80	0.0353	stop_gained	c.3424C>T
PRUNE2	0.663	stop_gained	c.7487C>A			PCDHGA3	0.946	stop_gained	c.2327C>T			INTS1	0.208	stop_gained	c.905C>T
UGT1A6	0.822	stop_gained	c.169G>T			PCDHGA3	0.946	stop_gained	c.2087C>T			INTS1	0.208	stop_gained	c.3256G>T
UGT1A6	0.822	stop_gained	c.552A>C			PCDHGA3	0.946	stop_gained	c.235C>T			INTS5	0.119	stop_gained	c.1535C>A
ZC3H3	0.323	stop_gained	c.2840G>A			PCDHGA3	0.946	stop_gained	c.655G>A			IP6K3	0.59	stop_gained	c.112A>G
ZC3H3	0.323	stop_gained	c.1789C>T			PCSK4	0.568	splice_site_variant	c.718A>G			IQSEC1	0.107	stop_gained	c.2719G>A
ZNF107	0.969	missense_variant	c.968A>G			PDIA4	0.2	missense_variant	c.1816G>T			IRX1	0.841	missense_variant	c.511C>A
ZNF107	0.969	missense_variant	c.2408C>A			PHF1	0.235	missense_variant	c.1239G>T			IRX1	0.841	missense_variant	c.344C>T
ZNF107	0.969	missense_variant	c.1954G>C			PHF19	0.65	stop_gained	c.1556G>A			ITPR1	0.0173	stop_gained	c.4985T>A
ZNF107	0.969	missense_variant	c.1048T>G			PHF19	0.65	stop_gained	c.1130G>T			JARID2	0.104	stop_gained	c.2960C>T
ZNF107	0.969	missense_variant	c.233C>A			PKHD1	0.881	stop_gained	c.7654G>A			JCHAIN	0.338	stop_gained	c.194C>A
ZNF107	0.969	missense_variant	c.205G>A			PKHD1	0.881	stop_gained	c.3402G>T			JMY	0.393	missense_variant	c.815G>A
ZNF107	0.969	missense_variant	c.1643G>A			PKHD1	0.881	stop_gained	c.10516C>T			JMY	0.393	missense_variant	c.1347A>C
ZNF107	0.946	missense_variant	c.1367A>G			PKHD1	0.881	stop_gained	c.5146G>A			KAT7	0.192	stop_gained	c.1081C>T
ZNF107	0.946	missense_variant	c.1925T>C			PKHD1	0.881	stop_gained	c.6805G>A			KAT7	0.192	stop_gained	c.680G>A
ZNF107	0.946	missense_variant	c.1547G>T			PKHD1	0.881	stop_gained	c.11401T>A			KCNN2	0.691	missense_variant	c.1070G>A
ZNF107	0.946	missense_variant	c.1729T>C			PKHD1	0.881	stop_gained	c.7864A>G			KCP	0.369	splice_site_variant	c.4769T>C
ZNF107	0.946	missense_variant	c.2511A>C			PKHD1	0.881	stop_gained	c.2987T>C			KCP	0.369	splice_site_variant	c.709C>G
ZNF107	0.946	missense_variant	c.1088A>G			PKHD1	0.881	stop_gained	c.733C>A			KDM3B	0.00554	stop_gained	c.4330G>T
ZNF107	0.946	missense_variant	c.1618G>A			PKHD1	0.881	stop_gained	c.6354G>T			KIAA0355	0.568	missense_variant	c.1076C>T
ZNF107	0.946	missense_variant	c.1543G>C			PKHD1	0.881	stop_gained	c.1012G>A			KIAA1217	0.281	stop_gained	c.328G>T
ZNF107	0.946	missense_variant	c.356A>T			PKHD1	0.881	stop_gained	c.8404G>A			KIAA1217	0.281	stop_gained	c.2364G>T
ZNF107	0.946	missense_variant	c.1791A>C			PKHD1	0.881	stop_gained	c.11737C>T			KIAA1324	0.663	splice_site_variant	c.1750G>A
ZNF107	0.946	missense_variant	c.1988A>G			PKHD1	0.881	stop_gained	c.9961G>T			KIF21B	0.301	splice_site_variant	c.3400A>C
ZNF107	0.946	missense_variant	c.578G>T			PKHD1	0.881	stop_gained	c.8523G>T			KIF21B	0.301	splice_site_variant	c.346G>A
ZNF107	0.946	missense_variant	c.1475G>A			PKHD1	0.881	stop_gained	c.5411G>A			KIF21B	0.301	splice_site_variant	c.3119C>T
ZNF107	0.946	missense_variant	c.1106A>G			PKHD1	0.923	stop_gained	c.10049G>A			KIF21B	0.301	splice_site_variant	c.2824C>T
ZNF107	0.946	missense_variant	c.1983C>A			PKHD1	0.923	stop_gained	c.8524A>G			KLHL12	0.0614	splice_site_variant	c.668G>A
ZNF107	0.923	missense_variant	c.2067C>A			PKHD1	0.923	stop_gained	c.22C>A			KLKB1	0.393	stop_gained	c.497G>C
ZNF107	0.923	missense_variant	c.1670G>T			PKHD1	0.923	stop_gained	c.6683A>C			LAMA5	0.333	stop_gained	c.719G>A
ZNF107	0.923	missense_variant	c.288G>T			PKHD1	0.923	stop_gained	c.5944G>A			LAMA5	0.333	stop_gained	c.8152C>G
ZNF107	0.923	missense_variant	c.2326C>A			PKHD1	0.923	stop_gained	c.7759G>A			LCT	0.323	stop_gained	c.4363C>T
ZNF107	0.923	missense_variant	c.430A>C			PKHD1	0.923	stop_gained	c.82G>A			LDB3	0.223	stop_gained	c.2164G>A
ZNF107	0.923	missense_variant	c.2442G>C			PKHD1	0.923	stop_gained	c.6925G>A			LDLRAD3	0.519	missense_variant	c.418G>A
ZNF107	0.923	missense_variant	c.1938G>T			PKHD1	0.923	stop_gained	c.4961A>C			LIPG	0.439	stop_gained	c.631G>T
ZNF107	0.923	missense_variant	c.751C>A			PKHD1	0.923	stop_gained	c.11882G>A			LPAR2	0.613	missense_variant	c.437G>A
ZNF107	0.923	missense_variant	c.2442G>T			PKHD1	0.923	stop_gained	c.1333G>A			LPAR2	0.613	missense_variant	c.124G>A
ZNF107	0.923	missense_variant	c.533G>T			PKHD1	0.923	stop_gained	c.10235T>C			LRCH4	0.364	missense_variant	c.1772C>T
ZNF107	0.946	missense_variant	c.1367A>G			PKHD1	0.923	stop_gained	c.10195C>A			LRCH4	0.364	missense_variant	c.1190C>T
ZNF107	0.946	missense_variant	c.1925T>C			PKHD1	0.923	stop_gained	c.557A>C			LRP4	0.0308	stop_gained	c.3098G>T
ZNF107	0.946	missense_variant	c.1547G>T			PKHD1	0.923	stop_gained	c.3191G>T			LRP4	0.0308	stop_gained	c.1706A>C
ZNF107	0.946	missense_variant	c.1729T>C			PKHD1	0.923	stop_gained	c.10153G>A			LRRC10	0.786	missense_variant	c.340C>A
ZNF107	0.946	missense_variant	c.2511A>C			PLD2	0.306	stop_gained	c.1405C>T			LRRC45	0.369	stop_gained	c.1727T>G
ZNF107	0.946	missense_variant	c.1088A>G			PLEKHM1	0.528	stop_gained	c.2926T>C			LRRC6	0.901	missense_variant	c.335A>T
ZNF107	0.946	missense_variant	c.1618G>A			PLXNA2	0.134	splice_site_variant	c.5577G>C			LRRC6	0.901	missense_variant	c.1100G>T
ZNF107	0.946	missense_variant	c.1543G>C			PLXNA2	0.134	splice_site_variant	c.5039G>A			LRTM2	0.59	missense_variant	c.929C>T
ZNF107	0.946	missense_variant	c.356A>T			POLD1	0.217	stop_gained	c.2969G>A			MACC1	0.625	stop_gained	c.2458C>T
ZNF107	0.946	missense_variant	c.1791A>C			POLE	0.0499	stop_gained	c.6716C>T			MAD2L2	0.258	missense_variant	c.66C>A
ZNF107	0.946	missense_variant	c.1988A>G			POLE	0.0499	stop_gained	c.4739G>A			MAP7	0.19	stop_gained	c.499C>T
ZNF107	0.946	missense_variant	c.578G>T			POLE	0.0499	stop_gained	c.4555C>T			MAP7	0.19	stop_gained	c.1890G>T
ZNF107	0.946	missense_variant	c.1475G>A			POLE	0.0499	stop_gained	c.3641A>C			MAPK9	0.0364	splice_site_variant	c.679G>T
ZNF107	0.946	missense_variant	c.1106A>G			PRDM2	0.519	stop_gained	c.2675T>C			MAPKAPK5	0.134	stop_gained	c.146C>T
ZNF107	0.946	missense_variant	c.1983C>A			PRDM2	0.519	stop_gained	c.3481C>T			MCAT	0.255	missense_variant	c.817C>T
ZNF578	0.946	stop_gained	c.1583G>A			PRDM2	0.625	stop_gained	c.931C>T			MED12L	0.229	stop_gained	c.3019C>T
ZNF578	0.946	stop_gained	c.131C>T			PSMD1	0.00413	stop_gained	c.124G>A			MIER2	0.501	splice_site_variant	c.682T>C
ZNF578	0.946	stop_gained	c.1001A>G			PTPN7	0.0458	stop_gained	c.1117C>G			MMP16	0.804	stop_gained	c.356G>T
ZNF578	0.946	stop_gained	c.1356G>T			PTPRK	0.273	stop_gained	c.3139G>A			MMP16	0.804	stop_gained	c.251T>A
ZNF578	0.946	stop_gained	c.1544A>C			RBL2	0.364	stop_gained	c.1111G>A			MRPS12	0.269	missense_variant	c.338G>A
ZNF578	0.946	stop_gained	c.1088G>T			RBM17	0.0505	stop_gained	c.413G>A			MRPS25	0.273	splice_site_variant	c.179C>A
ZNF578	0.946	stop_gained	c.964A>C			RBM17	0.0505	stop_gained	c.817C>T			MT1H	0.613	missense_variant	c.98G>A
AC040160.1	0.262	stop_gained	c.2830C>T			RCC1	0.425	missense_variant	c.98G>A			MTA2	0.095	stop_gained	c.809C>T
ACLY	0.0364	stop_gained	c.1967G>A			RCN3	0.601	missense_variant	c.358G>A			MYH4	0.319	stop_gained	c.1984C>A
ACSBG1	0.493	stop_gained	c.1088C>T			RCN3	0.601	missense_variant	c.899C>T			MYO1A	0.358	stop_gained	c.424C>A
ADGRA2	0.418	splice_site_variant	c.1952G>A			RELN	0.375	stop_gained	c.9236C>A			MYO1A	0.348	stop_gained	c.1297T>C
AK9	0.558	stop_gained	c.997A>T			RELN	0.375	stop_gained	c.6063A>G			MYO7A	0.16	stop_gained	c.3944G>A
AK9	0.558	stop_gained	c.5309T>G			RELN	0.375	stop_gained	c.6869G>A			MYO7A	0.16	stop_gained	c.5032C>T
AL035460.1	0.223	missense_variant	c.215T>G			RELN	0.375	stop_gained	c.3028C>T			MYO7A	0.127	stop_gained	c.1399C>T
ANKHD1-EIF4EBP3	0.0606	stop_gained	c.1328C>T			RNF39	0.501	missense_variant	c.1195C>T			MYO7A	0.127	stop_gained	c.2407T>C
ANKHD1-EIF4EBP3	0.0606	stop_gained	c.962T>C			RPS10-NUDT3	0.439	missense_variant	c.760G>A			MYO7A	0.127	stop_gained	c.6291G>T
ANKS6	0.59	stop_gained	c.1421C>T			RYR2	0.113	stop_gained	c.3371C>T			MYO7A	0.127	stop_gained	c.439C>T
ARHGAP1	0.338	stop_gained	c.836G>A			RYR2	0.269	stop_gained	c.5200A>G			NCKAP5	0.476	stop_gained	c.5161G>A
AVL9	0.323	missense_variant	c.98A>G			RYR2	0.269	stop_gained	c.13982A>G			NCLN	0.558	missense_variant	c.209C>T
AVL9	0.323	missense_variant	c.1598G>T			SAFB2	0.226	splice_site_variant	c.1429A>G			NCLN	0.558	missense_variant	c.619C>T
BAZ1B	0.0631	stop_gained	c.2263C>T			SCAF8	0.393	stop_gained	c.566C>T			NDUFS1	0.0241	stop_gained	c.1738G>T
BICC1	0.293	stop_gained	c.455G>T			SCN4A	0.269	stop_gained	c.737C>T			NELFCD	0.113	stop_gained	c.959G>A
BRMS1L	0.151	missense_variant	c.445G>A			SCUBE2	0.461	stop_gained	c.1249G>A			NFYA	0.203	stop_gained	c.100C>A
CBFA2T2	0.0686	missense_variant	c.1073G>A			SCUBE2	0.461	stop_gained	c.1289A>G			NOP2	0.103	stop_gained	c.1490G>T
CD101	0.568	stop_gained	c.734G>A			SF3B1	0.000977	stop_gained	c.146G>T			NOP2	0.103	stop_gained	c.955A>C
CEMIP2	0.273	start_lost	c.106C>A			SHANK3	0.038	stop_gained	c.5075T>C			NPY	0.241	stop_gained	c.98C>T
CFAP20	0.273	missense_variant	c.298C>T			SIK3	0.0452	stop_gained	c.2000A>G			NRG2	0.289	missense_variant	c.1676G>A
CHAD	0.59	stop_gained	c.589C>A			SIN3B	0.0534	missense_variant	c.2607G>T			NUP107	0.206	stop_gained	c.552G>T
CHD8	0.00075	stop_gained	c.5681G>T			SLC30A3	0.613	missense_variant	c.245T>C			NUP210	0.131	splice_site_variant	c.3602T>C
CHDH	0.319	missense_variant	c.1235G>A			SLC30A3	0.613	missense_variant	c.617G>A			NUP210	0.277	splice_site_variant	c.379G>A
COL27A1	0.446	splice_site_variant	c.4712G>A			SLC43A2	0.528	missense_variant	c.380C>T			NUP210	0.277	splice_site_variant	c.5611C>T
COL27A1	0.446	splice_site_variant	c.2960C>T			SLC4A10	0.752	stop_gained	c.137G>A			NUP35	0.164	stop_gained	c.515A>G
CTNNA1	0.00709	stop_gained	c.2378G>A			SLC4A10	0.752	stop_gained	c.2207C>T			OPN5	0.901	splice_site_variant	c.638C>A
CTNNA1	0.00709	stop_gained	c.1507G>A			SLC5A7	0.881	stop_gained	c.1678A>G			OR1A2	0.841	missense_variant	c.650A>G
ERBB4	0.405	stop_gained	c.2089C>G			SLCO6A1	0.822	stop_gained	c.1495A>G			OR5L2	0.969	stop_gained	c.354G>A
ERO1B	0.375	stop_gained	c.856C>T			SLCO6A1	0.822	stop_gained	c.194G>A			OR5L2	0.969	stop_gained	c.791C>T
ERP29	0.293	missense_variant	c.275G>A			SLCO6A1	0.822	stop_gained	c.1364T>C			OR5L2	0.969	stop_gained	c.763A>C
EYA1	0.538	stop_gained	c.1474C>T			SMC5	0.568	stop_gained	c.2747A>G			OR5L2	0.969	stop_gained	c.863T>A
FAM124A	0.138	stop_gained	c.305C>T			SNTG1	0.65	stop_gained	c.250G>A			OR5L2	0.969	stop_gained	c.665T>C
FNDC5	0.453	missense_variant	c.335G>A			SNTG1	0.65	stop_gained	c.991G>A			OR5L2	0.969	stop_gained	c.899C>T
GMPR	0.677	stop_gained	c.434T>C			SPATA19	0.946	missense_variant	c.454G>T			OR5L2	0.969	stop_gained	c.175G>A
GRM4	0.446	stop_gained	c.1209G>T			SPATA19	0.946	missense_variant	c.88G>A			ORMDL3	0.548	missense_variant	c.58C>T
H4C6	0.273	missense_variant	c.271C>T			SPATA19	0.946	missense_variant	c.77C>T			OSGIN2	0.319	stop_gained	c.488A>G
HDHD5	0.706	stop_gained	c.175C>T			SPATA19	0.946	missense_variant	c.338G>T			OSR1	0.804	stop_gained	c.545G>A
HDHD5	0.706	stop_gained	c.800C>T			SPATA19	0.946	missense_variant	c.31C>A			OSR1	0.804	stop_gained	c.602G>A
HEATR5B	0.177	stop_gained	c.2911C>T			SPATA19	0.946	missense_variant	c.38G>A			OSR1	0.804	stop_gained	c.143A>C
HEATR5B	0.177	stop_gained	c.1802C>A			SPATA31E1	0.946	missense_variant	c.2598G>T			OXSM	0.65	missense_variant	c.265G>A
HEATR5B	0.155	stop_gained	c.1798G>A			SPATA31E1	0.946	missense_variant	c.4313C>A			P2RY12	0.273	stop_gained	c.365G>A
IRF6	0.00246	stop_gained	c.251G>A			SPATA31E1	0.946	missense_variant	c.1994A>G			P2RY2	0.387	missense_variant	c.413C>A
KDM8	0.663	splice_site_variant	c.1151G>A			SPATA31E1	0.946	missense_variant	c.704C>T			PAPSS2	0.0786	stop_gained	c.554C>A
KIDINS220	0.103	stop_gained	c.3316T>C			SPATA31E1	0.946	missense_variant	c.2150G>A			PAX9	0.364	stop_gained	c.613C>T
KIDINS220	0.103	stop_gained	c.1960A>G			SPATA31E1	0.946	missense_variant	c.1910A>G			PAX9	0.364	stop_gained	c.532G>A
KIF1B	0.0471	stop_gained	c.3547T>C			SPATA31E1	0.946	missense_variant	c.4102C>T			PCDH17	0.663	stop_gained	c.1251C>A
KIF21B	0.107	splice_site_variant	c.89G>A			SPATA31E1	0.946	missense_variant	c.875T>C			PCDH17	0.663	stop_gained	c.289C>T
KIF21B	0.262	splice_site_variant	c.4643T>C			SPECC1L	0.0649	stop_gained	c.580A>C			PCDH17	0.663	stop_gained	c.1481T>C
LAMA5	0.301	stop_gained	c.1982G>A			SRRM5	0.691	missense_variant	c.347G>A			PCDH17	0.663	stop_gained	c.1831C>T
LAMA5	0.301	stop_gained	c.5860G>A			SRRM5	0.691	missense_variant	c.96G>T			PCDHB2	0.706	stop_gained	c.1031A>G
LGMN	0.446	missense_variant	c.625G>A			ST8SIA1	0.706	missense_variant	c.415G>A			PCDHB2	0.706	stop_gained	c.1964C>T
LGMN	0.446	missense_variant	c.1202C>T			STEAP4	0.412	stop_gained	c.305T>C			PCDHGA7	0.418	stop_gained	c.446G>T
MBP	0.133	missense_variant	c.509G>A			STEAP4	0.412	stop_gained	c.1097C>A			PCDHGB4	0.579	missense_variant	c.706A>G
MYT1	0.319	splice_site_variant	c.1381C>T			SYMPK	0.0557	missense_variant	c.832T>C			PCIF1	0.217	missense_variant	c.1567T>C
NIPA1	0.786	missense_variant	c.298G>A			SYNGR4	0.86	start_lost	c.175C>T			PCIF1	0.217	missense_variant	c.1409G>A
NISCH	0.301	missense_variant	c.146G>A			SYNGR4	0.86	start_lost	c.272C>T			PCIF1	0.273	missense_variant	c.1040C>T
NKAIN1	0.663	missense_variant	c.410G>A			TANGO2	0.752	stop_gained	c.398T>C			PCLO	0.364	stop_gained	c.10595G>T
NKX6-2	0.677	missense_variant	c.454C>T			TBC1D2	0.579	stop_gained	c.1015G>A			PCLO	0.364	stop_gained	c.9785C>A
NUP153	0.0465	stop_gained	c.2621G>A			TBC1D2	0.579	stop_gained	c.1925G>A			PCLO	0.364	stop_gained	c.9716G>A
NUP35	0.158	stop_gained	c.569T>C			TBC1D2	0.579	stop_gained	c.2635C>T			PCLO	0.461	stop_gained	c.10393A>G
OLFM1	0.121	missense_variant	c.1049G>A			TBC1D20	0.138	stop_gained	c.1064C>T			PCLO	0.461	stop_gained	c.9064G>A
PAK1	0.0132	missense_variant	c.850G>A			TCAF2	0.461	missense_variant	c.1086G>T			PCLO	0.461	stop_gained	c.5903C>T
PCDHGC4	0.706	stop_gained	c.1147G>A			TCAF2	0.461	missense_variant	c.1021G>T			PCLO	0.461	stop_gained	c.12193G>A
PCDHGC4	0.706	stop_gained	c.605G>A			TERB2	0.841	missense_variant	c.19G>A			PCLO	0.461	stop_gained	c.5414A>C
PDIA5	0.206	stop_gained	c.388T>C			TLR1	0.528	stop_gained	c.1502C>T			PCLO	0.461	stop_gained	c.4549A>G
PGM2	0.297	stop_gained	c.1208A>G			TLR1	0.528	stop_gained	c.326C>A			PCLO	0.461	stop_gained	c.15422C>T
POR	0.121	stop_gained	c.1982C>T			TMEM132A	0.245	stop_gained	c.941A>G			PCLO	0.461	stop_gained	c.4901A>T
POR	0.121	stop_gained	c.1307A>G			TMEM225	0.923	missense_variant	c.586T>C			PCLO	0.418	stop_gained	c.9239G>T
POR	0.0542	stop_gained	c.2033T>C			TMEM225	0.923	missense_variant	c.671C>A			PCLO	0.418	stop_gained	c.1369G>A
RAB3A	0.343	missense_variant	c.197G>A			TMEM245	0.637	splice_site_variant	c.1951G>A			PCLO	0.418	stop_gained	c.4589G>T
RABGGTA	0.381	missense_variant	c.992G>A			TMEM51	0.425	missense_variant	c.683C>A			PCLO	0.418	stop_gained	c.8966G>A
RABGGTA	0.381	missense_variant	c.52A>T			TMPRSS11F	0.804	missense_variant	c.239C>A			PCNX3	0.134	stop_gained	c.3815C>T
RAPGEF1	0.0542	stop_gained	c.1117G>T			TMPRSS11F	0.804	missense_variant	c.69A>C			PCNX4	0.737	stop_gained	c.2234G>T
SAMD4A	0.31	stop_gained	c.1780C>T			TNNT1	0.375	missense_variant	c.131G>A			PCNX4	0.737	stop_gained	c.1852G>A
SAMD4A	0.31	stop_gained	c.1778G>T			TNPO3	0.0253	stop_gained	c.644A>G			PCSK2	0.691	missense_variant	c.1309G>A
SATB1	0.348	stop_gained	c.239T>C			TNR	0.432	stop_gained	c.3178T>C			PCSK2	0.579	missense_variant	c.715C>T
SATB1	0.348	stop_gained	c.256G>A			TNR	0.432	stop_gained	c.599C>T			PCSK2	0.579	missense_variant	c.1030G>A
SCAF8	0.248	stop_gained	c.3529C>T			TNR	0.432	stop_gained	c.819G>T			PCSK4	0.432	splice_site_variant	c.700G>A
SHC1	0.0573	missense_variant	c.1097T>C			TNS3	0.769	stop_gained	c.2582G>A			PDE4C	0.185	missense_variant	c.988T>C
SLC2A12	0.528	missense_variant	c.164G>T			TNS3	0.769	stop_gained	c.3073G>A			PDLIM5	0.166	stop_gained	c.920+615G>A
SMPD1	0.548	stop_gained	c.1345G>A			TNS3	0.769	stop_gained	c.2750C>T			PDZD7	0.418	stop_gained	c.779C>T
SMTN	0.217	stop_lost	c.244C>T			TPPP	0.601	stop_gained	c.295G>A			PGAP2	0.601	stop_gained	c.46C>T
STYXL1	0.538	missense_variant	c.776C>A			TRIM72	0.663	missense_variant	c.585G>T			PHACTR2	0.064	splice_site_variant	c.1595T>C
SYK	0.0439	stop_gained	c.707C>T			TRRAP	0.0695	stop_gained	c.6908A>G			PHF1	0.145	missense_variant	c.575G>A
TMEM94	0.439	missense_variant	c.3716T>C			TYW1B	0.439	splice_site_variant	c.1297T>G			PHF1	0.145	missense_variant	c.470C>T
TMEM94	0.439	missense_variant	c.2902G>A			UBA3	0.223	stop_gained	c.1003G>A			PHLPP1	0.0614	stop_gained	c.3541G>A
TRPM2	0.314	stop_gained	c.1067C>T			UBQLN4	0.0369	splice_site_variant	c.1088C>T			PHLPP1	0.0499	stop_gained	c.1678C>T
UCP1	0.752	stop_gained	c.700G>T			USP41	0.946	splice_site_variant	c.601G>A			PICALM	0.00284	missense_variant	c.1360G>T
UPB1	0.568	missense_variant	c.685G>A			USP6NL	0.558	stop_gained	c.1492G>A			PIGK	0.51	stop_gained	c.860G>A
URGCP	0.211	stop_gained	c.1969G>T			USP6NL	0.558	stop_gained	c.1391A>C			PIKFYVE	0.149	stop_gained	c.4904A>C
VWCE	0.446	stop_gained	c.1841C>T			VWA7	0.613	stop_gained	c.17T>C			PIKFYVE	0.149	stop_gained	c.1123C>T
VWCE	0.446	stop_gained	c.2017C>A			VWA7	0.613	stop_gained	c.2581A>G			PIKFYVE	0.171	stop_gained	c.5692A>T
WASHC4	0.0216	stop_gained	c.2471C>T			WDR87	0.804	stop_gained	c.5672A>C			PIWIL2	0.314	start_lost	c.1A>G
WDR83OS	0.601	missense_variant	c.205G>A			WDR87	0.804	stop_gained	c.6922A>G			PIWIL2	0.314	start_lost	c.2538G>T
CAD	0.0465	stop_gained	c.6478G>A			WDR87	0.804	stop_gained	c.2178G>T			PLPBP	0.0937	splice_site_variant	c.676T>C
HDLBP	0.0421	stop_gained	c.3736A>G			WDR87	0.804	stop_gained	c.3388A>C			PML	0.138	stop_gained	c.2138T>G
NUMA1	0.017	stop_gained	c.5428C>T			WDR87	0.804	stop_gained	c.5120A>C			PML	0.138	stop_gained	c.731C>T
ABCA13	0.65	stop_gained	c.10070T>C			WDR87	0.804	stop_gained	c.6930G>T			PML	0.138	stop_gained	c.358C>T
ABCA13	0.65	stop_gained	c.15039G>T			WDR87	0.804	stop_gained	c.415G>A			POLD1	0.0323	stop_gained	c.2065C>T
ABCA13	0.65	stop_gained	c.11152G>A			WDR87	0.804	stop_gained	c.2196G>T			PPEF2	0.197	stop_gained	c.1808T>C
ABCA13	0.65	stop_gained	c.2300T>G			WDR87	0.804	stop_gained	c.3387A>C			PRPF8	0.00168	stop_gained	c.2779T>C
ABCA13	0.65	stop_gained	c.3305C>T			WDR87	0.804	stop_gained	c.8103A>C			PRR14L	0.115	stop_gained	c.5477T>A
ACADSB	0.841	stop_gained	c.1289C>T			ZNF208	0.923	stop_gained	c.3064A>G			PSD	0.375	stop_gained	c.1154C>A
ACKR2	0.663	missense_variant	c.958C>T			ZNF208	0.923	stop_gained	c.136G>A			PTAFR	0.405	missense_variant	c.397C>T
ACKR2	0.663	missense_variant	c.443A>G			ZNF208	0.923	stop_gained	c.3452A>T			PTPRK	0.343	stop_gained	c.2588C>A
ACO2	0.446	stop_gained	c.302C>T			ZNF208	0.923	stop_gained	c.3414G>T			PTPRS	0.0614	stop_gained	c.1925C>T
ADGRA2	0.663	splice_site_variant	c.3710G>A			ZNF208	0.923	stop_gained	c.844G>A			PTPRS	0.0452	stop_gained	c.3716G>A
AHDC1	0.301	stop_gained	c.2128G>A			ZNF208	0.923	stop_gained	c.1526C>T			PUM3	0.289	stop_gained	c.1106T>C
AJM1	0.613	missense_variant	c.1715G>A			ZNF208	0.923	stop_gained	c.2513G>A			PYGB	0.109	missense_variant	c.1565T>G
AJM1	0.613	missense_variant	c.995G>A			ZNF28	0.881	stop_gained	c.1973G>C			PYGB	0.109	missense_variant	c.1484T>C
AK9	0.786	stop_gained	c.4997C>T			ZNF28	0.881	stop_gained	c.2062G>A			RAN	0.0573	missense_variant	c.467A>G
AK9	0.786	stop_gained	c.877A>G			ZNF28	0.881	stop_gained	c.778T>C			RAP1A	0.0667	splice_site_variant	c.248C>G
AK9	0.786	stop_gained	c.233T>C			ZNF566	0.841	missense_variant	c.250T>C			RASGEF1B	0.528	stop_gained	c.1337C>A
AK9	0.786	stop_gained	c.1499A>G			ZNF576	0.86	missense_variant	c.202G>A			RASGEF1B	0.528	stop_gained	c.811C>T
AK9	0.786	stop_gained	c.583G>A			ZSCAN31	0.946	stop_gained	c.1075G>T			RASGEF1B	0.528	stop_gained	c.598A>G
AL358113.1	0.59	stop_gained	c.802G>A			ZSCAN31	0.946	stop_gained	c.614A>G			RASGRF2	0.113	stop_gained	c.1015T>G
AL358113.1	0.285	stop_gained	c.2219G>T			ZSCAN31	0.946	stop_gained	c.298C>T			RBM14	0.127	stop_gained	c.920G>A
AL358113.1	0.285	stop_gained	c.2118A>C			CAPN14	0.841	stop_gained	c.1010C>A			RBM42	0.369	stop_gained	c.638C>A
ALK	0.348	stop_gained	c.4682C>T			CAPN14	0.841	stop_gained	c.1996G>A			RELB	0.262	missense_variant	c.1195C>T
ANKRD17	0.277	stop_gained	c.2893G>A			CCBE1	0.348	splice_site_variant	c.1032C>A			RELN	0.241	stop_gained	c.7460G>A
ANKRD17	0.277	stop_gained	c.2601G>T			CCR7	0.737	missense_variant	c.1084C>T			RELN	0.343	stop_gained	c.10314T>G
ANKRD34C	0.881	stop_lost	c.803G>A			CCR7	0.737	missense_variant	c.626G>A			RELN	0.343	stop_gained	c.4748G>T
ANO7	0.804	stop_gained	c.1660C>A			CDH11	0.752	stop_gained	c.1895-620C>A			RELN	0.343	stop_gained	c.6382A>G
APOE	0.65	missense_variant	c.505G>A			CDH11	0.752	stop_gained	c.1424C>T			RFX4	0.381	stop_gained	c.215C>T
APOE	0.65	missense_variant	c.874C>T			COL26A1	0.358	missense_variant	c.752G>A			RGS17	0.59	stop_gained	c.521C>T
ARHGAP32	0.173	stop_gained	c.4834T>C			FMNL3	0.238	stop_gained	c.1102C>A			RHEB	0.008	stop_gained	c.118G>A
ARHGEF18	0.558	stop_gained	c.895G>A			FMNL3	0.238	stop_gained	c.2995+180C>T			RHOH	0.637	missense_variant	c.67C>T
ARHGEF18	0.558	stop_gained	c.518C>T			GJA1	0.558	stop_gained	c.334G>A			RHOH	0.637	missense_variant	c.34G>A
ARVCF	0.192	stop_gained	c.824G>A			GJA1	0.558	stop_gained	c.715C>T			RIBC2	0.558	missense_variant	c.1117T>C
ARVCF	0.192	stop_gained	c.605G>A			GRIK1	0.348	stop_gained	c.1400A>T			RIF1	0.285	missense_variant	c.878C>T
ATP2A2	0.131	stop_gained	c.722C>T			IGSF11	0.901	stop_gained	c.790G>A			RND3	0.439	missense_variant	c.194A>G
B4GALNT1	0.493	missense_variant	c.572G>T			IGSF11	0.901	stop_gained	c.703C>A			RNF146	0.31	stop_gained	c.1059G>T
BAIAP2	0.155	stop_gained	c.920C>T			LCT	0.348	stop_gained	c.1894G>T			RNF146	0.31	stop_gained	c.113C>T
BBC3	0.613	missense_variant	c.424C>T			OR5H15	0.769	missense_variant	c.173C>T			RYR2	0.203	stop_gained	c.7544C>A
BIN2	0.493	stop_gained	c.842C>A			PCDHB8	0.786	stop_gained	c.1597G>A			RYR2	0.203	stop_gained	c.12949A>C
BIN2	0.493	stop_gained	c.1286C>T			PCDHB8	0.786	stop_gained	c.282G>T			RYR2	0.203	stop_gained	c.3391G>A
C8orf33	0.387	missense_variant	c.536G>A			PCDHGA9	0.804	stop_gained	c.875T>A			SAV1	0.00563	stop_gained	c.554C>A
CAPN7	0.399	stop_gained	c.341C>T			PCDHGA9	0.804	stop_gained	c.1262C>T			SBF2	0.289	stop_gained	c.2840T>A
CCDC88B	0.691	splice_site_variant	c.3997C>A			PCDHGA9	0.804	stop_gained	c.1339G>C			SBNO2	0.31	missense_variant	c.3484C>T
CELF3	0.399	missense_variant	c.11C>T			POLE	0.0176	stop_gained	c.312C>A			SCAP	0.155	stop_gained	c.2321G>A
CFAP57	0.425	stop_gained	c.290G>A			POLE	0.0176	stop_gained	c.1886C>T			SCARA5	0.625	stop_gained	c.862C>T
CHDH	0.251	missense_variant	c.445C>T			POLE	0.0176	stop_gained	c.1954G>T			SCARA5	0.625	stop_gained	c.1216G>A
CLCN1	0.493	stop_gained	c.1976C>T			POLE	0.0176	stop_gained	c.3479G>A			SEC14L3	0.706	missense_variant	c.556C>A
CLIP2	0.528	stop_gained	c.659G>A			PRTG	0.51	stop_gained	c.1636C>T			SEC14L3	0.706	missense_variant	c.700C>A
CLUH	0.255	stop_gained	c.2251G>A			PRTG	0.51	stop_gained	c.2143C>T			SEH1L	0.107	missense_variant	c.185G>A
CLUH	0.255	stop_gained	c.2614G>A			RAN	0.185	missense_variant	c.562G>T			SEL1L2	0.923	stop_gained	c.1895C>T
COASY	0.211	stop_gained	c.800T>C			SHANK1	0.241	stop_gained	c.2048C>T			SEL1L2	0.923	stop_gained	c.1147C>A
COCH	0.677	stop_gained	c.931A>G			SPAG17	0.625	stop_gained	c.1475G>A			SEL1L2	0.923	stop_gained	c.72G>T
COCH	0.677	stop_gained	c.239G>T			SPATA31D1	0.946	stop_gained	c.2703G>T			SEL1L2	0.923	stop_gained	c.562T>G
CPSF6	0.138	stop_gained	c.1611C>G			SPATA31D1	0.946	stop_gained	c.1946A>G			SEL1L2	0.923	stop_gained	c.7C>T
CPSF6	0.138	stop_gained	c.977G>A			SPATA31D1	0.946	stop_gained	c.2897G>A			SEL1L2	0.923	stop_gained	c.454G>A
CSNK1A1L	0.691	missense_variant	c.117C>A			SPATA31D1	0.946	stop_gained	c.3526G>T			SEL1L2	0.923	stop_gained	c.1557C>A
CSNK1A1L	0.691	missense_variant	c.677C>T			SPATA31D1	0.946	stop_gained	c.1165T>A			SH3BP5	0.381	missense_variant	c.1087C>T
CYP2W1	0.923	missense_variant	c.952G>A			SPATA31D1	0.946	stop_gained	c.512C>T			SIM1	0.558	stop_gained	c.1416T>G
CYP2W1	0.923	missense_variant	c.85G>T			SPATA31D1	0.946	stop_gained	c.3250G>A			SLC25A25	0.343	missense_variant	c.1013C>A
DCHS1	0.65	stop_gained	c.608C>T			SPATA31D1	0.946	stop_gained	c.4445G>A			SLC30A7	0.65	missense_variant	c.19A>C
DCHS1	0.65	stop_gained	c.3662G>A			VCAM1	0.637	missense_variant	c.371G>A			SLC30A7	0.65	missense_variant	c.308C>T
DCHS1	0.65	stop_gained	c.9129G>T			AAK1	0.432	missense_variant	c.1599G>C			SLC43A2	0.493	missense_variant	c.643G>A
DCHS1	0.65	stop_gained	c.1256G>A			AAK1	0.432	missense_variant	c.2176G>A			SLC4A10	0.579	stop_gained	c.1492T>C
DCHS1	0.613	stop_gained	c.9490G>A			ABCA4	0.358	stop_gained	c.3323G>A			SLC4A10	0.579	stop_gained	c.1574T>A
DCHS1	0.613	stop_gained	c.2921G>A			AC126283.2	0.51	stop_gained	c.678C>A			SLC4A10	0.579	stop_gained	c.2395C>T
DDX58	0.439	splice_site_variant	c.1307C>T			ADGRG6	0.453	stop_gained	c.1844G>T			SLC4A10	0.579	stop_gained	c.1667C>T
DNHD1	0.691	stop_gained	c.1988G>A			ADGRG6	0.453	stop_gained	c.88T>C			SLC4A10	0.579	stop_gained	c.512G>T
DNHD1	0.691	stop_gained	c.10186G>T			ANKHD1-EIF4EBP3	0.0573	stop_gained	c.5602C>T			SLC6A20	0.548	splice_site_variant	c.559C>T
DNHD1	0.691	stop_gained	c.11098G>A			AQR	0.266	stop_gained	c.448C>A			SLC6A20	0.548	splice_site_variant	c.826G>A
DNHD1	0.691	stop_gained	c.3575G>A			AQR	0.266	stop_gained	c.108G>T			SLC9A1	0.211	stop_gained	c.1933C>T
DNHD1	0.691	stop_gained	c.1550T>G			ASXL2	0.00398	stop_gained	c.1119C>A			SMAD9	0.387	missense_variant	c.1149G>T
DNHD1	0.691	stop_gained	c.798C>A			BAIAP2	0.323	stop_gained	c.1552G>A			SMC5	0.197	stop_gained	c.539C>A
DNHD1	0.691	stop_gained	c.8116C>A			BICC1	0.432	stop_gained	c.598C>T			SMURF2	0.0888	stop_gained	c.1429C>T
DNHD1	0.691	stop_gained	c.12258G>T			BMERB1	0.538	stop_gained	c.317C>A			SNF8	0.2	missense_variant	c.270G>T
DNHD1	0.691	stop_gained	c.13670G>A			C9orf57	0.901	stop_gained	c.356G>T			SORCS3	0.393	stop_gained	c.2233T>A
DNHD1	0.613	stop_gained	c.6665G>A			C9orf85	0.568	missense_variant	c.119T>G			SPAG4	0.314	missense_variant	c.1238C>A
DNHD1	0.613	stop_gained	c.10753A>G			CAND2	0.211	stop_gained	c.2351C>A			SPEF2	0.51	stop_gained	c.4850C>A
DNHD1	0.613	stop_gained	c.10373G>A			CAND2	0.211	stop_gained	c.1427C>T			SPHK1	0.238	missense_variant	c.1025G>T
DOK3	0.637	missense_variant	c.436C>T			CAPN7	0.314	stop_gained	c.863C>T			SPTB	0.124	stop_gained	c.1885C>T
DOK3	0.637	missense_variant	c.1012G>A			CD36	0.269	missense_variant	c.798C>A			SPTB	0.124	stop_gained	c.2575G>A
ECT2L	0.86	stop_gained	c.1819C>A			CDHR3	0.65	stop_gained	c.17T>C			ST8SIA1	0.637	missense_variant	c.498T>G
ECT2L	0.86	stop_gained	c.1814C>T			CDHR3	0.65	stop_gained	c.497G>A			STRIP1	0.0755	stop_gained	c.2017C>T
EGR1	0.353	missense_variant	c.592G>A			CDK1	0.297	splice_site_variant	c.824G>A			STRIP1	0.0976	stop_gained	c.2315G>A
EGR4	0.691	missense_variant	c.560G>A			CNGB1	0.453	stop_gained	c.2936G>A			STRIP2	0.0549	stop_gained	c.1892A>G
ELOA2	0.721	stop_gained	c.1568A>G			CNGB1	0.269	stop_gained	c.3136G>A			SUPT3H	0.19	stop_gained	c.724G>T
ELOA2	0.721	stop_gained	c.955A>G			CNGB1	0.269	stop_gained	c.2500C>T			SUPT3H	0.412	stop_gained	c.555C>A
ELOA2	0.721	stop_gained	c.1246G>A			CNOT1	0.0216	stop_gained	c.1676G>A			SUPT5H	0.0132	splice_site_variant	c.2143G>T
ENTPD7	0.923	missense_variant	c.1811C>A			COL5A1	0.131	stop_gained	c.1636G>T			SYT6	0.0332	missense_variant	c.1480C>A
ENTPD7	0.923	missense_variant	c.1289G>A			COL9A3	0.721	stop_gained	c.1304C>A			TAL2	0.706	missense_variant	c.134G>A
ENTPD7	0.923	missense_variant	c.1657C>A			CRNKL1	0.175	stop_gained	c.320C>T			TBC1D22A	0.151	missense_variant	c.1376C>A
ESYT1	0.119	stop_gained	c.2198G>A			DGKA	0.229	stop_gained	c.166T>G			TBC1D4	0.0841	stop_gained	c.3044C>A
FAM170B	0.901	missense_variant	c.583G>A			DNAJC2	0.22	stop_gained	c.647C>A			TBCK	0.412	splice_site_variant	c.1512A>C
FAM170B	0.901	missense_variant	c.320G>A			DNHD1	0.59	stop_gained	c.10031T>C			TCP1	0.121	stop_lost	c.914C>A
FAM83D	0.468	missense_variant	c.913T>G			DNHD1	0.59	stop_gained	c.3316C>A			THBS4	0.453	stop_gained	c.2315G>T
FANK1	0.786	start_lost	c.21G>A			DNHD1	0.59	stop_gained	c.10553C>T			TLDC2	0.528	missense_variant	c.401G>A
FBXL4	0.822	stop_gained	c.1099A>G			DNHD1	0.59	stop_gained	c.5039T>C			TLE2	0.124	missense_variant	c.1852C>A
FBXL4	0.822	stop_gained	c.1438A>C			DNHD1	0.59	stop_gained	c.12610G>T			TLN2	0.195	stop_gained	c.4612A>G
FBXL4	0.804	stop_gained	c.772G>A			DNTTIP1	0.266	missense_variant	c.692G>T			TLN2	0.195	stop_gained	c.4813G>T
FBXL4	0.804	stop_gained	c.759A>C			DOCK9	0.151	stop_gained	c.2951G>A			TMCO1	0.721	stop_gained	c.160A>G
FCGR2B	0.901	missense_variant	c.824C>A			DSPP	0.901	stop_gained	c.2057G>A			TMEM144	0.86	missense_variant	c.904C>A
FCGR2B	0.901	missense_variant	c.899C>T			DSPP	0.901	stop_gained	c.3575G>A			TMEM184C	0.255	stop_gained	c.200T>A
FCGR2B	0.901	missense_variant	c.535C>T			DSPP	0.901	stop_gained	c.2591G>A			TMEM39A	0.343	stop_gained	c.973G>A
FRS3	0.0765	stop_gained	c.985C>T			DSPP	0.901	stop_gained	c.252G>T			TMEM41B	0.0597	missense_variant	c.532T>A
FSTL4	0.558	missense_variant	c.1529G>A			DSPP	0.901	stop_gained	c.1532A>C			TMEM86A	0.786	stop_gained	c.67T>C
FXR1	0.323	stop_gained	c.1376G>A			DSPP	0.901	stop_gained	c.3584G>A			TNIK	0.175	stop_gained	c.2365C>T
FXR1	0.323	stop_gained	c.1375C>T			DSPP	0.901	stop_gained	c.2330G>A			TNPO2	0.0343	stop_gained	c.1241G>A
GAL3ST2	0.691	missense_variant	c.316G>A			EIF2AK3	0.343	stop_gained	c.842G>A			TNR	0.601	stop_gained	c.3715G>A
GPR25	0.923	stop_gained	c.440C>T			ELOVL1	0.476	missense_variant	c.325C>T			TNR	0.601	stop_gained	c.141G>T
GPR25	0.923	stop_gained	c.905C>T			ENPEP	0.737	stop_gained	c.2391G>T			TPI1	0.126	missense_variant	c.536C>T
GPR68	0.901	missense_variant	c.895C>T			ERICH3	0.737	stop_gained	c.2294A>T			TRAPPC8	0.0925	missense_variant	c.2075C>T
GPR68	0.901	missense_variant	c.65C>T			ERICH3	0.737	stop_gained	c.2564G>T			TRPM2	0.364	stop_gained	c.527G>T
GRB7	0.501	stop_gained	c.110A>G			ERICH3	0.737	stop_gained	c.4315C>T			TRPM2	0.364	stop_gained	c.523G>A
HDAC9	0.251	stop_gained	c.2258C>T			ERICH3	0.737	stop_gained	c.2855A>C			TRPS1	0.338	stop_gained	c.42G>A
HDLBP	0.116	stop_gained	c.1585C>T			ERICH3	0.737	stop_gained	c.2678C>T			TRPS1	0.338	stop_gained	c.2999A>G
HEATR5B	0.18	stop_gained	c.2743G>A			ERICH3	0.737	stop_gained	c.3206C>A			TRPS1	0.338	stop_gained	c.2998C>A
HEATR5B	0.18	stop_gained	c.1336C>T			ERICH3	0.737	stop_gained	c.2230A>C			TRRAP	0.0606	stop_gained	c.3962G>T
HEATR5B	0.18	stop_gained	c.6100C>T			ERICH3	0.737	stop_gained	c.3725A>G			TRRAP	0.0606	stop_gained	c.8246C>T
HES6	0.901	missense_variant	c.613C>T			ERICH3	0.737	stop_gained	c.3808A>C			TRRAP	0.0606	stop_gained	c.11132G>A
HES6	0.901	missense_variant	c.562G>A			ERICH3	0.737	stop_gained	c.2923C>A			TUBB6	0.168	stop_gained	c.211G>T
HOXD3	0.721	stop_gained	c.610G>A			ERICH3	0.737	stop_gained	c.2713G>T			TUT7	0.149	stop_gained	c.4058T>A
HTR2B	0.86	stop_gained	c.1253G>A			EVI5	0.338	stop_gained	c.1298G>A			UBAP1	0.235	missense_variant	c.1351C>A
HTR2B	0.65	stop_gained	c.150G>T			FAM149B1	0.841	missense_variant	c.1410T>A			UBQLN1	0.00626	stop_gained	c.1114T>C
HTR2B	0.65	stop_gained	c.637C>A			FAM149B1	0.841	missense_variant	c.561G>T			UNC13B	0.0549	stop_gained	c.9596C>G
IGSF22	0.663	stop_gained	c.1379A>C			FCER1A	0.969	stop_gained	c.517A>G			UNC79	0.412	stop_gained	c.5588G>T
IGSF22	0.663	stop_gained	c.1585A>T			FCER1A	0.969	stop_gained	c.705G>T			UNC79	0.412	stop_gained	c.2332A>C
IGSF22	0.663	stop_gained	c.1573G>A			FER1L6	0.461	stop_gained	c.2122C>A			UNC79	0.412	stop_gained	c.3995G>A
IGSF22	0.663	stop_gained	c.1816C>T			FER1L6	0.461	stop_gained	c.4700G>A			URB1	0.149	stop_gained	c.961G>A
IGSF22	0.663	stop_gained	c.898G>A			GABRP	0.923	stop_gained	c.326C>T			USP3	0.158	stop_gained	c.781G>A
IRAK1BP1	0.946	stop_gained	c.167G>A			GABRP	0.923	stop_gained	c.28G>A			VEGFC	0.737	stop_gained	c.949T>C
IRAK1BP1	0.946	stop_gained	c.308G>A			GAD2	0.579	missense_variant	c.1668C>A			VPS11	0.11	start_lost	c.1646G>T
IRAK1BP1	0.946	stop_gained	c.545C>T			GAD2	0.579	missense_variant	c.1479G>T			VPS11	0.273	start_lost	c.1699C>T
IRAK1BP1	0.946	stop_gained	c.550C>T			GALR1	0.637	stop_gained	c.967C>T			VPS13D	0.245	stop_gained	c.5067G>A
IRX1	0.901	missense_variant	c.1166G>A			GALR1	0.637	stop_gained	c.591G>T			VPS13D	0.229	stop_gained	c.6602T>C
IRX1	0.901	missense_variant	c.611C>T			GAPVD1	0.164	stop_gained	c.3466G>T			VPS13D	0.229	stop_gained	c.4229T>G
IRX1	0.901	missense_variant	c.620G>A			GAPVD1	0.164	stop_gained	c.3420T>G			VPS13D	0.353	stop_gained	c.1560G>T
IRX1	0.901	missense_variant	c.652G>A			GMNC	0.923	missense_variant	c.199T>G			VPS13D	0.353	stop_gained	c.5692G>A
ITGB6	0.637	stop_gained	c.787C>A			GMNC	0.923	missense_variant	c.408C>A			WBP4	0.0332	stop_gained	c.62C>T
ITGB6	0.637	stop_gained	c.1591A>G			GPN3	0.158	stop_gained	c.569T>G			WDR35	0.187	stop_gained	c.806C>A
KCNIP2	0.528	missense_variant	c.349-12C>T			GPR18	0.548	stop_gained	c.681G>T			WDR38	0.501	stop_gained	c.144G>A
KEL	0.881	stop_gained	c.877C>T			GPR18	0.548	stop_gained	c.572G>A			WDR7	0.314	stop_gained	c.3973C>T
KEL	0.881	stop_gained	c.241G>C			H1-6	0.752	missense_variant	c.248G>A			WDR7	0.314	stop_gained	c.760A>G
KEL	0.881	stop_gained	c.1346C>T			H1-6	0.752	missense_variant	c.563C>T			WDR7	0.381	stop_gained	c.2748G>T
KEL	0.881	stop_gained	c.877C>T			IL31RA	0.752	stop_gained	c.2168G>T			YPEL5	0.637	stop_gained	c.268G>T
KEL	0.881	stop_gained	c.241G>C			IL31RA	0.752	stop_gained	c.542T>C			ZFP62	0.51	stop_gained	c.932G>A
KEL	0.881	stop_gained	c.1346C>T			IL31RA	0.752	stop_gained	c.935A>C			ZNF569	0.786	stop_gained	c.1106T>G
KIAA0100	0.381	stop_gained	c.970G>A			IL31RA	0.752	stop_gained	c.1807G>A			ZNF569	0.786	stop_gained	c.785G>T
KIAA0556	0.946	stop_gained	c.2374G>A			IQCD	0.804	missense_variant	c.1077G>T			ZNF569	0.786	stop_gained	c.1961G>T
KIAA0556	0.946	stop_gained	c.2046G>T			IQCD	0.804	missense_variant	c.209C>T			ZNF687	0.0765	missense_variant	c.3644T>C
KIAA0556	0.946	stop_gained	c.2710A>G			IQCG	0.637	missense_variant	c.446T>G			ZRANB1	0.158	stop_gained	c.411T>G
KIF15	0.432	stop_gained	c.3595C>T			IQCG	0.637	missense_variant	c.1268T>G			ZSWIM8	0.0913	stop_gained	c.5110G>A
KIF15	0.432	stop_gained	c.4025A>G			ITIH2	0.446	missense_variant	c.1076G>T			ACLY	0.0256	stop_gained	c.2350G>T
KRT3	0.519	splice_site_variant	c.137G>A			KCNA2	0.319	start_lost	c.723C>A			ARHGAP35	0.013	stop_gained	c.661A>C
KRT3	0.519	splice_site_variant	c.997G>A			KIF15	0.381	stop_gained	c.3616C>A			ARHGAP35	0.013	stop_gained	c.3098T>G
KRT3	0.519	splice_site_variant	c.1873C>T			KMT2C	0.306	stop_gained	c.1657G>A			ARHGAP35	0.0409	stop_gained	c.3506C>A
KRT3	0.519	splice_site_variant	c.418C>T			LDB3	0.432	stop_gained	c.1142A>G			ARHGAP35	0.0409	stop_gained	c.2990G>A
LRRC10	0.923	missense_variant	c.731C>T			LDB3	0.432	stop_gained	c.566C>T			CHD8	0.0427	stop_gained	c.5998C>T
LRRC10	0.923	missense_variant	c.817C>T			LOXL1	0.461	missense_variant	c.1684C>T			CHD8	0.0427	stop_gained	c.6082C>T
LRRC15	0.358	missense_variant	c.1129C>A			LRP2	0.319	stop_gained	c.10191C>A			CNOT1	0.00496	stop_gained	c.2949A>C
LRRTM2	0.251	missense_variant	c.653C>T			LRP2	0.319	stop_gained	c.2104C>T			DAZAP1	0.0237	stop_gained	c.1049-963G>A
MACF1	0.122	stop_gained	c.14974C>T			LRP2	0.319	stop_gained	c.4234C>T			EPHA2	0.00595	missense_variant	c.260A>G
MACF1	0.122	stop_gained	c.14584A>G			LRP2	0.328	stop_gained	c.100C>T			FBLN2	0.0369	stop_gained	c.2213A>G
MACF1	0.122	stop_gained	c.16751G>A			LRP2	0.328	stop_gained	c.12628A>C			HNF4A	0.0391	missense_variant	c.333G>T
MACF1	0.122	stop_gained	c.19138A>G			LRP2	0.328	stop_gained	c.8614G>A			HNF4A	0.0391	missense_variant	c.235G>A
MACF1	0.122	stop_gained	c.17716A>G			LY75-CD302	0.822	stop_gained	c.5258T>G			HNRNPDL	0.0187	stop_gained	c.952C>G
MACF1	0.0853	stop_gained	c.20612G>A			LYZL4	0.786	stop_gained	c.135G>T			IGF2BP1	0.0471	stop_gained	c.1069G>A
MACF1	0.0853	stop_gained	c.1654C>T			MAPK14	0.0348	missense_variant	c.200G>T			IL6ST	0.0332	missense_variant	c.818C>T
MAPK8IP2	0.2	missense_variant	c.1771G>A			MMP16	0.841	stop_gained	c.976C>T			INPPL1	0.0178	missense_variant	c.1505T>C
MCM6	0.211	stop_gained	c.2112T>A			MMP16	0.841	stop_gained	c.528A>C			KIF1A	0.0273	stop_gained	c.5108G>T
MIB2	0.348	stop_gained	c.3068G>A			MUCL3	0.691	stop_gained	c.670T>C			KIF1A	0.0273	stop_gained	c.1658G>A
MKI67	0.804	stop_gained	c.6097G>A			MUCL3	0.691	stop_gained	c.3199G>A			NAA15	0.000467	stop_gained	c.2495T>C
MKI67	0.804	stop_gained	c.1397A>C			NALCN	0.528	stop_gained	c.68C>T			PIK3CA	8.01e-07	stop_gained	c.1645G>A
MKI67	0.804	stop_gained	c.5646G>T			NALCN	0.528	stop_gained	c.2122C>T			POLD1	0.0465	stop_gained	c.2629G>A
MUC17	0.637	stop_gained	c.2203G>A			NEIL3	0.769	missense_variant	c.376G>T			POLD1	0.0465	stop_gained	c.1517G>A
MUC17	0.637	stop_gained	c.11290C>T			NEK5	0.229	stop_gained	c.439G>A			POLD1	0.0465	stop_gained	c.1735G>A
MUC17	0.637	stop_gained	c.2875A>G			NLRC4	0.538	stop_gained	c.2769G>T			RHEB	0.0332	stop_gained	c.503A>G
MUC17	0.637	stop_gained	c.5598C>A			NLRC4	0.538	stop_gained	c.253A>C			RNF43	0.011	stop_gained	c.640C>A
MUC17	0.637	stop_gained	c.9801A>C			NLRP10	0.737	start_lost	c.1550T>C			ROCK1	0.0173	start_lost	c.174A>T
MUC17	0.637	stop_gained	c.8039G>C			NLRP10	0.737	start_lost	c.74T>C			SPOP	0.0026	missense_variant	c.431A>G
MUC17	0.637	stop_gained	c.1159A>G			NPAP1	0.969	stop_gained	c.2245C>T			SPOP	0.0026	missense_variant	c.41C>T
MUC17	0.637	stop_gained	c.12344C>T			NPAP1	0.969	stop_gained	c.2708C>T			UBQLN4	0.0256	splice_site_variant	c.1185G>T
MUC17	0.637	stop_gained	c.4046T>C			NPAP1	0.969	stop_gained	c.1355A>C			USP16	0.0465	stop_gained	c.257C>A
MVP	0.0527	stop_gained	c.652G>A			NPAP1	0.969	stop_gained	c.1597C>A			USP16	0.0465	stop_gained	c.1159C>A
MYL6B	0.425	stop_gained	c.578A>G			NPAP1	0.969	stop_gained	c.3257C>T			XRN1	0.0206	stop_gained	c.4502C>A
MYO5B	0.18	stop_gained	c.2965C>T			NPAP1	0.969	stop_gained	c.3256G>A			AARS1	0.04725	stop_gained	c.2321A>T
MYO5B	0.18	stop_gained	c.2432G>A			NPAP1	0.969	stop_gained	c.898A>C			ABCB9	0.0256	stop_gained	c.573C>T
MYO7A	0.127	stop_gained	c.1399C>T			NPAP1	0.969	stop_gained	c.1678A>T			ABCF1	0.00547	splice_site_variant	c.1360G>A
MYO7A	0.127	stop_gained	c.2407T>C			NPAP1	0.969	stop_gained	c.836A>G			AC093525.2	0.01346	missense_variant	c.736A>C
MYO7A	0.127	stop_gained	c.6291G>T			NPAP1	0.969	stop_gained	c.2746C>A			ACAN	0.00536	stop_gained	c.2853T>A
MYO7A	0.127	stop_gained	c.439C>T			NPAP1	0.969	stop_gained	c.1347A>C			ACOT12	0.02257	stop_gained	c.1274A>T
MYO7A	0.158	stop_gained	c.4283T>C			NPAP1	0.969	stop_gained	c.2810G>A			ACOT13	0.00506	missense_variant	c.2266A>G
MYOD1	0.65	stop_gained	c.202G>A			NPAP1	0.969	stop_gained	c.170G>A			ACVR2B	0.0082	stop_gained	c.713C>A
NISCH	0.528	missense_variant	c.4429G>A			NPAP1	0.969	stop_gained	c.1987A>G			ADCY2	0.00253	stop_gained	c.2560A>C
NISCH	0.501	missense_variant	c.2087C>T			NPAP1	0.969	stop_gained	c.2140G>A			ADGRG6	0.02004	stop_gained	c.4738T>A
NSD2	0.269	stop_gained	c.4057C>T			NPAS4	0.548	missense_variant	c.1051C>A			ADGRG7	0.04989	stop_gained	c.4075C>A
OMP	0.328	missense_variant	c.185G>A			NTS	0.289	splice_site_variant	c.494G>T			ADH6	0.01821	stop_gained	c.2634A>C
OR51V1	1	missense_variant	c.25A>G			NUP205	0.122	stop_gained	c.1745G>A			AFAP1L1	0.0081	stop_gained	c.1832A>G
OR51V1	1	missense_variant	c.336C>A			NUP205	0.122	stop_gained	c.2726A>C			AL358113.1	0.02682	stop_gained	c.2315G>A
OR51V1	1	missense_variant	c.470T>C			NUP210	0.266	splice_site_variant	c.1160G>A			AL358113.1	0.00739	stop_gained	c.2554T>C
OR51V1	1	missense_variant	c.91C>A			NUTM1	0.173	missense_variant	c.431C>T			ANGPTL2	0.02186	stop_gained	c.4451G>T
OR51V1	1	missense_variant	c.47G>A			OGFOD1	0.149	missense_variant	c.1614C>A			ANKRD44	0.03785	stop_gained	c.491C>A
OR51V1	1	missense_variant	c.802A>G			OGFOD1	0.149	missense_variant	c.795T>G			AQR	0.01194	stop_gained	c.4167A>G
OR51V1	1	missense_variant	c.134C>T			OR10K2	0.923	stop_gained	c.650C>T			ARCN1	0.00101	stop_gained	c.3744T>G
OR51V1	1	missense_variant	c.312T>G			OR11H6	0.841	stop_gained	c.363C>A			ARHGAP32	0.02247	stop_gained	c.1581T>A
OR51V1	1	missense_variant	c.456A>C			OR13J1	0.752	missense_variant	c.270G>T			ARHGEF28	0.00395	stop_gained	c.4704A>T
OR5I1	0.881	start_lost	c.280A>G			OR2L3	0.923	stop_gained	c.902C>A			ARSG	0.01042	stop_gained	c.2568T>G
OR5I1	0.881	start_lost	c.301C>A			OR2L3	0.923	stop_gained	c.109G>C			ATG7	0.01538	splice_site_variant	c.271A>G
OR5I1	0.881	start_lost	c.389A>T			OR2L3	0.923	stop_gained	c.797C>A			ATP6V0A2	0.02844	stop_gained	c.1400T>C
OR5I1	0.881	start_lost	c.2T>C			OR2L3	0.923	stop_gained	c.821C>T			ATP6V0C	0.01053	missense_variant	c.2168G>C
OR5I1	0.881	start_lost	c.433C>T			OR2L3	0.923	stop_gained	c.812A>C			B2M	0.01821	start_lost	c.1A>G
OR5I1	0.881	start_lost	c.587T>A			OR51A7	0.822	stop_gained	c.441T>G			BAIAP2	0.01386	stop_gained	c.4355T>G
OR6N2	0.901	missense_variant	c.518A>T			OR51G1	0.881	stop_gained	c.904C>T			BAIAP2	0.00354	stop_gained	c.4373G>T
OR6N2	0.901	missense_variant	c.636C>A			OR51G1	0.881	stop_gained	c.306G>T			BEST2	0.03036	splice_site_variant	c.1384C>G
OR6P1	0.946	missense_variant	c.534C>A			OSBPL6	0.109	stop_gained	c.2056A>C			BMERB1	0.00486	stop_gained	c.3451G>T
PAK4	0.293	stop_gained	c.286C>T			OSBPL6	0.109	stop_gained	c.860G>T			BMP1	0.01366	splice_site_variant	c.3078T>C
PAK4	0.293	stop_gained	c.287G>A			PBOV1	0.601	stop_gained	c.139C>T			BRD4	0.00668	stop_gained	c.260T>G
PARN	0.103	stop_gained	c.751A>G			PCCA	0.185	stop_gained	c.1943A>C			BSPRY	0.00779	missense_variant	c.4644C>G
PATJ	0.281	stop_gained	c.3229G>A			PCDHB8	0.822	stop_gained	c.834T>G			BTAF1	0.00668	stop_gained	c.4667C>G
PATL2	0.881	missense_variant	c.778G>A			PCDHB8	0.822	stop_gained	c.1000G>A			BYSL	0.02368	stop_gained	c.1047G>T
PATL2	0.881	missense_variant	c.785G>A			PCDHGA11	0.969	stop_gained	c.2048C>T			C15orf39	0.00324	missense_variant	c.4632C>T
PAX8	0.31	stop_gained	c.1110G>A			PCDHGA11	0.969	stop_gained	c.2011G>A			C15orf40	0.04645	stop_gained	c.4811A>C
PCDHB8	0.969	stop_gained	c.2390G>A			PCDHGA11	0.969	stop_gained	c.1145A>G			CACNA1A	0.0423	stop_gained	c.1997C>T
PCDHB8	0.969	stop_gained	c.856T>C			PCDHGA4	0.881	stop_gained	c.1972C>T			CAD	0.00941	stop_gained	c.1664G>A
PCDHB8	0.969	stop_gained	c.507G>T			PCDHGA4	0.881	stop_gained	c.2200G>A			CAPZA2	0.00557	stop_gained	c.2778G>A
PCDHB8	0.969	stop_gained	c.1082C>T			PCDHGA4	0.881	stop_gained	c.98C>T			CARD6	0.04048	stop_gained	c.1444T>A
PCDHB8	0.969	stop_gained	c.2170G>A			PCDHGA4	0.881	stop_gained	c.980C>A			CARS1	0.0164	start_lost	c.4956G>C
PCDHGB2	1	stop_gained	c.209C>T			PCDHGA4	0.881	stop_gained	c.647G>T			CCDC130	0.00719	missense_variant	c.4609G>C
PCDHGB2	1	stop_gained	c.1405G>A			PCLO	0.358	stop_gained	c.9688C>T			CCDC85A	0.00607	stop_gained	c.3578A>G
PCDHGB2	0.99	stop_gained	c.187G>A			PCLO	0.358	stop_gained	c.15091C>A			CDC14A	0.04878	missense_variant	c.3850G>C
PCDHGB2	0.99	stop_gained	c.2384C>T			PCLO	0.358	stop_gained	c.6203T>G			CDC16	0.02915	stop_gained	c.3234G>T
PCDHGB2	0.99	stop_gained	c.188C>T			PCLO	0.358	stop_gained	c.11911G>A			CDC16	0.01174	stop_gained	c.221G>T
PCDHGB2	0.99	stop_gained	c.1697C>T			PCLO	0.358	stop_gained	c.11029C>T			CDH11	0.01929	stop_gained	c.2092C>G
PCDHGB2	0.99	stop_gained	c.541G>A			PCLO	0.358	stop_gained	c.13710A>C			CDK5RAP3	0.01255	stop_gained	c.2062T>G
PCDHGB2	0.99	stop_gained	c.172G>A			PCNT	0.18	stop_gained	c.9631T>G			CDKAL1	0.00101	splice_site_variant	c.4835G>C
PCDHGB2	0.99	stop_gained	c.1225G>A			PCNT	0.412	stop_gained	c.1186C>A			CEP350	0.04888	stop_gained	c.2992T>A
PCDHGC3	0.468	missense_variant	c.2243G>A			PCNT	0.412	stop_gained	c.8258G>A			CERS5	0.00304	stop_gained	c.3856T>A
PCNT	0.485	stop_gained	c.2371C>T			PCNT	0.412	stop_gained	c.9735A>C			CFAP299	0.03188	missense_variant	c.2909G>T
PCNT	0.51	stop_gained	c.1643C>T			PEX26	0.706	missense_variant	c.356A>C			CGN	0.01994	stop_gained	c.3767A>G
PCNT	0.51	stop_gained	c.5741C>T			PFN2	0.31	start_lost	c.361G>A			CHADL	0.00486	missense_variant	c.683A>G
PDCD1	0.548	stop_gained	c.335G>T			PGAP2	0.706	stop_gained	c.676C>T			CHD5	0.00982	splice_site_variant	c.2788A>T
PDE4C	0.405	missense_variant	c.1771G>A			PIK3CA	4.8e-07	stop_gained	c.2176G>A			CHEK2	0.00314	stop_gained	c.3403C>G
PHKB	0.369	stop_gained	c.692G>A			PIK3CA	4.8e-07	stop_gained	c.3129G>T			CIAO3	0.00526	stop_gained	c.2973C>G
PIK3R4	0.217	stop_gained	c.1709G>A			PIK3CA	4.8e-07	stop_gained	c.316G>T			CKAP5	0.02796	stop_gained	c.4868C>T
PIWIL4	0.601	stop_lost	c.277C>T			PIK3CA	4.8e-07	stop_gained	c.2177A>C			CNOT1	0.00162	stop_gained	c.3291G>T
PLAAT2	0.841	missense_variant	c.89A>G			PIK3CA	4.8e-07	stop_gained	c.278G>C			COCH	0.00253	stop_gained	c.3747G>C
PLD2	0.166	stop_gained	c.1738T>C			PIK3CA	4.8e-07	stop_gained	c.316G>C			COL27A1	0.00445	splice_site_variant	c.3917C>G
PLEKHG4B	0.946	stop_gained	c.3047C>T			PLG	0.453	stop_gained	c.1988G>A			COL6A1	0.01113	splice_site_variant	c.2266A>G
PLEKHG4B	0.946	stop_gained	c.2312G>A			POLD3	0.211	stop_gained	c.1148G>A			COL6A1	0.01386	splice_site_variant	c.406T>A
PLEKHG4B	0.946	stop_gained	c.3143C>T			POLE	0.0123	stop_gained	c.890C>T			COLEC11	0.03815	missense_variant	c.1930G>A
PLEKHG4B	0.946	stop_gained	c.4783G>A			POLE	0.0123	stop_gained	c.3056G>T			CORIN	0.01326	stop_gained	c.1154T>C
PLEKHG4B	0.946	stop_gained	c.4829C>T			POLE	0.0123	stop_gained	c.1269T>A			CPEB2	0.00516	stop_gained	c.968A>C
PLEKHG4B	0.946	stop_gained	c.2516C>T			POU2F3	0.501	stop_gained	c.878G>A			CPNE7	0.01113	missense_variant	c.1016C>T
PLEKHG4B	0.946	stop_gained	c.4519G>A			POU2F3	0.501	stop_gained	c.1234G>A			CPNE9	0.03714	missense_variant	c.3670A>G
PLEKHG4B	0.946	stop_gained	c.2523G>T			POU2F3	0.501	stop_gained	c.522G>T			CPT1A	0.00564	stop_gained	c.3216A>T
PLEKHG4B	0.946	stop_gained	c.3079C>G			PPM1D	0.223	stop_gained	c.1373G>A			CPT2	0.03198	stop_gained	c.3024A>C
PLXNA2	0.245	splice_site_variant	c.2555A>C			PPP1R15B	0.432	missense_variant	c.1728A>C			CREM	0.00607	stop_gained	c.4264C>A
POC1A	0.51	stop_gained	c.401G>A			PRX	0.314	stop_gained	c.55A>C			CSNK1E	0.00668	missense_variant	c.294A>C
POLR1B	0.0976	stop_gained	c.445C>T			PRX	0.314	stop_gained	c.4136C>A			CSTF2T	0.00536	start_lost	c.4869A>T
POMGNT2	0.485	missense_variant	c.265G>A			PTAR1	0.493	splice_site_variant	c.682T>G			CTNNA1	0.01214	stop_gained	c.2345G>A
POMGNT2	0.485	missense_variant	c.1435G>A			PTPRK	0.245	stop_gained	c.2642C>T			CTSA	0.00415	stop_gained	c.122C>G
PPAN-P2RY11	0.579	stop_gained	c.2081C>T			QPRT	0.65	missense_variant	c.532G>A			CWF19L2	0.0417	stop_gained	c.2537T>C
PPFIA4	0.446	missense_variant	c.37C>T			RAB11A	0.0853	start_lost	c.521G>A			DBH	0.03502	splice_site_variant	c.3847A>C
PPFIA4	0.446	missense_variant	c.2362G>A			RAB11FIP5	0.59	missense_variant	c.481G>A			DCHS1	0.03178	stop_gained	c.2544A>C
PRDM2	0.706	stop_gained	c.4627C>A			RELN	0.65	stop_gained	c.5167C>A			DCHS1	0.04888	stop_gained	c.1386C>G
PRDM2	0.706	stop_gained	c.4323G>T			RELN	0.65	stop_gained	c.5966C>T			DCST2	0.01194	splice_site_variant	c.4613T>G
PRDM2	0.706	stop_gained	c.2621C>T			RELN	0.273	stop_gained	c.10235G>T			DDR2	0.02156	stop_gained	c.1731G>T
PRPF19	0.2	missense_variant	c.55C>A			RELN	0.273	stop_gained	c.4523T>G			DDX28	0.03127	start_lost	c.2845A>G
PRR9	0.432	missense_variant	c.153G>T			REST	0.558	stop_gained	c.2450G>A			DEK	0.04551	stop_gained	c.2517A>C
PRRC2B	0.142	stop_gained	c.3949C>T			REST	0.558	stop_gained	c.2076G>T			DENND4A	0.03866	stop_gained	c.1264T>C
PRRT3	0.319	missense_variant	c.95G>T			RPGRIP1L	0.195	stop_gained	c.3448C>T			DHODH	0.00121	splice_site_variant	c.384A>T
PYGM	0.16	stop_gained	c.2460G>C			SARS1	0.0313	stop_gained	c.1220G>A			DHX29	0.00536	stop_gained	c.4384A>C
RABGEF1	0.238	stop_gained	c.8C>T			SDAD1	0.0446	stop_gained	c.1871G>A			DIP2A	0.04504	splice_site_variant	c.3765A>G
RADIL	0.439	missense_variant	c.2158C>T			SDHAF2	0.485	missense_variant	c.135G>T			DIPK2A	0.01214	stop_gained	c.1809A>C
RADIL	0.439	missense_variant	c.1901C>T			SIGLEC6	0.969	stop_gained	c.923A>G			DNAJC6	0.00283	stop_gained	c.1802G>C
RADIL	0.601	missense_variant	c.634C>T			SIGLEC6	0.969	stop_gained	c.1320G>T			DOCK9	0.0082	stop_gained	c.353G>T
RBCK1	0.289	stop_gained	c.433C>T			SIGLEC6	0.969	stop_gained	c.784C>T			DPYD	0.00557	stop_gained	c.3849G>A
RBM14	0.173	stop_gained	c.712C>T			SIGLEC6	0.969	stop_gained	c.707-21G>A			DRAXIN	0.02247	missense_variant	c.4796A>C
RBM14	0.0937	stop_gained	c.1841A>G			SIMC1	0.113	stop_gained	c.1500G>T			DYNC1LI2	0.03866	missense_variant	c.819C>A
RBM47	0.226	missense_variant	c.239G>A			SLC35C2	0.691	missense_variant	c.332C>T			EBF2	0.01437	stop_gained	c.3036T>A
RCC1	0.277	missense_variant	c.4T>A			SLC4A10	0.579	stop_gained	c.1492T>C			EBF4	0.03957	missense_variant	c.1024A>C
RCC1	0.136	missense_variant	c.1165T>C			SLC4A10	0.579	stop_gained	c.1574T>A			ECM1	0.04725	stop_gained	c.1459C>G
RESF1	0.538	stop_gained	c.1469A>G			SLC4A10	0.579	stop_gained	c.2395C>T			EFNA3	0.03866	missense_variant	c.338A>T
RESF1	0.538	stop_gained	c.259C>G			SLC4A10	0.579	stop_gained	c.1667C>T			EHMT1	0.04261	stop_gained	c.1492A>G
RESF1	0.538	stop_gained	c.2642A>C			SLC4A10	0.579	stop_gained	c.512G>T			EIF3H	0.00668	stop_gained	c.1946C>T
RFX3	0.453	stop_gained	c.368C>T			SLCO4A1	0.881	missense_variant	c.232G>A			EML5	0.0168	stop_gained	c.515G>A
RFX3	0.358	stop_gained	c.1285T>C			SMPD1	0.425	stop_gained	c.1133G>A			EPHA5	0.00152	stop_gained	c.2987A>T
RNF112	0.568	missense_variant	c.1268C>T			SPATA31D1	0.99	stop_gained	c.163G>A			ERMP1	0.04939	missense_variant	c.2264T>A
RNF112	0.822	missense_variant	c.517G>A			SPATA31D1	0.99	stop_gained	c.2673A>C			F2RL2	0.02287	missense_variant	c.1452C>G
RNF112	0.822	missense_variant	c.1165G>A			STK24	0.00772	stop_gained	c.113A>C			FAM160B1	0.01913	stop_gained	c.3880G>A
RYR2	0.353	stop_gained	c.7808C>T			TAS2R16	0.969	missense_variant	c.265A>G			FAM221B	0.0082	stop_gained	c.966G>T
RYR2	0.353	stop_gained	c.1595C>A			TAS2R16	0.969	missense_variant	c.571C>A			FANCD2	0.01002	stop_gained	c.4160G>C
RYR2	0.353	stop_gained	c.13319A>G			TAS2R16	0.969	missense_variant	c.326C>A			FAT1	0.00061	stop_gained	c.2498A>C
RYR2	0.217	stop_gained	c.10747A>G			TIAM1	0.338	stop_gained	c.4400C>T			FAT1	0.0169	stop_gained	c.6743C>T
RYR2	0.217	stop_gained	c.11865G>T			TIAM1	0.338	stop_gained	c.584G>A			FBN2	0.00071	stop_gained	c.1313C>T
RYR2	0.217	stop_gained	c.13943T>G			TIAM1	0.786	stop_gained	c.2907G>T			FBN2	0.01022	stop_gained	c.1644A>C
RYR2	0.217	stop_gained	c.1453C>T			TMCO2	0.625	stop_gained	c.381G>T			FCRL3	0.03127	stop_gained	c.3869A>T
SARS2	0.568	missense_variant	c.793C>T			TMEM181	0.568	missense_variant	c.1676C>T			FLII	0.00314	stop_gained	c.4299T>A
SCAP	0.353	stop_gained	c.2570G>A			TMEM181	0.568	missense_variant	c.1614C>A			FOXE1	0.03957	missense_variant	c.2175G>T
SCAP	0.353	stop_gained	c.1546G>A			TMEM26	0.881	stop_gained	c.322G>T			FXR1	0.01386	stop_gained	c.1726A>C
SCEL	0.663	splice_site_variant	c.716T>C			TMEM26	0.881	stop_gained	c.14T>C			GABPB1	0.0086	stop_gained	c.465T>A
SERPIND1	0.568	stop_gained	c.400G>A			TPD52L1	0.195	missense_variant	c.431C>A			GALNT9	0.00395	missense_variant	c.3364T>C
SERPIND1	0.568	stop_gained	c.1352A>G			TTF1	0.625	stop_gained	c.1996C>T			GAPVD1	0.01255	stop_gained	c.1157C>A
SEZ6	0.323	missense_variant	c.1555G>T			TTF1	0.625	stop_gained	c.1079G>T			GAPVD1	0.03198	stop_gained	c.239C>A
SHANK3	0.0614	stop_gained	c.1891G>A			UNC13B	0.0119	stop_gained	c.10624T>C			GNGT1	0.00668	missense_variant	c.4661A>C
SIN3B	0.173	missense_variant	c.1847C>T			VIPR2	0.65	stop_gained	c.673C>A			GP1BA	0.01579	missense_variant	c.4383T>C
SIN3B	0.173	missense_variant	c.3407C>T			VIPR2	0.65	stop_gained	c.56A>G			GPC6	0.00891	stop_gained	c.268C>G
SLC12A7	0.314	stop_gained	c.3142C>T			WAC	0.00147	stop_gained	c.1816A>C			GPN3	0.00547	stop_gained	c.1696G>A
SLC12A7	0.314	stop_gained	c.3115C>T			WDR87	0.737	stop_gained	c.7783C>A			GRAMD4	0.03987	missense_variant	c.4463C>T
SLC19A1	0.946	stop_gained	c.50G>T			WDR87	0.737	stop_gained	c.3655G>T			GRAMD4	0.00324	missense_variant	c.1906T>G
SLC19A1	0.946	stop_gained	c.1753G>A			WDR87	0.737	stop_gained	c.3850G>A			GYS1	0.02894	missense_variant	c.1264G>C
SLC19A1	0.946	stop_gained	c.317T>C			WDR87	0.737	stop_gained	c.5227G>A			H4C6	0.03714	missense_variant	c.1903G>A
SLC19A1	0.946	stop_gained	c.727C>T			WDR87	0.737	stop_gained	c.1252G>A			HDAC5	0.01113	splice_site_variant	c.2408G>A
SLC19A1	0.946	stop_gained	c.1061C>T			WDR87	0.737	stop_gained	c.412C>T			HEATR5B	0.04939	stop_gained	c.2372C>A
SLC19A1	0.946	stop_gained	c.1424C>T			WDR87	0.737	stop_gained	c.6907G>A			HEATR5B	0.00648	stop_gained	c.4088T>C
SLC19A1	0.946	stop_gained	c.436C>T			WDR87	0.737	stop_gained	c.8591T>C			HECTD4	0.01467	stop_gained	c.1367A>G
SLC19A1	0.946	stop_gained	c.721G>T			WDR88	0.706	stop_gained	c.436G>T			HECTD4	0.00536	stop_gained	c.2429T>A
SLC19A1	0.946	stop_gained	c.614G>A			WDR88	0.706	stop_gained	c.1011T>G			HECTD4	0.00304	stop_gained	c.3385C>T
SLC19A1	0.923	stop_gained	c.782G>A			ZNF248	0.946	stop_gained	c.1319A>G			HOXD3	0.00324	stop_gained	c.3106C>G
SLC19A1	0.923	stop_gained	c.85G>A			ZNF248	0.946	stop_gained	c.577G>T			HPS3	0.00354	stop_gained	c.3328C>G
SLC19A1	0.923	stop_gained	c.526A>G			ZNF248	0.946	stop_gained	c.1483A>C			HTRA1	0.00997	stop_gained	c.4438A>T
SLC19A1	0.923	stop_gained	c.757C>T			ZNF248	0.946	stop_gained	c.398G>T			IARS2	0.01599	stop_gained	c.1582T>C
SLC19A1	0.923	stop_gained	c.1394G>A			ZNF578	0.946	stop_gained	c.1583G>A			IFFO2	0.04099	stop_gained	c.1583C>G
SLC19A1	0.923	stop_gained	c.278C>T			ZNF578	0.946	stop_gained	c.131C>T			IFT80	0.04504	stop_gained	c.3713A>C
SLC19A1	0.923	stop_gained	c.350C>T			ZNF578	0.946	stop_gained	c.1001A>G			INO80	0.04736	stop_gained	c.632A>C
SLC43A2	0.625	missense_variant	c.1079-900C>T			ZNF578	0.946	stop_gained	c.1356G>T			INTS1	0.03421	stop_gained	c.967G>A
SLC43A2	0.558	missense_variant	c.199C>T			ZNF578	0.946	stop_gained	c.1544A>C			INTS5	0.03846	stop_gained	c.2183T>C
SLC8A2	0.461	missense_variant	c.1510G>A			ZNF578	0.946	stop_gained	c.1088G>T			IP6K3	0.02409	stop_gained	c.4222C>A
SMAD9	0.468	missense_variant	c.554C>T			ZNF578	0.946	stop_gained	c.964A>C			IQSEC1	0.00314	stop_gained	c.1866G>A
SMTN	0.453	stop_lost	c.178G>A			ZNF709	0.923	stop_gained	c.467G>A			IRX1	0.04018	missense_variant	c.2849G>A
SOGA1	0.266	splice_site_variant	c.3074G>A			ZNF709	0.923	stop_gained	c.563G>T			ITPKB	0.03836	stop_gained	c.1604T>C
SPTB	0.277	stop_gained	c.5414C>T			ZNF709	0.923	stop_gained	c.899G>T			ITPR1	0.01022	stop_gained	c.6148G>A
SPTBN1	0.144	stop_gained	c.1971G>T			ZNF709	0.923	stop_gained	c.719G>A			JARID2	0.00223	stop_gained	c.2065A>T
SRCAP	0.0606	stop_gained	c.394C>T			ZNF709	0.923	stop_gained	c.1238C>T			JCHAIN	0.00911	stop_gained	c.2108G>A
SRCAP	0.0606	stop_gained	c.2597G>A			ZNF709	0.923	stop_gained	c.1811G>T			JMY	0.03451	missense_variant	c.3276C>T
SRP54	0.439	stop_gained	c.1507A>G			ZNF709	0.923	stop_gained	c.1151G>A			KAT7	0.02611	stop_gained	c.1583T>C
SSTR1	0.637	stop_gained	c.1006C>T			ZNF709	0.923	stop_gained	c.1307G>A			KCNN2	0.00162	missense_variant	c.243C>G
SUN2	0.369	missense_variant	c.920G>A			ZNF709	0.923	stop_gained	c.1823G>A			KCP	0.01994	splice_site_variant	c.2596C>T
SUN2	0.369	missense_variant	c.2212C>T			ZNF709	0.923	stop_gained	c.443G>T			KDM3B	0.01053	stop_gained	c.4378C>T
SUN2	0.412	missense_variant	c.544C>T			ZNF709	0.923	stop_gained	c.337T>C			KIAA0355	0.01994	missense_variant	c.2646A>C
TAF4B	0.822	stop_gained	c.230G>A			ZNF709	0.923	stop_gained	c.1645A>C			KIAA1217	0.00536	stop_gained	c.3638G>C
TAS1R1	0.786	stop_gained	c.16G>A			ZNF709	0.923	stop_gained	c.1475G>A			KIAA1324	0.01437	splice_site_variant	c.4407G>C
TAS2R3	0.86	stop_gained	c.589C>A			ZNF709	0.923	stop_gained	c.731G>T			KIF1A	0.02384	stop_gained	c.3457G>A
TBATA	0.841	stop_gained	c.148G>A			ZNF768	0.439	missense_variant	c.1166G>A			KIF21B	0.00445	splice_site_variant	c.3739G>A
TBC1D4	0.273	stop_gained	c.188G>A			ZNF768	0.439	missense_variant	c.1487G>A			KLHL12	0.00557	splice_site_variant	c.3249G>A
TBL3	0.197	stop_lost	c.619G>A			ZNF776	0.86	stop_gained	c.124G>A			KLKB1	0.00961	stop_gained	c.3530G>A
TIAM1	0.528	stop_gained	c.4055C>T			ZNF778	0.786	stop_gained	c.1743G>T			LAMA5	0.03249	stop_gained	c.2941T>C
TIAM1	0.528	stop_gained	c.1036C>A			ZNF778	0.786	stop_gained	c.145G>A			LCT	0.00395	stop_gained	c.620A>T
TM4SF20	0.752	missense_variant	c.401G>T			ZNF778	0.786	stop_gained	c.194A>G			LDB3	0.01194	stop_gained	c.4419A>C
TMEM165	0.601	missense_variant	c.667A>C			ZNF846	0.923	stop_gained	c.1493G>A			LDLRAD3	0.01255	missense_variant	c.4129A>T
TMEM18	0.969	missense_variant	c.106G>A			AARS1	0.164	stop_gained	c.542C>T			LIPG	0.0164	stop_gained	c.2333C>G
TMEM18	0.969	missense_variant	c.107C>T			ABCA13	0.663	stop_gained	c.4534G>T			LPAR2	0.00607	missense_variant	c.3579A>C
TMEM184A	0.86	missense_variant	c.151A>G			ABCA13	0.663	stop_gained	c.1328G>T			LRCH4	0.02449	missense_variant	c.4998T>A
TMEM184A	0.86	missense_variant	c.469C>T			ABCA13	0.663	stop_gained	c.10430C>T			LRP4	0.00283	stop_gained	c.3358G>T
TMEM184A	0.86	missense_variant	c.255G>T			ABCA13	0.663	stop_gained	c.179G>A			LRRC10	0.02257	missense_variant	c.955T>C
TMEM184A	0.86	missense_variant	c.1168A>G			ABCA13	0.663	stop_gained	c.5537T>G			LRRC45	0.03653	stop_gained	c.236G>T
TMEM184A	0.786	missense_variant	c.793A>G			ABCA13	0.663	stop_gained	c.2842A>G			LRRC6	0.02388	missense_variant	c.3401A>G
TMEM184A	0.786	missense_variant	c.709G>A			ABCA13	0.663	stop_gained	c.14548G>A			LRTM2	0.03451	missense_variant	c.587T>G
TNFAIP1	0.255	stop_gained	c.815G>A			ABCA13	0.663	stop_gained	c.2698A>C			LZTS1	0.0427	stop_gained	c.1832A>C
TNFRSF11A	0.319	splice_site_variant	c.196A>G			ABCA13	0.663	stop_gained	c.10657G>A			MACC1	0.02176	stop_gained	c.192T>G
TRIM42	0.59	splice_site_variant	c.970A>G			ABCB8	0.412	stop_gained	c.1387G>A			MAD2L2	0.00617	missense_variant	c.2538A>T
TRIM42	0.59	splice_site_variant	c.1911C>A			ABCB8	0.412	stop_gained	c.953A>C			MAP7	0.00344	stop_gained	c.2254G>A
TTC22	0.946	stop_gained	c.1289C>T			ACIN1	0.115	stop_gained	c.4018C>T			MAPK9	0.00344	splice_site_variant	c.2134C>T
TTC22	0.946	stop_gained	c.148C>T			ACOX3	0.229	missense_variant	c.518C>T			MAPKAPK5	0.00324	stop_gained	c.1651C>A
TTC22	0.946	stop_gained	c.467C>T			ACTL9	0.804	stop_gained	c.266C>T			MCAT	0.02095	missense_variant	c.4231G>T
TTC22	0.946	stop_gained	c.1696G>A			ADAMDEC1	0.752	stop_gained	c.677T>C			MED12L	0.00354	stop_gained	c.4004T>G
TTC31	0.65	stop_gained	c.846G>T			ADAMTS13	0.663	missense_variant	c.4040G>A			MIB1	0.00585	stop_gained	c.4276T>A
UBE3A	0.245	stop_gained	c.2071T>C			ADAMTS13	0.663	missense_variant	c.1585A>G			MIER2	0.00223	splice_site_variant	c.1151G>T
UBE3A	0.245	stop_gained	c.1489C>T			ADAMTS13	0.663	missense_variant	c.3158C>T			MMP16	0.01467	stop_gained	c.4764G>A
UBE3A	0.232	stop_gained	c.2011G>T			ADAMTS13	0.663	missense_variant	c.1804C>T			MRPS12	0.00547	missense_variant	c.1638C>A
UBE3A	0.232	stop_gained	c.2356G>A			ADAMTS13	0.663	missense_variant	c.2699C>T			MRPS25	0.01538	splice_site_variant	c.3791C>T
UGT1A6	0.841	stop_gained	c.244T>C			AJM1	0.192	missense_variant	c.2209T>G			MT1H	0.04777	missense_variant	c.4509G>A
UGT1A6	0.841	stop_gained	c.371T>C			AMOTL1	0.706	stop_gained	c.731C>T			MTA2	0.04524	stop_gained	c.979G>A
UNC79	0.393	stop_gained	c.106G>A			ANKS6	0.737	stop_gained	c.623G>A			MYH4	0.00961	stop_gained	c.4508G>T
UNC79	0.393	stop_gained	c.3187G>T			AP000721.1	0.353	splice_site_variant	c.113T>C			MYO1A	0.01791	stop_gained	c.2966G>A
UNC79	0.393	stop_gained	c.6826G>T			APOBEC3B	0.691	missense_variant	c.331C>A			MYO1A	0.02348	stop_gained	c.3323T>C
URB1	0.393	stop_gained	c.2986G>A			APOBEC3B	0.691	missense_variant	c.293C>T			MYO7A	0.02368	stop_gained	c.605C>T
URB1	0.393	stop_gained	c.3845G>C			AQP8	0.601	stop_gained	c.638G>A			MYO7A	0.02388	stop_gained	c.457T>C
URB1	0.393	stop_gained	c.2782G>A			ARHGAP27	0.558	stop_gained	c.2260C>T			NCAM1	0.01495	stop_gained	c.1221T>C
VPS51	0.399	missense_variant	c.742G>A			ARHGAP35	0.0065	stop_gained	c.4096A>G			NCKAP5	0.00354	stop_gained	c.3002T>A
WASHC4	0.0976	stop_gained	c.3419C>T			ARSG	0.86	stop_gained	c.983G>T			NCLN	0.02247	missense_variant	c.2902A>G
WASHC4	0.0976	stop_gained	c.1912C>T			ARSG	0.86	stop_gained	c.452G>A			NDUFS1	0.01255	stop_gained	c.34G>T
WDR24	0.338	stop_gained	c.205C>T			ARSG	0.86	stop_gained	c.914C>A			NELFCD	0.00223	stop_gained	c.291A>T
XKR6	0.637	stop_gained	c.460T>C			ARSG	0.86	stop_gained	c.707C>G			NFYA	0.04392	stop_gained	c.4425G>C
XKR6	0.637	stop_gained	c.514C>T			ARVCF	0.158	stop_gained	c.1375G>A			NMT2	0.02362	stop_gained	c.2016C>T
XKR6	0.804	stop_gained	c.355C>T			ATM	0.0318	stop_gained	c.8228C>T			NOP2	0.04807	stop_gained	c.3111A>G
XKR6	0.804	stop_gained	c.626C>T			BAG3	0.301	stop_gained	c.379G>A			NPY	0.0164	stop_gained	c.3286C>A
XKR6	0.804	stop_gained	c.1465G>A			BASP1	0.721	stop_gained	c.658G>A			NRG2	0.008	missense_variant	c.803C>A
XPO6	0.134	stop_gained	c.2896A>T			BASP1	0.721	stop_gained	c.412G>A			NUP107	0.02004	stop_gained	c.4938A>G
XPO6	0.134	stop_gained	c.2206A>G			BAZ2A	0.323	stop_gained	c.5558C>T			NUP210	0.00283	splice_site_variant	c.2355C>A
ZC3H14	0.519	stop_gained	c.954T>A			BCL3	0.289	missense_variant	c.958G>A			NUP210	0.01731	splice_site_variant	c.2749C>A
ZMAT3	0.476	stop_gained	c.146G>T			BMP1	0.399	splice_site_variant	c.2576A>T			NUP35	0.01761	stop_gained	c.4606G>C
ZMYM1	0.721	stop_gained	c.3275G>A			BRD4	0.124	stop_gained	c.3629C>T			OPN5	0.02004	splice_site_variant	c.1784T>C
ZNF20	0.946	stop_gained	c.787G>A			BTAF1	0.118	stop_gained	c.4415G>C			OR1A2	0.03866	missense_variant	c.1251A>G
ZNF20	0.946	stop_gained	c.1232G>A			C11orf24	0.86	missense_variant	c.544G>A			OR5L2	0.04615	stop_gained	c.749T>G
ZNF296	0.969	stop_gained	c.985G>A			C11orf24	0.86	missense_variant	c.853G>A			ORMDL3	0.00648	missense_variant	c.1134A>G
ZNF296	0.969	stop_gained	c.322C>T			C11orf24	0.86	missense_variant	c.448G>A			OSGIN2	0.00283	stop_gained	c.526G>T
ZNF296	0.969	stop_gained	c.1375A>G			C11orf42	0.923	stop_gained	c.253G>A			OSR1	0.04939	stop_gained	c.1204T>G
ZNF296	0.969	stop_gained	c.404T>G			C11orf42	0.923	stop_gained	c.685A>G			OXSM	0.00314	missense_variant	c.4919A>C
ZNF296	0.969	stop_gained	c.943A>G			C11orf42	0.923	stop_gained	c.724C>T			P2RY12	0.00162	stop_gained	c.247C>A
ZNF296	0.969	stop_gained	c.715A>T			C16orf54	0.901	missense_variant	c.317G>A			P2RY2	0.00961	missense_variant	c.3293T>A
ZNF296	0.969	stop_gained	c.526G>A			C20orf27	0.637	missense_variant	c.53C>T			PAPSS2	0.01022	stop_gained	c.3797A>C
ZNF296	0.969	stop_gained	c.1145G>A			C8B	0.677	stop_gained	c.160C>T			PARVB	0.01149	stop_gained	c.2133A>C
ZNF296	0.969	stop_gained	c.634C>T			C8B	0.677	stop_gained	c.35C>T			PAX9	0.01164	stop_gained	c.3916A>C
ZNF33A	0.946	stop_gained	c.2234G>T			C8B	0.677	stop_gained	c.301A>G			PCDH17	0.0248	stop_gained	c.4211C>G
ZNF33A	0.946	stop_gained	c.1391C>T			CACNA1B	0.625	stop_gained	c.6238G>A			PCDHB2	0.02611	stop_gained	c.4768A>G
ZNF33A	0.946	stop_gained	c.124C>A			CACNA1B	0.625	stop_gained	c.148G>A			PCDHGA7	0.01984	stop_gained	c.1558A>T
ZNF33A	0.946	stop_gained	c.1037G>A			CACNA1B	0.625	stop_gained	c.838G>A			PCDHGB4	0.01042	missense_variant	c.3593T>G
ZNF33A	0.946	stop_gained	c.1382G>T			CACNA1B	0.625	stop_gained	c.6709G>A			PCGF6	0.01279	stop_gained	c.4916C>A
ZNF561	0.804	missense_variant	c.655C>A			CACNA1B	0.235	stop_gained	c.4352G>A			PCIF1	0.0334	missense_variant	c.138T>A
ZNF696	0.881	stop_gained	c.803G>A			CACNG5	0.691	missense_variant	c.292C>T			PCIF1	0.01042	missense_variant	c.1171T>G
ZNF696	0.881	stop_gained	c.600G>C			CACNG5	0.691	missense_variant	c.607C>T			PCLO	0.00547	stop_gained	c.1857G>C
ZNF696	0.881	stop_gained	c.938G>A			CACNG5	0.691	missense_variant	c.608G>A			PCLO	0.04504	stop_gained	c.1503G>C
ZNF696	0.881	stop_gained	c.871C>T			CAD	0.00722	stop_gained	c.1260T>G			PCLO	0.02844	stop_gained	c.1381G>C
ZNF696	0.881	stop_gained	c.788A>G			CAD	0.00722	stop_gained	c.5702C>A			PCNX3	0.01002	stop_gained	c.1773A>G
ZNF778	0.737	stop_gained	c.1574G>A			CAPN14	0.946	stop_gained	c.1342C>G			PCNX4	0.00223	stop_gained	c.4816C>T
ZNF778	0.737	stop_gained	c.1466C>A			CAPN14	0.946	stop_gained	c.1331G>T			PCSK2	0.0248	missense_variant	c.2014T>C
ZNF778	0.737	stop_gained	c.113A>G			CAPN14	0.946	stop_gained	c.406C>T			PCSK2	0.00354	missense_variant	c.1719A>G
BAIAP2	0.387	stop_gained	c.706G>T			CAPN14	0.946	stop_gained	c.143G>A			PCSK4	0.04615	splice_site_variant	c.4208A>C
CHL1	0.601	stop_gained	c.3400G>T			CAPN5	0.637	missense_variant	c.1487G>A			PDE4C	0.00648	missense_variant	c.2832A>C
CHL1	0.601	stop_gained	c.307T>C			CASKIN2	0.476	stop_gained	c.1540G>A			PDLIM5	0.03917	stop_gained	c.3881A>T
CNGB1	0.323	stop_gained	c.3229C>T			CCDC130	0.677	missense_variant	c.541G>A			PDZD7	0.00374	stop_gained	c.365C>G
CNGB1	0.323	stop_gained	c.2204C>A			CCDC130	0.769	missense_variant	c.956C>T			PGAP2	0.00536	stop_gained	c.1771G>T
CTDP1	0.381	splice_site_variant	c.448G>A			CCDC178	0.946	stop_gained	c.1916C>T			PHACTR2	0.00273	splice_site_variant	c.1211A>C
DCTN1	0.0446	stop_gained	c.518C>T			CCDC88B	0.519	splice_site_variant	c.3854G>A			PHF1	0.04392	missense_variant	c.1166T>G
EIF2AK1	0.229	splice_site_variant	c.203T>C			CD101	0.946	stop_gained	c.1291G>A			PHLPP1	0.00961	stop_gained	c.163T>C
GPSM1	0.0667	missense_variant	c.824C>T			CDC16	0.568	stop_gained	c.1859C>T			PHLPP1	0.00961	stop_gained	c.2654T>A
MCM6	0.0277	stop_gained	c.1651C>T			CDH11	0.721	stop_gained	c.814G>A			PICALM	0.01164	missense_variant	c.1435C>T
MICU3	0.277	stop_gained	c.934G>A			CDK5RAP3	0.149	stop_gained	c.1049G>A			PIGK	0.01164	stop_gained	c.982A>T
MRPL13	0.2	splice_site_variant	c.236C>T			CENPJ	0.677	stop_gained	c.1933C>T			PIK3CA	0.00283	stop_gained	c.1645G>A
MTMR14	0.412	missense_variant	c.371G>A			CENPJ	0.677	stop_gained	c.1960G>A			PIKFYVE	0.01467	stop_gained	c.2975G>T
NALCN	0.364	stop_gained	c.4330G>C			CEP164	0.31	stop_gained	c.2984A>C			PIKFYVE	0.0172	stop_gained	c.4403T>G
PAX9	0.238	stop_gained	c.311A>G			CEP250	0.192	stop_gained	c.3502G>A			PIWIL2	0.00547	start_lost	c.2330T>G
PLD2	0.208	stop_gained	c.718G>A			CEP68	0.59	missense_variant	c.193A>G			PLPBP	0.00314	splice_site_variant	c.3087G>T
RUFY1	0.195	stop_gained	c.444C>A			CEP68	0.59	missense_variant	c.770G>A			PML	0.01791	stop_gained	c.265C>A
SLC5A7	0.601	stop_gained	c.209G>A			CEP68	0.59	missense_variant	c.130C>T			POLD1	0.00607	stop_gained	c.2555T>G
SLC8A3	0.103	stop_gained	c.2308G>A			CHDH	0.262	missense_variant	c.1672G>A			PPEF2	0.00891	stop_gained	c.4481A>C
TLN2	0.187	stop_gained	c.3557G>C			CHDH	0.262	missense_variant	c.1210C>T			PRPF8	0.0164	stop_gained	c.6358C>A
TLN2	0.187	stop_gained	c.3958G>T			CHI3L2	0.786	stop_gained	c.979G>A			PRR14L	0.01731	stop_gained	c.2298G>C
VPS51	0.16	missense_variant	c.1468C>T			CHRND	0.485	stop_gained	c.647G>A			PSD	0.04261	stop_gained	c.1389C>A
ATXN1	0.0308	stop_gained	c.2015C>T			CHST6	0.841	stop_gained	c.61C>A			PTAFR	0.01761	missense_variant	c.992C>T
CHERP	0.0343	missense_variant	c.1616C>T			CLUH	0.0549	stop_gained	c.794C>A			PTPRK	0.01731	stop_gained	c.2054T>C
CTCF	0.0234	stop_gained	c.1711G>A			CNOT1	0.00012	stop_gained	c.3629T>A			PTPRS	0.0249	stop_gained	c.341G>A
AANAT	0.86	missense_variant	c.405G>T			CNTLN	0.519	stop_gained	c.3601G>A			PTPRS	0.00223	stop_gained	c.4736C>T
AANAT	0.86	missense_variant	c.184G>A			CNTLN	0.637	stop_gained	c.2335G>T			PUM3	0.00678	stop_gained	c.3426T>G
ACVRL1	0.116	stop_gained	c.512A>G			CNTLN	0.637	stop_gained	c.3013G>A			PYGB	0.00931	missense_variant	c.2486T>G
ADAD1	0.822	stop_gained	c.1315C>T			CNTLN	0.637	stop_gained	c.1428G>T			RAN	0.02004	missense_variant	c.1753C>G
ADAD1	0.822	stop_gained	c.286A>C			CNTLN	0.637	stop_gained	c.3941C>T			RAP1A	0.02459	splice_site_variant	c.344G>A
ANKHD1-EIF4EBP3	0.185	stop_gained	c.4398A>T			COG2	0.289	stop_gained	c.426A>C			RASGEF1B	0.02287	stop_gained	c.1582G>A
ANO1	0.51	stop_gained	c.2947G>T			COG2	0.289	stop_gained	c.1259A>G			RASGRF2	0.00354	stop_gained	c.2947T>G
AQR	0.277	stop_gained	c.1228C>T			COL18A1	0.501	missense_variant	c.2788G>A			RBM14	0.03957	stop_gained	c.940G>A
ARCN1	0.235	stop_gained	c.599T>C			COL4A1	0.211	stop_gained	c.3874C>T			RBM42	0.04615	stop_gained	c.2100A>G
AREL1	0.461	missense_variant	c.857G>A			COL4A1	0.211	stop_gained	c.4967G>A			RELB	0.00324	missense_variant	c.3310G>A
ARHGAP39	0.493	missense_variant	c.965C>T			COL5A1	0.144	stop_gained	c.2842C>T			RELN	0.00172	stop_gained	c.3041G>C
AVPR1B	0.841	missense_variant	c.196C>T			COL5A1	0.144	stop_gained	c.3319C>T			RELN	0.00283	stop_gained	c.934G>A
AVPR1B	0.841	missense_variant	c.203G>A			COL7A1	0.185	stop_gained	c.7882C>T			RELN	0.04551	stop_gained	c.3487A>C
AVPR1B	0.841	missense_variant	c.421C>T			CORIN	0.548	stop_gained	c.110A>G			RFX4	0.02368	stop_gained	c.2697T>G
AVPR1B	0.841	missense_variant	c.247G>A			CORIN	0.548	stop_gained	c.1921C>A			RGS17	0.01852	stop_gained	c.434G>C
AVPR1B	0.841	missense_variant	c.835A>T			CPA5	0.677	missense_variant	c.505T>C			RHEB	0.01164	stop_gained	c.125C>T
C8orf34	0.375	stop_gained	c.1549+3303G>A			CPA5	0.677	missense_variant	c.1073T>C			RHOH	0.00607	missense_variant	c.3645T>A
CARM1	0.104	missense_variant	c.346G>A			CPSF6	0.0989	stop_gained	c.1651C>T			RIBC2	0.04939	missense_variant	c.296T>G
CATSPERD	0.706	stop_gained	c.632C>T			CSGALNACT1	0.804	stop_gained	c.409G>A			RIF1	0.01437	missense_variant	c.1257C>T
CCDC180	0.804	stop_gained	c.251G>A			CTDP1	0.476	splice_site_variant	c.1424A>G			RND3	0.01791	missense_variant	c.2203T>G
CCDC180	0.804	stop_gained	c.3502A>G			CUBN	0.65	stop_gained	c.8390C>T			RNF146	0.04939	stop_gained	c.4643A>T
CCR7	0.663	missense_variant	c.760C>T			CUBN	0.65	stop_gained	c.4216G>A			RUNX3	0.01539	stop_gained	c.2851A>T
CDH22	0.538	stop_gained	c.1545G>T			CUBN	0.65	stop_gained	c.5429G>A			RYR2	0.00091	stop_gained	c.3968G>T
CDH22	0.538	stop_gained	c.651C>A			CUBN	0.65	stop_gained	c.2004C>A			SAV1	0.0082	stop_gained	c.554C>A
CDH22	0.538	stop_gained	c.1097A>G			CXCL8	0.432	missense_variant	c.260G>T			SBF2	0.03228	stop_gained	c.384G>A
CDH22	0.786	stop_gained	c.166G>A			CYP1A2	0.86	stop_gained	c.299G>A			SBNO2	0.01467	missense_variant	c.683A>C
CDH22	0.786	stop_gained	c.1337C>T			CYP8B1	0.822	stop_gained	c.1309G>A			SCAP	0.01022	stop_gained	c.4169C>T
CHST3	0.59	missense_variant	c.134T>C			CYP8B1	0.822	stop_gained	c.482C>T			SCARA5	0.00162	stop_gained	c.4212C>A
COL18A1	0.266	missense_variant	c.3422C>T			DAB1	0.289	stop_gained	c.1385G>A			SEC14L3	0.03815	missense_variant	c.946A>C
COL18A1	0.266	missense_variant	c.4012G>A			DCP1A	0.319	splice_site_variant	c.1148A>G			SEH1L	0.01984	missense_variant	c.939A>G
COLEC11	0.625	missense_variant	c.515G>A			DEPDC1	0.721	stop_gained	c.1084A>G			SEL1L2	0.01042	stop_gained	c.1369A>G
COLEC11	0.625	missense_variant	c.803A>G			DEPDC5	0.18	stop_gained	c.2995C>T			SF3B1	0.00455	stop_gained	c.2980C>A
DNHD1	0.528	stop_gained	c.2018C>T			DGAT1	0.258	missense_variant	c.731C>T			SH3BP5	0.02257	missense_variant	c.2019G>T
DNHD1	0.528	stop_gained	c.5002C>T			DHX16	0.2	stop_gained	c.2819G>A			SIM1	0.0082	stop_gained	c.3261A>G
DNHD1	0.528	stop_gained	c.5994G>T			DLC1	0.625	stop_gained	c.1784G>A			SLC25A25	0.01214	missense_variant	c.2217A>T
EGR4	0.601	missense_variant	c.1195C>T			DLC1	0.625	stop_gained	c.677T>G			SLC30A7	0.01356	missense_variant	c.3625A>G
EGR4	0.601	missense_variant	c.866C>A			DLC1	0.625	stop_gained	c.1913G>T			SLC43A2	0.03188	missense_variant	c.4258G>C
FAM83H	0.328	stop_gained	c.1969C>T			DLC1	0.65	stop_gained	c.2152G>A			SLC4A10	0.00172	stop_gained	c.2712G>A
FN1	0.0695	stop_gained	c.4858G>A			DLC1	0.65	stop_gained	c.1229G>A			SLC6A20	0.04838	splice_site_variant	c.1889G>C
FN1	0.0695	stop_gained	c.3335G>T			DLC1	0.548	stop_gained	c.2864A>G			SLC9A1	0.03653	stop_gained	c.2372G>C
FPGT	0.721	missense_variant	c.1616G>A			DLC1	0.548	stop_gained	c.2393G>A			SMAD9	0.00283	missense_variant	c.1109C>A
GMNC	0.769	missense_variant	c.892T>A			DLC1	0.548	stop_gained	c.2414C>T			SMC5	0.00789	stop_gained	c.269C>G
GMNC	0.769	missense_variant	c.730G>T			DNAH6	0.568	stop_gained	c.4244A>T			SMURF2	0.04392	stop_gained	c.4439C>T
HEG1	0.677	stop_gained	c.523T>G			DNAH6	0.568	stop_gained	c.6229C>T			SNF8	0.02176	missense_variant	c.3518C>G
HEG1	0.677	stop_gained	c.4003A>C			DNAH6	0.568	stop_gained	c.6089C>T			SORCS3	0.00182	stop_gained	c.1415A>G
IFITM10	0.558	missense_variant	c.23C>T			DNAH6	0.568	stop_gained	c.4583G>A			SPAG4	0.01386	missense_variant	c.372G>T
IGSF22	0.663	stop_gained	c.1379A>C			DNAH6	0.568	stop_gained	c.11143G>A			SPEF2	0.02611	stop_gained	c.4671A>G
IGSF22	0.663	stop_gained	c.1585A>T			DNAH6	0.568	stop_gained	c.2314G>T			SPHK1	0.00091	missense_variant	c.1664C>T
IGSF22	0.663	stop_gained	c.1573G>A			DNAH6	0.568	stop_gained	c.9415C>A			SPTB	0.04504	stop_gained	c.235T>G
IGSF22	0.663	stop_gained	c.1816C>T			DNAH6	0.613	stop_gained	c.1313C>T			ST8SIA1	0.008	missense_variant	c.600T>A
IGSF22	0.663	stop_gained	c.898G>A			DNAH6	0.613	stop_gained	c.5518C>T			STRIP1	0.00283	stop_gained	c.3385A>G
IRF7	0.155	missense_variant	c.212C>T			DNAH6	0.613	stop_gained	c.4525C>T			STRIP1	0.01488	stop_gained	c.2177G>A
ISL1	0.348	missense_variant	c.137C>T			DNAH6	0.804	stop_gained	c.591A>C			STRIP2	0.00253	stop_gained	c.2219G>A
ISL1	0.348	missense_variant	c.88C>A			DNAH6	0.804	stop_gained	c.155C>T			SUPT3H	0.0339	stop_gained	c.4970G>T
ITGAM	0.519	splice_site_variant	c.1654G>C			DNHD1	0.737	stop_gained	c.8596C>A			SUPT3H	0.00223	stop_gained	c.3636G>A
KCP	0.841	splice_site_variant	c.2972G>A			DNHD1	0.737	stop_gained	c.11887G>T			SUPT5H	0.01113	splice_site_variant	c.1001G>A
KEL	0.86	stop_gained	c.2074G>A			DNHD1	0.737	stop_gained	c.13319G>A			SYT6	0.00213	missense_variant	c.2229C>G
KIAA0100	0.412	stop_gained	c.2152C>T			DNHD1	0.737	stop_gained	c.70C>A			TAL2	0.01579	missense_variant	c.2958T>A
KISS1R	0.613	missense_variant	c.864G>A			DNHD1	0.737	stop_gained	c.304C>A			TBC1D22A	0.00455	missense_variant	c.2955C>T
KMT2C	0.226	stop_gained	c.6868G>A			DNHD1	0.737	stop_gained	c.2582G>A			TBC1D4	0.01255	stop_gained	c.3251C>A
KMT2C	0.226	stop_gained	c.4633A>G			DNHD1	0.737	stop_gained	c.7534C>T			TBCK	0.02247	splice_site_variant	c.3263G>T
KMT2C	0.226	stop_gained	c.1744G>A			DNHD1	0.737	stop_gained	c.11489G>A			TCERG1	0.04725	stop_gained	c.2269G>T
KREMEN1	0.786	stop_gained	c.1232G>A			DNHD1	0.737	stop_gained	c.8263C>T			TCP1	0.00374	stop_lost	c.4746G>A
KREMEN1	0.786	stop_gained	c.452G>C			DNHD1	0.737	stop_gained	c.13934C>T			THBS4	0.00071	stop_gained	c.2368T>G
LRP12	0.663	stop_gained	c.559A>G			DNHD1	0.737	stop_gained	c.1384C>T			TLDC2	0.01447	missense_variant	c.178G>T
MAATS1	0.187	stop_gained	c.1210G>A			DUOX1	0.637	stop_gained	c.3872G>T			TLE2	0.03653	missense_variant	c.2035T>G
MED12L	0.323	stop_gained	c.4181C>T			DUOX1	0.637	stop_gained	c.3484G>A			TLN2	0.04261	stop_gained	c.1042G>A
MIER1	0.31	stop_gained	c.1580G>A			ECHDC2	0.229	stop_gained	c.415G>A			TMCO1	0.03421	stop_gained	c.217G>C
NBEAL2	0.476	stop_gained	c.4978C>T			EHMT1	0.343	stop_gained	c.1736G>A			TMEM144	0.04777	missense_variant	c.1420C>G
NBEAL2	0.476	stop_gained	c.1600C>T			EHMT1	0.343	stop_gained	c.1043C>T			TMEM184C	0.01761	stop_gained	c.2802C>A
NBEAL2	0.476	stop_gained	c.5132G>A			EHMT1	0.343	stop_gained	c.3496G>A			TMEM39A	0.00891	stop_gained	c.592T>G
NBEAL2	0.476	stop_gained	c.4843C>T			ENPP7	0.86	missense_variant	c.691G>A			TMEM41B	0.00941	missense_variant	c.2300A>G
NBEAL2	0.461	stop_gained	c.1763C>T			EVI5	0.175	stop_gained	c.697G>A			TMEM86A	0.01356	stop_gained	c.1077A>G
NBEAL2	0.461	stop_gained	c.910C>T			FAM169A	0.752	missense_variant	c.1120C>T			TNIK	0.01801	stop_gained	c.2392T>C
NEIL1	0.65	missense_variant	c.137G>A			FAM169A	0.752	missense_variant	c.2008A>T			TNPO2	0.00354	stop_gained	c.2914A>G
NSD2	0.126	stop_gained	c.3766C>T			FAM169A	0.752	missense_variant	c.35G>A			TNR	0.01204	stop_gained	c.3458G>T
NSD2	0.126	stop_gained	c.1009G>A			FAM83B	0.625	stop_gained	c.602G>A			TPI1	0.03785	missense_variant	c.2572C>A
OSGIN2	0.453	stop_gained	c.1192C>T			FARSA	0.185	stop_gained	c.143G>A			TRAPPC8	0.04929	missense_variant	c.1951C>A
PCDH17	0.737	stop_gained	c.1031G>A			FASTK	0.343	missense_variant	c.752G>A			TRPM2	0.00121	stop_gained	c.2954C>A
PCDH17	0.737	stop_gained	c.3094G>A			FAT1	0.0132	stop_gained	c.4534G>A			TRPM3	0.00455	stop_gained	c.988C>T
PCDH17	0.737	stop_gained	c.3214T>G			FAT1	0.0132	stop_gained	c.6743C>T			TRPS1	0.01255	stop_gained	c.1498G>A
PCDH17	0.737	stop_gained	c.511C>A			FBN2	0.258	stop_gained	c.1697G>T			TRRAP	0.03036	stop_gained	c.10751T>A
PCDHGC3	0.637	missense_variant	c.121A>G			FBXL17	0.601	missense_variant	c.167G>A			TUBB6	0.02287	stop_gained	c.2517T>A
PCDHGC3	0.637	missense_variant	c.871G>A			FCGR2B	0.901	missense_variant	c.824C>A			TUT7	0.00526	stop_gained	c.1440A>T
PHF19	0.558	stop_gained	c.465+67C>T			FCGR2B	0.901	missense_variant	c.899C>T			UBAP1	0.02348	missense_variant	c.2719T>C
PRKACG	0.786	missense_variant	c.10G>A			FCGR2B	0.901	missense_variant	c.535C>T			UBQLN1	0.01356	stop_gained	c.938G>A
PRKACG	0.786	missense_variant	c.895G>A			FER1L6	0.476	stop_gained	c.4714G>A			UNC13B	0.01174	stop_gained	c.10784G>A
PRR12	0.453	missense_variant	c.4279G>A			FER1L6	0.568	stop_gained	c.796G>A			UNC79	0.0172	stop_gained	c.1055G>T
PRRC2B	0.258	stop_gained	c.2921C>T			FER1L6	0.568	stop_gained	c.4151A>C			URB1	0.00455	stop_gained	c.4686C>T
PRRC2B	0.258	stop_gained	c.3793G>A			FMO4	0.923	stop_gained	c.817A>G			USP3	0.00253	stop_gained	c.223G>C
RELB	0.613	missense_variant	c.1648G>A			FMO4	0.923	stop_gained	c.713G>A			VEGFC	0.00253	stop_gained	c.4211A>C
RELB	0.613	missense_variant	c.1459G>A			FMO4	0.923	stop_gained	c.1574C>T			VPS11	0.00152	start_lost	c.233C>A
RYR2	0.501	stop_gained	c.6280G>A			FMO4	0.923	stop_gained	c.713G>C			VPS11	0.02894	start_lost	c.1449G>T
SLC19A1	0.901	stop_gained	c.622C>T			FMO4	0.923	stop_gained	c.929C>T			VPS13D	0.01984	stop_gained	c.2674C>G
SLC19A1	0.901	stop_gained	c.472G>A			FSD1	0.258	splice_site_variant	c.611G>A			VPS13D	0.008	stop_gained	c.534A>C
SMARCAD1	0.164	stop_gained	c.1258C>T			FSD1	0.0853	splice_site_variant	c.1010G>A			VPS13D	0.0168	stop_gained	c.3988G>A
SPTB	0.111	stop_gained	c.6173C>T			FZD1	0.51	stop_gained	c.1105T>C			WBP4	0.02247	stop_gained	c.62C>T
SUCO	0.343	stop_gained	c.3101G>A			FZD1	0.51	stop_gained	c.1939G>T			WDR35	0.00172	stop_gained	c.1921A>T
SYT11	0.405	missense_variant	c.458A>C			FZD5	0.136	missense_variant	c.347G>A			WDR38	0.03987	stop_gained	c.1542G>C
TMEM26	0.822	stop_gained	c.871G>A			G3BP1	0.0549	stop_gained	c.1393C>T			WDR7	0.04099	stop_gained	c.4051T>A
TNFRSF11A	0.399	splice_site_variant	c.1733G>A			GAL3ST2	0.485	missense_variant	c.938G>A			WDR7	0.04139	stop_gained	c.2651C>G
TNPO2	0.168	stop_gained	c.2503G>A			GAL3ST2	0.485	missense_variant	c.941G>T			YPEL5	0.02682	stop_gained	c.3031T>G
TNPO2	0.168	stop_gained	c.1051C>T			GALNT6	0.323	stop_gained	c.637A>G			ZFP62	0.04574	stop_gained	c.4116T>A
TPD52L2	0.182	splice_site_variant	c.455G>A			GALNT8	0.946	stop_gained	c.452C>T			ZNF569	0.01791	stop_gained	c.3853C>T
TPST2	0.601	missense_variant	c.1111T>C			GALNT8	0.946	stop_gained	c.1846A>G			ZNF687	0.00739	missense_variant	c.1602G>C
TRPS1	0.923	stop_gained	c.191C>T			GALNT8	0.946	stop_gained	c.896G>A			ZRANB1	0.04807	stop_gained	c.392C>G
TSPAN11	0.969	splice_site_variant	c.256C>T			GALNT8	0.946	stop_gained	c.1267G>A			ZSWIM8	0.00607	stop_gained	c.4235T>G
TSPAN11	0.969	splice_site_variant	c.754T>G			GCK	0.405	splice_site_variant	c.1034G>A			ACLY	0.20028	stop_gained	c.2221G>A
TSPAN11	0.969	splice_site_variant	c.586G>A			GLIS2	0.453	missense_variant	c.1021G>A			ARHGAP35	0.41939	stop_gained	c.1102A>C
TSPAN11	0.969	splice_site_variant	c.533G>A			GSPT1	0.262	missense_variant	c.1141C>T			ARHGAP35	0.11922	stop_gained	c.2177G>A
TSPAN11	0.969	splice_site_variant	c.571C>T			HAPLN4	0.969	missense_variant	c.608G>A			CHD8	0.30827	stop_gained	c.3508T>A
TSPAN11	0.969	splice_site_variant	c.84+34G>A			HDAC9	0.103	stop_gained	c.2227A>G			CNOT1	0.13622	stop_gained	c.487G>A
UBQLN4	0.0775	splice_site_variant	c.1292C>T			HDLBP	0.00937	stop_gained	c.2158G>A			DAZAP1	0.56512	stop_gained	c.4127A>C
UPP1	0.285	missense_variant	c.727G>A			HEMK1	0.65	stop_gained	c.1001G>A			EPHA2	0.0927	missense_variant	c.1946G>C
VWCE	0.579	stop_gained	c.2047G>A			HEYL	0.153	stop_gained	c.442C>T			FBLN2	0.05303	stop_gained	c.680G>C
VWCE	0.579	stop_gained	c.127C>T			HINT3	0.663	missense_variant	c.59C>T			HNF4A	0.05445	missense_variant	c.1129+61A>G
WFIKKN2	0.737	missense_variant	c.269C>T			HMX2	0.99	stop_gained	c.20C>T			HNRNPDL	0.17893	stop_gained	c.380G>A
WFIKKN2	0.737	missense_variant	c.1271A>G			HMX2	0.99	stop_gained	c.38C>T			IGF2BP1	0.17549	stop_gained	c.709G>A
WFIKKN2	0.737	missense_variant	c.784G>T			HMX2	0.99	stop_gained	c.112G>A			IL6ST	0.1763	missense_variant	c.1183C>T
WNT9A	0.353	missense_variant	c.874C>A			HNRNPA0	0.166	missense_variant	c.415C>T			INPPL1	0.17478	missense_variant	c.3401A>G
WNT9A	0.353	missense_variant	c.161C>T			HORMAD2	0.86	missense_variant	c.677G>A			KIF1A	0.1849	stop_gained	c.5297G>A
WNT9A	0.353	missense_variant	c.535G>A			HRAS	0.00436	missense_variant	c.404G>A			NAA15	0.0676	stop_gained	c.2329C>T
XKR6	0.804	stop_gained	c.355C>T			HS3ST1	0.706	missense_variant	c.454C>T			PIK3CA	0.06862	stop_gained	c.211G>A
XKR6	0.804	stop_gained	c.626C>T			HS3ST1	0.706	missense_variant	c.364G>A			POLD1	0.09473	stop_gained	c.671G>A
XKR6	0.804	stop_gained	c.1465G>A			HS3ST1	0.706	missense_variant	c.365C>T			RHEB	0.06244	stop_gained	c.272A>G
XPO6	0.103	stop_gained	c.1441G>A			HSD17B14	0.59	stop_gained	c.793G>A			RNF43	0.16567	stop_gained	c.2311T>A
ZC3H15	0.387	stop_gained	c.401G>A			HTR1D	0.786	missense_variant	c.445C>T			ROCK1	0.16253	start_lost	c.2149G>A
ZNF234	0.881	missense_variant	c.1484G>A			IER2	0.769	stop_gained	c.187G>A			SPOP	0.18207	missense_variant	c.231A>T
ZNF518B	0.946	missense_variant	c.1997G>A			IER2	0.769	stop_gained	c.246G>T			UBQLN4	0.08471	splice_site_variant	c.1402G>A
ZNF518B	0.946	missense_variant	c.626C>T			IFFO1	0.375	splice_site_variant	c.254G>A			USP16	0.08673	stop_gained	c.1481A>G
ZNF518B	0.946	missense_variant	c.1529C>A			IFFO1	0.375	splice_site_variant	c.1619C>T			XRN1	0.06244	stop_gained	c.5006A>G
ZNF518B	0.946	missense_variant	c.313T>C			IGDCC3	0.476	stop_gained	c.968G>T			AADACL2	0.923	stop_gained	c.904C>A
ZNF518B	0.946	missense_variant	c.2063A>G			IL18R1	0.804	missense_variant	c.1621T>C			AADACL2	0.923	stop_gained	c.680C>A
AHDC1	0.2	stop_gained	c.4651G>A			IL18R1	0.804	missense_variant	c.221C>T			AADACL2	0.923	stop_gained	c.812C>A
CDHR3	0.637	stop_gained	c.643G>T			INPPL1	0.064	missense_variant	c.1025G>A			ABCA4	0.501	stop_gained	c.5473T>A
SHANK1	0.226	stop_gained	c.2029G>A			IQGAP3	0.116	stop_gained	c.410G>A			ABCA4	0.501	stop_gained	c.6510G>T
TRIM48	0.752	stop_gained	c.574T>C			IRX1	0.923	missense_variant	c.361G>A			ABCA4	0.501	stop_gained	c.610G>A
ZNF331	0.923	start_lost	c.639A>C			IRX1	0.923	missense_variant	c.1379G>A			AC004922.1	0.528	splice_site_variant	c.1277G>A
ZNF331	0.923	start_lost	c.187C>T			IRX1	0.923	missense_variant	c.329C>T			AC004922.1	0.399	splice_site_variant	c.53G>T
ZNF331	0.923	start_lost	c.74C>A			IRX1	0.923	missense_variant	c.1244C>G			AC004922.1	0.399	splice_site_variant	c.1135G>A
ZNF331	0.923	start_lost	c.1036G>A			IRX1	0.923	missense_variant	c.1267C>A			AC006059.2	0.737	stop_gained	c.2152A>T
ZNF331	0.923	start_lost	c.1022G>A			ISYNA1	0.229	missense_variant	c.1433C>T			AC040160.1	0.353	stop_gained	c.2434C>A
ZNF331	0.923	start_lost	c.1364G>A			ITGAM	0.375	splice_site_variant	c.1006G>A			AC040160.1	0.353	stop_gained	c.781T>C
ZNF331	0.923	start_lost	c.145T>C			ITGAM	0.375	splice_site_variant	c.1961G>A			AC040160.1	0.375	stop_gained	c.2611G>A
DMPK	0.601	splice_site_variant	c.530C>T			ITPA	0.153	missense_variant	c.128C>T			AC139530.2	0.241	missense_variant	c.1196C>T
DMTF1	0.412	stop_gained	c.647G>A			ITPK1	0.248	missense_variant	c.341G>A			ACAD10	0.51	stop_gained	c.3173G>A
FBN2	0.273	stop_gained	c.6280C>T			ITPKA	0.485	stop_gained	c.566T>C			ACAD10	0.323	stop_gained	c.2961G>T
FBN2	0.273	stop_gained	c.3749A>G			ITPKA	0.485	stop_gained	c.635C>T			ACADSB	0.663	stop_gained	c.1018G>T
GPD1L	0.51	missense_variant	c.811C>T			ITPR1	0.0775	stop_gained	c.2809G>A			ACE	0.453	stop_gained	c.2132A>G
ITIH5	0.493	splice_site_variant	c.2213G>A			JARID2	0.232	stop_gained	c.3287G>A			ACE	0.405	stop_gained	c.2104A>G
ITIH5	0.493	splice_site_variant	c.1340T>C			KAT2B	0.493	stop_gained	c.392G>A			ACE	0.568	stop_gained	c.613G>A
STAG1	0.0976	stop_gained	c.346G>A			KCNA1	0.453	missense_variant	c.716G>A			ACKR2	0.691	missense_variant	c.901G>A
STAG1	0.0976	stop_gained	c.2099C>A			KCNG2	0.99	stop_gained	c.745G>A			ACKR2	0.804	missense_variant	c.4G>A
ARL2	0.528	missense_variant	c.409G>A			KCNK6	0.721	stop_lost	c.938G>T			ACOT12	0.841	stop_gained	c.407A>G
ARL2	0.528	missense_variant	c.310C>T			KCP	0.319	splice_site_variant	c.4751G>A			ACSS2	0.405	stop_gained	c.2087G>A
CIAO3	0.493	stop_gained	c.311C>T			KDM2A	0.162	stop_gained	c.3133C>T			ACVRL1	0.277	stop_gained	c.208G>A
CIAO3	0.493	stop_gained	c.1346C>T			KIF1A	0.0026	stop_gained	c.647G>A			ACVRL1	0.277	stop_gained	c.434G>A
NALCN	0.677	stop_gained	c.2242G>A			KIF21B	0.301	splice_site_variant	c.3400A>C			ADAL	0.151	missense_variant	c.376C>T
NUMA1	0.281	stop_gained	c.3304G>A			KIF21B	0.301	splice_site_variant	c.346G>A			ADAM33	0.425	stop_gained	c.1234G>A
PDE8B	0.528	stop_gained	c.1307G>A			KIF21B	0.301	splice_site_variant	c.3119C>T			ADAMTSL1	0.663	missense_variant	c.3136G>T
PLEKHM2	0.579	missense_variant	c.632C>T			KIF21B	0.301	splice_site_variant	c.2824C>T			ADAMTSL1	0.663	missense_variant	c.3485G>A
PLEKHM2	0.579	missense_variant	c.521A>G			KMT2C	0.083	stop_gained	c.11359T>C			ADAMTSL3	0.601	stop_gained	c.4783G>T
PLEKHM2	0.579	missense_variant	c.1255G>A			KMT2C	0.083	stop_gained	c.6416G>A			ADCK5	0.538	missense_variant	c.1208C>T
PPEF2	0.476	stop_gained	c.353G>A			KRR1	0.446	stop_gained	c.104C>T			ADCK5	0.538	missense_variant	c.809G>T
SLCO1A2	0.99	missense_variant	c.1424C>T			KRT81	0.601	missense_variant	c.800G>A			ADCK5	0.538	missense_variant	c.1309C>T
SLCO1A2	0.99	missense_variant	c.1636C>T			KRTAP5-1	0.601	missense_variant	c.216T>G			ADCY1	0.923	stop_gained	c.3289G>A
SP6	0.558	missense_variant	c.1114G>A			LAMA5	0.706	stop_gained	c.9938G>A			ADCY1	0.923	stop_gained	c.620G>A
SPATS2L	0.65	stop_gained	c.1303C>T			LAMA5	0.65	stop_gained	c.9466G>A			ADCY2	0.946	stop_gained	c.2155T>G
TBATA	0.901	stop_gained	c.152G>A			LCT	0.579	stop_gained	c.2474G>A			ADCY2	0.946	stop_gained	c.2196G>T
AMIGO3	0.822	stop_gained	c.1382G>A			LCT	0.579	stop_gained	c.200C>A			ADGRA2	0.558	splice_site_variant	c.2129C>T
AMIGO3	0.822	stop_gained	c.374G>A			LCT	0.579	stop_gained	c.5636A>C			ADGRA2	0.558	splice_site_variant	c.2921G>T
AMIGO3	0.822	stop_gained	c.460C>T			LIMA1	0.206	stop_gained	c.442G>A			ADGRA2	0.558	splice_site_variant	c.2561G>A
ARID3A	0.381	missense_variant	c.1663G>A			LOXL1	0.51	missense_variant	c.118C>T			ADGRF2	0.568	stop_gained	c.1892G>A
BICD2	0.09	missense_variant	c.746C>T			LRP10	0.22	missense_variant	c.1672C>T			ADGRF2	0.568	stop_gained	c.2014G>A
COL14A1	0.51	stop_gained	c.2728G>A			LRP2	0.266	stop_gained	c.403G>A			ADGRG6	0.353	stop_gained	c.2485G>T
COL14A1	0.51	stop_gained	c.5362G>A			LRP2	0.266	stop_gained	c.11068T>C			ADM2	0.881	missense_variant	c.316C>A
CYP8B1	0.691	stop_gained	c.82C>T			LRP2	0.266	stop_gained	c.10347C>G			ADM2	0.881	missense_variant	c.19G>A
CYP8B1	0.691	stop_gained	c.553T>G			LRP3	0.691	stop_gained	c.1095G>T			AGBL1	0.721	splice_site_variant	c.1348G>C
CYP8B1	0.691	stop_gained	c.845C>T			LRP3	0.691	stop_gained	c.2128G>A			AGBL1	0.721	splice_site_variant	c.2213C>A
CYP8B1	0.691	stop_gained	c.77G>A			LRP4	0.0318	stop_gained	c.3212A>T			AGBL1	0.721	splice_site_variant	c.530C>T
TEAD1	0.142	missense_variant	c.458C>T			LRRC15	0.601	missense_variant	c.887G>A			AGFG2	0.519	missense_variant	c.1060G>A
TRPM2	0.752	stop_gained	c.1621G>A			LRRC4B	0.804	stop_gained	c.1761C>A			AGFG2	0.519	missense_variant	c.1367T>C
TRPM2	0.752	stop_gained	c.2362G>A			LRRC4B	0.804	stop_gained	c.1040A>G			AHDC1	0.203	stop_gained	c.1027G>A
USP6NL	0.769	stop_gained	c.1601C>T			LRRC4B	0.804	stop_gained	c.5C>T			AHDC1	0.203	stop_gained	c.2092A>G
USP6NL	0.769	stop_gained	c.2345G>A			MACF1	0.319	stop_gained	c.3881C>T			AHDC1	0.203	stop_gained	c.4702G>T
CTCF	5.28e-06	stop_gained	c.1102C>T			MADCAM1	0.579	missense_variant	c.344C>T			AHDC1	0.149	stop_gained	c.2848C>T
GOPC	0.0549	missense_variant	c.775C>T			MAN2C1	0.147	stop_gained	c.3098T>C			AIPL1	0.691	missense_variant	c.967T>G
AKAP8L	0.381	splice_site_variant	c.649C>T			MANEAL	0.706	missense_variant	c.460T>G			AIPL1	0.691	missense_variant	c.268G>C
CCDC78	0.691	missense_variant	c.862C>T			MANEAL	0.706	missense_variant	c.1059G>A			AJM1	0.262	missense_variant	c.2879C>T
GCK	0.387	splice_site_variant	c.1207C>T			MAP3K10	0.51	stop_gained	c.253G>A			AK5	0.558	stop_gained	c.608A>G
GPRIN3	0.99	stop_gained	c.1399G>A			MAP3K10	0.51	stop_gained	c.2549G>A			AK5	0.558	stop_gained	c.905G>A
GPRIN3	0.99	stop_gained	c.1337T>C			MAP6	0.65	stop_gained	c.1310C>T			AK9	0.804	stop_gained	c.641C>T
GPRIN3	0.99	stop_gained	c.820C>T			MAPK13	0.285	missense_variant	c.574G>A			AK9	0.804	stop_gained	c.2515A>G
LAMB2	0.106	stop_gained	c.787C>T			MARCHF8	0.558	stop_gained	c.1333G>A			AK9	0.804	stop_gained	c.962G>A
LCT	0.677	stop_gained	c.371G>A			MAST3	0.109	stop_gained	c.3775C>T			AKAP11	0.208	stop_gained	c.2707C>T
DMTF1	0.405	stop_gained	c.646C>T			MED13	0.119	stop_gained	c.5734G>A			AKAP8L	0.432	splice_site_variant	c.1048G>A
DMTF1	0.405	stop_gained	c.728G>A			MELTF	0.19	missense_variant	c.1750G>A			AKAP8L	0.432	splice_site_variant	c.67G>A
DMTF1	0.405	stop_gained	c.1123C>T			MEP1A	0.145	stop_gained	c.514C>T			AL162417.1	0.241	stop_gained	c.1685G>T
HECTD4	0.168	stop_gained	c.13019G>A			MGAT1	0.493	missense_variant	c.451G>A			AL162417.1	0.241	stop_gained	c.1937T>C
KCNA1	0.579	missense_variant	c.677C>T			MICALL1	0.138	stop_gained	c.1541T>C			ALDOA	0.129	missense_variant	c.536C>T
KCNA1	0.579	missense_variant	c.295G>A			MICALL1	0.138	stop_gained	c.542G>A			ALK	0.432	stop_gained	c.1597A>G
KCNA1	0.579	missense_variant	c.508G>A			MIEF2	0.769	missense_variant	c.632C>T			ALK	0.432	stop_gained	c.4257G>T
KCNG1	0.273	missense_variant	c.1268C>T			MIEF2	0.769	missense_variant	c.365C>T			ALKBH1	0.786	stop_gained	c.799G>A
KCNG1	0.273	missense_variant	c.355C>T			MIEF2	0.769	missense_variant	c.815G>A			ALKBH3	0.677	missense_variant	c.276G>T
NOC3L	0.0348	stop_gained	c.2089C>T			MIER1	0.248	stop_gained	c.138G>C			ALOX15	0.822	stop_gained	c.1357C>A
PCCA	0.0715	stop_gained	c.689G>A			MKRN3	0.328	missense_variant	c.353C>T			ALOXE3	0.637	missense_variant	c.-542C>A
PCCA	0.0715	stop_gained	c.733T>C			MOCOS	0.187	stop_gained	c.245G>A			AMBP	0.969	missense_variant	c.16G>A
RBM47	0.124	missense_variant	c.602A>G			MOCS3	0.369	stop_gained	c.190A>G			ANAPC11	0.822	stop_gained	c.283A>G
RBM47	0.124	missense_variant	c.376C>T			MOV10	0.147	stop_gained	c.1022G>A			ANGPT4	0.737	stop_gained	c.697G>A
TJP1	0.0471	stop_gained	c.793C>T			MRPL11	0.266	missense_variant	c.490C>G			ANKRD10	0.881	splice_site_variant	c.1009A>C
UNC13B	0.029	stop_gained	c.10240C>T			MRPS12	0.446	missense_variant	c.340C>T			ANKRD17	0.223	stop_gained	c.4889A>T
USO1	0.0397	stop_gained	c.548G>A			MSLN	0.453	missense_variant	c.883C>T			ANKRD34C	0.804	stop_lost	c.1523G>A
AC092647.5	0.706	missense_variant	c.611C>T			MST1R	0.387	stop_gained	c.596T>C			ANKRD34C	0.804	stop_lost	c.1081T>A
ADGRF4	0.399	stop_gained	c.1298C>T			MTG1	0.637	missense_variant	c.23T>G			ANKRD65	0.969	missense_variant	c.184C>T
AJM1	0.425	missense_variant	c.2797C>T			MUC17	0.548	stop_gained	c.7024C>T			ANKRD65	0.969	missense_variant	c.185G>A
ASPH	0.277	stop_gained	c.142G>A			MUC17	0.548	stop_gained	c.1393G>T			ANKS3	0.548	stop_gained	c.1198T>C
CHD5	0.151	splice_site_variant	c.2845C>T			MUC17	0.548	stop_gained	c.2006C>A			ANKS3	0.601	stop_gained	c.1537A>G
CXCR1	0.418	missense_variant	c.431G>A			MUC17	0.548	stop_gained	c.4678G>A			ANKS3	0.601	stop_gained	c.1441G>A
ELFN1	0.721	missense_variant	c.2356C>T			MUC17	0.548	stop_gained	c.6959C>A			AP2A1	0.306	missense_variant	c.2340G>T
ELFN1	0.721	missense_variant	c.749G>A			MUC17	0.548	stop_gained	c.1712C>T			AP5B1	0.439	missense_variant	c.802C>T
FAM83H	0.285	stop_gained	c.3463G>A			MUC17	0.548	stop_gained	c.4123T>C			APOB	0.453	stop_gained	c.2809A>G
GIMAP6	0.86	missense_variant	c.330C>T			MUC17	0.548	stop_gained	c.3919G>A			APOB	0.453	stop_gained	c.4298C>T
GIMAP6	0.86	missense_variant	c.284A>G			MUC17	0.548	stop_gained	c.11204C>A			APOB	0.425	stop_gained	c.3896C>T
GIMAP6	0.86	missense_variant	c.357C>T			MUC17	0.677	stop_gained	c.6557T>C			APOB	0.425	stop_gained	c.8216C>T
ICE2	0.485	missense_variant	c.2249G>T			MUC17	0.677	stop_gained	c.5554G>A			APOB	0.405	stop_gained	c.1192C>A
ICE2	0.485	missense_variant	c.197C>T			MUC17	0.677	stop_gained	c.7618G>A			APOB	0.405	stop_gained	c.7091T>C
LRRCC1	0.901	stop_gained	c.1721C>T			MUC17	0.677	stop_gained	c.4922C>T			APOB	0.405	stop_gained	c.830G>T
LRRCC1	0.901	stop_gained	c.815C>A			MUC17	0.677	stop_gained	c.6892A>G			ARHGAP18	0.677	stop_gained	c.601T>C
LRRCC1	0.901	stop_gained	c.686C>A			MUC17	0.677	stop_gained	c.7511T>C			ARHGAP39	0.412	missense_variant	c.1756G>A
LRRCC1	0.901	stop_gained	c.2869G>T			MUC17	0.677	stop_gained	c.7603C>T			ARHGAP39	0.412	missense_variant	c.2704A>C
LRTOMT	0.752	missense_variant	c.529C>T			MUC17	0.677	stop_gained	c.5281G>A			ARHGAP39	0.412	missense_variant	c.1802G>A
MACF1	0.0913	stop_gained	c.15889G>A			MUC17	0.677	stop_gained	c.4840A>G			ARHGEF18	0.439	stop_gained	c.2594G>A
MACF1	0.0913	stop_gained	c.18607C>T			MUCL3	0.663	stop_gained	c.412C>T			ARID4B	0.11	stop_gained	c.2451A>C
MACF1	0.0913	stop_gained	c.16352A>G			MUCL3	0.663	stop_gained	c.106C>A			ARID4B	0.412	stop_gained	c.3334G>A
MYOM2	0.786	stop_gained	c.645G>T			MUTYH	0.289	stop_gained	c.367G>A			ARL6IP6	0.923	stop_gained	c.49C>T
MYOM2	0.786	stop_gained	c.2609G>A			MVK	0.568	missense_variant	c.784G>A			ARNTL2	0.083	splice_site_variant	c.627G>T
MYOM2	0.786	stop_gained	c.3743G>A			MYBBP1A	0.538	stop_gained	c.3203G>A			ARNTL2	0.083	splice_site_variant	c.613C>A
NCCRP1	0.822	missense_variant	c.640G>A			MYC	0.0649	missense_variant	c.308G>A			ARPP21	0.691	stop_gained	c.1439T>C
PDE8B	0.528	stop_gained	c.1307G>A			MYO5C	0.182	stop_gained	c.2670G>T			ARPP21	0.691	stop_gained	c.2177C>A
PPP2R5D	0.238	stop_gained	c.188C>T			MYO5C	0.182	stop_gained	c.1448C>T			ARPP21	0.691	stop_gained	c.1184T>C
ROR2	0.485	stop_gained	c.721G>A			NAV2	0.255	stop_gained	c.274A>G			ASAP1	0.0864	stop_gained	c.497T>A
UNC5CL	0.579	stop_gained	c.895G>A			NAV2	0.255	stop_gained	c.2623C>T			ASB16	0.493	stop_gained	c.1204C>A
ACSF2	0.328	stop_gained	c.1754A>G			NAV2	0.142	stop_gained	c.2822T>C			ASPN	0.485	stop_gained	c.712G>T
ADAMTSL1	0.461	missense_variant	c.4705A>T			NBEAL2	0.579	stop_gained	c.3865A>G			ASTL	0.519	stop_gained	c.184C>A
AEBP1	0.528	missense_variant	c.1802C>T			NBEAL2	0.579	stop_gained	c.3551G>A			ASTN2	0.343	stop_gained	c.2975G>A
AEBP1	0.528	missense_variant	c.394A>C			NBEAL2	0.579	stop_gained	c.7993G>A			ASTN2	0.343	stop_gained	c.1342G>A
ANKS6	0.461	stop_gained	c.2399A>G			NBEAL2	0.579	stop_gained	c.793C>T			ASXL2	0.121	stop_gained	c.2035G>A
AP2A1	0.0318	missense_variant	c.296C>A			NBEAL2	0.579	stop_gained	c.1790G>A			ATP6V1B1	0.104	stop_gained	c.9G>T
APAF1	0.136	stop_gained	c.2852G>A			NBEAL2	0.579	stop_gained	c.3413C>T			ATP6V1F	0.59	missense_variant	c.352C>A
ARHGAP26	0.206	stop_gained	c.977A>C			NCAM1	0.348	stop_gained	c.1600G>T			ATXN1	0.083	stop_gained	c.1529C>T
ATP6V0A4	0.663	stop_gained	c.1926C>A			NCLN	0.663	missense_variant	c.1126G>A			ATXN7	0.281	stop_gained	c.1396G>A
ATP6V0A4	0.663	stop_gained	c.537G>T			NCLN	0.663	missense_variant	c.1454G>A			ATXN7L3B	0.613	missense_variant	c.70G>T
ATP6V0A4	0.663	stop_gained	c.1346G>A			NEMP1	0.663	stop_gained	c.182G>A			AURKA	0.432	missense_variant	c.28T>C
BICC1	0.432	stop_gained	c.598C>T			NEU2	0.558	missense_variant	c.938C>T			AURKA	0.162	missense_variant	c.998C>T
BRSK1	0.208	stop_gained	c.480G>T			NFATC4	0.162	missense_variant	c.1351G>A			AVIL	0.706	stop_gained	c.663G>T
CCBE1	0.155	splice_site_variant	c.1006G>A			NISCH	0.446	missense_variant	c.2350G>T			AVL9	0.439	missense_variant	c.462G>T
CCR5	0.241	missense_variant	c.896T>G			NISCH	0.446	missense_variant	c.2674C>T			AVL9	0.439	missense_variant	c.1759G>A
CDHR3	0.432	stop_gained	c.2347G>T			NPIPB7	0.786	missense_variant	c.10C>T			AVPR1B	0.822	missense_variant	c.316C>A
CDHR3	0.432	stop_gained	c.1802C>A			NT5DC2	0.338	splice_site_variant	c.466C>T			AVPR1B	0.822	missense_variant	c.85C>T
CDK19	0.0433	stop_gained	c.760C>T			OR10J1	0.99	missense_variant	c.514A>G			AXDND1	0.691	start_lost	c.2980G>C
CELSR1	0.269	stop_gained	c.1678G>A			OR10J1	0.99	missense_variant	c.698G>A			AXDND1	0.691	start_lost	c.2977C>G
CFAP58	0.328	stop_gained	c.1260A>C			OR10J1	0.99	missense_variant	c.481A>G			AXDND1	0.86	start_lost	c.193C>A
CHL1	0.769	stop_gained	c.1776G>T			OR10J1	0.99	missense_variant	c.149G>A			AXDND1	0.86	start_lost	c.2452A>T
CHL1	0.769	stop_gained	c.2590A>C			OR51A4	0.923	stop_gained	c.781G>A			AXDND1	0.86	start_lost	c.2314G>A
CHL1	0.769	stop_gained	c.1293T>G			OR51A4	0.923	stop_gained	c.53G>C			AXDND1	0.86	start_lost	c.1945T>G
CHL1	0.769	stop_gained	c.1012G>A			OSGIN2	0.663	stop_gained	c.1025G>A			AXDND1	0.86	start_lost	c.1098A>C
CHL1	0.769	stop_gained	c.3314C>T			OTOP2	0.706	missense_variant	c.689C>T			AXDND1	0.86	start_lost	c.1312A>G
CHL1	0.769	stop_gained	c.2347A>C			OTP	0.691	missense_variant	c.719G>A			B3GALNT2	0.476	missense_variant	c.1433C>T
CHL1	0.769	stop_gained	c.2962A>C			PABPC1L	0.548	splice_site_variant	c.1469G>A			B3GNT4	0.901	missense_variant	c.404C>T
CNDP2	0.19	missense_variant	c.1148A>C			PABPC1L	0.548	splice_site_variant	c.1093G>A			B3GNT4	0.901	missense_variant	c.52G>T
COPA	0.107	stop_gained	c.1797C>A			PARD6B	0.187	missense_variant	c.304A>G			B3GNT4	0.901	missense_variant	c.386G>A
CORIN	0.485	stop_gained	c.1819G>A			PAX9	0.369	stop_gained	c.314G>A			B3GNT6	0.946	stop_gained	c.346G>T
CYP51A1	0.129	stop_gained	c.1426T>C			PAX9	0.369	stop_gained	c.323C>T			B9D2	0.558	missense_variant	c.263G>A
DMGDH	0.348	stop_gained	c.581A>G			PCDH17	0.841	stop_gained	c.1681G>A			B9D2	0.558	missense_variant	c.340C>T
DNHD1	0.558	stop_gained	c.884T>G			PCDH17	0.841	stop_gained	c.2879C>T			BAG3	0.432	stop_gained	c.1615G>A
DPY19L2	0.769	stop_gained	c.440G>A			PCDH17	0.841	stop_gained	c.235G>A			BAIAP2	0.226	stop_gained	c.799A>G
DPY19L2	0.769	stop_gained	c.474G>T			PCDH17	0.841	stop_gained	c.1432G>A			BAZ2A	0.273	stop_gained	c.4475G>T
DUSP16	0.142	stop_gained	c.482G>A			PCDH17	0.841	stop_gained	c.481G>A			BAZ2A	0.273	stop_gained	c.301G>A
EEF1A2	0.192	missense_variant	c.241G>A			PCDH17	0.841	stop_gained	c.2182G>A			BAZ2B	0.177	stop_gained	c.2104G>T
ELFN1	0.786	missense_variant	c.298G>A			PCDH17	0.841	stop_gained	c.1681G>A			BAZ2B	0.177	stop_gained	c.16C>T
ERLEC1	0.323	stop_gained	c.394C>T			PCDH17	0.841	stop_gained	c.2879C>T			BDKRB2	0.946	missense_variant	c.1072T>C
ERO1A	0.232	stop_gained	c.1192C>T			PCDH17	0.841	stop_gained	c.235G>A			BICD1	0.425	missense_variant	c.376G>A
ESYT2	0.0573	stop_gained	c.837A>G			PCDH17	0.841	stop_gained	c.1432G>A			BICRAL	0.301	stop_gained	c.1975G>A
FAM160B1	0.568	stop_gained	c.2111G>A			PCDH17	0.841	stop_gained	c.481G>A			BICRAL	0.293	stop_gained	c.2935A>T
FAM160B1	0.568	stop_gained	c.1948C>T			PCDH17	0.841	stop_gained	c.2182G>A			BICRAL	0.195	stop_gained	c.487C>A
FAM160B1	0.568	stop_gained	c.752C>T			PCDHGA11	0.691	stop_gained	c.1669A>G			BIN1	0.348	stop_gained	c.866C>A
FAM160B1	0.568	stop_gained	c.139G>C			PCDHGA12	0.901	start_lost	c.1375G>A			BMP10	0.601	stop_gained	c.272A>C
FAM174B	0.721	missense_variant	c.463G>A			PCDHGA12	0.901	start_lost	c.2204C>T			BMP10	0.601	stop_gained	c.738G>T
FEZ1	0.323	stop_gained	c.198T>G			PCDHGA12	0.901	start_lost	c.1453G>A			BMP10	0.601	stop_gained	c.350C>T
FEZ2	0.0348	stop_gained	c.504A>C			PCDHGA12	0.901	start_lost	c.1676C>T			BMP10	0.601	stop_gained	c.1057C>T
FMNL3	0.232	stop_gained	c.580C>T			PCDHGA12	0.901	start_lost	c.2138C>G			BRD4	0.0581	stop_gained	c.2249C>T
FREM1	0.769	stop_gained	c.452C>G			PCDHGA4	0.969	stop_gained	c.257C>T			BSPRY	0.946	missense_variant	c.1046G>A
FREM1	0.769	stop_gained	c.1000T>C			PCDHGA4	0.969	stop_gained	c.839T>C			BSPRY	0.881	missense_variant	c.1105G>A
FREM1	0.769	stop_gained	c.2602G>A			PCDHGA4	0.969	stop_gained	c.2379C>G			BSPRY	0.881	missense_variant	c.998A>G
GATB	0.245	missense_variant	c.284C>A			PCDHGA4	0.969	stop_gained	c.332G>A			C10orf71	0.804	stop_gained	c.484C>T
GMPR	0.663	stop_gained	c.554T>C			PCDHGA4	0.969	stop_gained	c.2149G>A			C10orf71	0.804	stop_gained	c.1105C>A
GPN3	0.151	stop_gained	c.686G>A			PCDHGA5	0.706	stop_gained	c.1634A>C			C10orf71	0.804	stop_gained	c.409A>G
GRAMD2A	0.677	stop_gained	c.454A>G			PCDHGA5	0.706	stop_gained	c.194G>A			C11orf42	0.969	stop_gained	c.856C>G
GZMA	0.245	stop_gained	c.197C>T			PCDHGA5	0.706	stop_gained	c.1648C>A			C11orf42	0.969	stop_gained	c.170G>A
GZMA	0.245	stop_gained	c.380A>G			PCDHGA7	0.538	stop_gained	c.609G>T			C14orf93	0.301	stop_gained	c.1570C>T
HTR1D	0.737	missense_variant	c.911G>T			PCDHGB4	0.881	missense_variant	c.1468A>G			C16orf46	0.901	stop_gained	c.1121G>T
HTRA1	0.548	stop_gained	c.559G>A			PCDHGB4	0.881	missense_variant	c.844A>G			C16orf46	0.901	stop_gained	c.61T>A
INHBC	0.461	stop_gained	c.977C>T			PCDHGB4	0.881	missense_variant	c.155C>T			C16orf46	0.901	stop_gained	c.557C>A
ITPR1	0.0439	stop_gained	c.659T>G			PCDHGB4	0.86	missense_variant	c.2056C>G			C16orf46	0.901	stop_gained	c.775G>A
ITPR1	0.0439	stop_gained	c.3902T>C			PCDHGB4	0.86	missense_variant	c.1604A>C			C16orf54	0.923	missense_variant	c.44C>A
KCNN2	0.538	missense_variant	c.1432C>T			PCDHGB4	0.86	missense_variant	c.2115G>T			C16orf96	0.804	missense_variant	c.2267G>C
KCNN2	0.538	missense_variant	c.1451T>C			PCDHGB4	0.86	missense_variant	c.1858C>T			C19orf53	0.637	splice_site_variant	c.109G>A
KCNS3	0.59	stop_gained	c.1090G>A			PCDHGB4	0.86	missense_variant	c.1670C>T			C19orf53	0.637	splice_site_variant	c.104T>C
KIAA1217	0.208	stop_gained	c.938C>T			PCDHGB4	0.86	missense_variant	c.1391C>T			C1QC	0.737	missense_variant	c.136G>T
KIDINS220	0.0797	stop_gained	c.3380G>T			PCSK4	0.737	splice_site_variant	c.2110C>T			C1QTNF6	0.558	missense_variant	c.619G>T
LAMB2	0.127	stop_gained	c.320G>A			PCSK4	0.412	splice_site_variant	c.808G>A			C1R	0.399	missense_variant	c.41G>T
LARP4B	0.109	stop_gained	c.963G>T			PDE4B	0.752	stop_gained	c.26C>T			C2CD2L	0.338	missense_variant	c.1850A>T
LARP4B	0.109	stop_gained	c.1582G>A			PDLIM2	0.65	splice_site_variant	c.1666C>T			C2CD3	0.625	stop_gained	c.1661G>T
LDB3	0.273	stop_gained	c.2017G>A			PHF11	0.273	stop_gained	c.380G>A			C2CD3	0.625	stop_gained	c.3656G>A
LDB3	0.273	stop_gained	c.706G>T			PHF12	0.297	stop_gained	c.1190C>T			C2CD3	0.625	stop_gained	c.2990G>A
LMO2	0.00746	missense_variant	c.640G>A			PHF12	0.412	stop_gained	c.2762G>A			C2CD6	0.277	stop_gained	c.566T>G
LRP6	0.0386	stop_gained	c.1244G>A			PHKB	0.381	stop_gained	c.35G>A			C2orf16	0.613	stop_gained	c.12871A>C
LRRC4	0.601	stop_gained	c.478G>A			PIK3CA	0.00398	stop_gained	c.3012G>T			C2orf16	0.613	stop_gained	c.14312T>G
LSM6	0.737	missense_variant	c.53G>A			PIK3CA	0.00398	stop_gained	c.3073A>G			C2orf16	0.613	stop_gained	c.13631C>T
MAATS1	0.127	stop_gained	c.1745T>G			PIK3R5	0.51	missense_variant	c.2510C>T			C2orf16	0.613	stop_gained	c.16081G>A
MACF1	0.0667	stop_gained	c.1340G>A			PIK3R5	0.51	missense_variant	c.469C>T			C3orf22	0.625	missense_variant	c.190C>T
MACF1	0.0667	stop_gained	c.11368T>C			PIWIL4	0.625	stop_lost	c.2441C>T			C8B	0.969	stop_gained	c.135G>T
MACF1	0.0667	stop_gained	c.2477A>G			PLD1	0.214	stop_gained	c.2269T>C			C8B	0.691	stop_gained	c.14G>T
MAK	0.115	stop_gained	c.709C>T			PLD1	0.214	stop_gained	c.2593C>T			C8B	0.691	stop_gained	c.1048C>T
MEX3C	0.269	missense_variant	c.911G>A			PLEKHG4B	0.969	stop_gained	c.2575G>A			C8orf34	0.223	stop_gained	c.1445A>G
MEX3C	0.269	missense_variant	c.900C>A			PLEKHG4B	0.969	stop_gained	c.2218G>A			C9orf16	0.691	missense_variant	c.25G>T
MOGAT2	0.538	stop_gained	c.830G>A			PLEKHG4B	0.969	stop_gained	c.3248C>T			C9orf78	0.446	stop_gained	c.104G>T
MRPL20	0.241	missense_variant	c.212G>A			PLEKHG4B	0.969	stop_gained	c.4508C>A			C9orf78	0.446	stop_gained	c.415C>A
MTA2	0.0755	stop_gained	c.566A>G			PLEKHG4B	0.969	stop_gained	c.1480G>A			CACNA1B	0.625	stop_gained	c.6238G>A
MX2	0.613	stop_gained	c.1047C>A			PLEKHM1	0.405	stop_gained	c.1816C>T			CACNA1B	0.625	stop_gained	c.148G>A
NALCN	0.399	stop_gained	c.889C>A			PLEKHM2	0.786	missense_variant	c.1624C>T			CACNA1B	0.625	stop_gained	c.838G>A
NALCN	0.399	stop_gained	c.602G>T			PLEKHM2	0.579	missense_variant	c.632C>T			CACNA1B	0.625	stop_gained	c.6709G>A
NALCN	0.412	stop_gained	c.1360G>A			PLEKHM2	0.579	missense_variant	c.521A>G			CACNA2D4	0.663	stop_gained	c.2774G>T
NAT10	0.168	stop_gained	c.822G>T			PLEKHM2	0.579	missense_variant	c.1255G>A			CACNA2D4	0.663	stop_gained	c.3338C>T
NDUFA4L2	0.476	missense_variant	c.109T>C			PLG	0.175	stop_gained	c.1505G>A			CAD	0.0658	stop_gained	c.2792G>A
NDUFA4L2	0.476	missense_variant	c.185T>C			PLXNA2	0.147	splice_site_variant	c.3850C>T			CAD	0.0658	stop_gained	c.680C>T
NDUFS1	0.00496	stop_gained	c.230T>C			PML	0.138	stop_gained	c.2138T>G			CAD	0.111	stop_gained	c.4889G>A
NRF1	0.0433	stop_gained	c.430T>G			PML	0.138	stop_gained	c.731C>T			CAMTA2	0.319	start_lost	c.1212G>T
NSD2	0.0649	stop_gained	c.3875C>T			PML	0.138	stop_gained	c.358C>T			CAMTA2	0.319	start_lost	c.1406C>T
NUP153	0.0606	stop_gained	c.2999T>G			PMM2	0.786	missense_variant	c.14G>T			CAND2	0.558	stop_gained	c.1292G>A
OGFOD1	0.0853	missense_variant	c.824T>C			PMM2	0.786	missense_variant	c.322G>A			CAND2	0.301	stop_gained	c.2248C>A
OSBPL6	0.095	stop_gained	c.1478C>T			PNPLA7	0.485	stop_gained	c.2840C>T			CARMIL3	0.353	stop_gained	c.1321A>G
P2RY12	0.232	stop_gained	c.650A>C			POFUT2	0.804	stop_gained	c.103A>G			CARMIL3	0.405	stop_gained	c.653C>T
PCDHB2	0.804	stop_gained	c.1333G>A			POFUT2	0.804	stop_gained	c.568G>A			CASKIN2	0.663	stop_gained	c.71C>T
PCDHGA11	0.706	stop_gained	c.376G>T			POLE	0.0421	stop_gained	c.4639C>T			CASKIN2	0.663	stop_gained	c.1402A>T
PCDHGA11	0.706	stop_gained	c.1390G>A			POLR1B	0.0565	stop_gained	c.749G>T			CASKIN2	0.663	stop_gained	c.2443G>A
PCDHGA11	0.706	stop_gained	c.1672G>A			PPP1R12A	0.164	stop_gained	c.1328C>T			CASKIN2	0.601	stop_gained	c.1476G>T
PCDHGA12	0.786	start_lost	c.3G>T			PPP1R3D	0.721	missense_variant	c.620G>A			CASP14	0.769	stop_gained	c.365C>A
PDE8B	0.393	stop_gained	c.1016A>C			PRDM16	0.273	stop_gained	c.2119G>A			CAVIN4	0.706	missense_variant	c.608C>A
PDE8B	0.393	stop_gained	c.1322T>C			PRDM16	0.273	stop_gained	c.1873C>A			CCDC14	0.59	stop_gained	c.1028C>T
PDE8B	0.393	stop_gained	c.1921G>A			PRDM2	0.59	stop_gained	c.4768A>G			CCDC151	0.476	stop_gained	c.691C>A
PIBF1	0.18	stop_gained	c.2072T>G			PRPF19	0.102	missense_variant	c.316G>A			CCDC155	0.177	stop_gained	c.679G>A
PIGY	0.281	missense_variant	c.197A>C			PRPF40B	0.241	stop_gained	c.2456G>A			CCDC155	0.538	stop_gained	c.986C>T
PIK3CB	0.0209	stop_gained	c.3058G>A			PRPF40B	0.241	stop_gained	c.1513C>T			CCDC33	0.262	stop_gained	c.1291-11557G>A
PIK3CG	0.166	stop_gained	c.2455G>A			PRPF8	0.011	stop_gained	c.4850G>A			CCDC85C	0.538	missense_variant	c.899G>A
PIK3CG	0.166	stop_gained	c.2650G>T			PRRC2B	0.285	stop_gained	c.100G>A			CCDC88B	0.51	splice_site_variant	c.2979G>T
PIK3CG	0.166	stop_gained	c.2412G>A			PRUNE2	0.86	stop_gained	c.7213G>T			CCDC88B	0.51	splice_site_variant	c.3915G>A
PITPNB	0.0391	missense_variant	c.359G>T			PRUNE2	0.86	stop_gained	c.3571G>A			CCDC88B	0.51	splice_site_variant	c.3319C>T
PLEKHA7	0.195	stop_gained	c.2441G>T			PRUNE2	0.86	stop_gained	c.5318C>T			CCDC88B	0.432	splice_site_variant	c.3754C>A
PPIL6	0.0369	stop_gained	c.665C>T			PRUNE2	0.86	stop_gained	c.6091C>T			CCDC88B	0.637	splice_site_variant	c.1937C>A
PPP1R15B	0.333	missense_variant	c.1711T>A			PRUNE2	0.86	stop_gained	c.4336A>G			CCT8	0.129	splice_site_variant	c.1340C>A
PPP1R8	0.393	missense_variant	c.138G>T			PRUNE2	0.86	stop_gained	c.4055C>T			CD164L2	0.663	missense_variant	c.289G>A
PPP2R2A	0.00972	stop_gained	c.358A>C			PRX	0.601	stop_gained	c.1469G>A			CDC42EP1	0.579	missense_variant	c.29C>T
PPP2R5A	0.00398	stop_gained	c.1094T>C			PRX	0.601	stop_gained	c.2763A>G			CDC42EP1	0.579	missense_variant	c.466C>A
PPP6R1	0.0841	missense_variant	c.1034G>A			PTPN12	0.0573	stop_gained	c.559C>T			CDC42EP1	0.579	missense_variant	c.766G>A
PRDM16	0.319	stop_gained	c.709G>A			PTPRH	0.737	stop_gained	c.377G>C			CDC42EP1	0.485	missense_variant	c.244C>A
PRKRA	0.323	missense_variant	c.541A>G			PTPRH	0.737	stop_gained	c.1789G>A			CDC42EP1	0.579	missense_variant	c.29C>T
PRORP	0.446	missense_variant	c.1261C>T			PTPRH	0.737	stop_gained	c.576G>T			CDC42EP1	0.579	missense_variant	c.466C>A
PTCH2	0.266	splice_site_variant	c.3264C>A			PTPRS	0.149	stop_gained	c.3617G>A			CDC42EP1	0.579	missense_variant	c.766G>A
PTGS2	0.18	stop_gained	c.558C>A			PUM3	0.381	stop_gained	c.542G>A			CDH11	0.519	stop_gained	c.724G>A
PTPRK	0.185	stop_gained	c.149A>G			PXMP2	0.381	missense_variant	c.340C>T			CDH11	0.519	stop_gained	c.2195C>T
PYGL	0.0888	stop_gained	c.676C>T			RAB5C	0.387	missense_variant	c.26G>A			CDH11	0.65	stop_gained	c.1870C>A
RALGPS1	0.0256	stop_gained	c.710T>G			RAG1	0.16	stop_gained	c.1983G>A			CDH11	0.65	stop_gained	c.1020A>C
RASSF6	0.485	stop_gained	c.98A>G			RALGAPB	0.142	stop_gained	c.2150G>A			CDH5	0.425	stop_gained	c.1937A>G
RBFOX1	0.432	stop_gained	c.600G>T			RALGAPB	0.142	stop_gained	c.1013C>T			CDH6	0.804	stop_gained	c.667A>G
RCC1L	0.269	missense_variant	c.548G>A			RAP1A	0.158	splice_site_variant	c.25C>A			CDH6	0.804	stop_gained	c.1804G>A
RELL1	0.737	stop_gained	c.580C>T			RASL12	0.769	missense_variant	c.635C>T			CDH6	0.737	stop_gained	c.1328C>T
RELN	0.412	stop_gained	c.2205C>A			RBM4	0.453	missense_variant	c.389G>T			CDH6	0.737	stop_gained	c.635C>T
RELN	0.412	stop_gained	c.9049A>G			RBM4	0.453	missense_variant	c.913G>A			CDH6	0.737	stop_gained	c.1637C>T
REPS1	0.168	stop_gained	c.1699C>T			REL	0.185	stop_gained	c.656G>A			CDH6	0.737	stop_gained	c.2083G>A
REPS1	0.168	stop_gained	c.1528G>A			REPS1	0.348	stop_gained	c.1510G>A			CDH6	0.737	stop_gained	c.1919G>A
RFWD3	0.289	stop_gained	c.2108C>T			REXO1	0.333	stop_gained	c.2327C>T			CDHR1	0.769	missense_variant	c.1036C>T
RIMS4	0.0338	stop_gained	c.412C>T			REXO1	0.333	stop_gained	c.3022G>A			CDHR3	0.501	stop_gained	c.698T>A
RPL11	0.0332	missense_variant	c.224G>A			RFX4	0.59	stop_gained	c.2120C>T			CDK1	0.601	splice_site_variant	c.749C>T
RYR2	0.285	stop_gained	c.1048G>A			RNASEH2A	0.476	missense_variant	c.455G>A			CDK5RAP3	0.226	stop_gained	c.434G>A
RYR2	0.285	stop_gained	c.9953A>G			RNF144A	0.364	missense_variant	c.622C>T			CDKL1	0.405	missense_variant	c.991A>T
RYR2	0.285	stop_gained	c.13833A>C			RNF183	0.86	stop_gained	c.254G>A			CDR2L	0.769	missense_variant	c.695G>A
RYR2	0.285	stop_gained	c.4388G>A			RNF183	0.86	stop_gained	c.341A>G			CEACAM4	0.786	missense_variant	c.424C>A
RYR2	0.285	stop_gained	c.11173C>A			RNF43	0.0184	stop_gained	c.1970G>A			CEMIP	0.737	missense_variant	c.62C>A
RYR2	0.144	stop_gained	c.6596T>G			ROCK2	0.306	stop_gained	c.1441G>A			CENPE	0.706	stop_gained	c.164G>T
RYR2	0.133	stop_gained	c.892C>T			RPS6KA1	0.203	missense_variant	c.109-840C>T			CENPE	0.706	stop_gained	c.1196G>A
SCN4A	0.217	stop_gained	c.3292T>C			RTN1	0.353	missense_variant	c.1810G>A			CENPE	0.637	stop_gained	c.2588C>A
SH3BP5	0.145	missense_variant	c.188A>C			RUFY4	0.923	stop_gained	c.1349A>G			CENPE	0.637	stop_gained	c.4603T>C
SIM1	0.51	stop_gained	c.992T>C			SAMD7	0.752	splice_site_variant	c.469C>T			CENPE	0.663	stop_gained	c.5825A>C
SLC5A11	0.558	stop_gained	c.992G>A			SAMD7	0.752	splice_site_variant	c.14C>A			CENPE	0.663	stop_gained	c.4189A>G
SLC5A11	0.558	stop_gained	c.1148C>T			SBF2	0.601	stop_gained	c.1276T>A			CENPN	0.706	missense_variant	c.1003C>A
SLC5A11	0.558	stop_gained	c.502G>T			SBNO2	0.241	missense_variant	c.503C>T			CEP164	0.446	stop_gained	c.696C>G
SLC5A11	0.601	stop_gained	c.2011T>G			SBNO2	0.241	missense_variant	c.811C>T			CEP164	0.446	stop_gained	c.3416G>A
SLC5A11	0.601	stop_gained	c.116T>C			SEC24D	0.412	start_lost	c.2570G>A			CEP250	0.208	stop_gained	c.2933G>A
SLC5A11	0.558	stop_gained	c.992G>A			SEMA4D	0.2	stop_gained	c.1157T>C			CEP350	0.144	stop_gained	c.2870A>C
SLC5A11	0.558	stop_gained	c.1148C>T			SEMA4D	0.558	stop_gained	c.1814G>A			CEP350	0.144	stop_gained	c.4608G>T
SLC5A11	0.558	stop_gained	c.502G>T			SEMA4D	0.558	stop_gained	c.2107C>T			CEP350	0.289	stop_gained	c.7976C>T
TCP11L2	0.173	stop_gained	c.679A>G			SEPTIN5	0.364	stop_gained	c.319G>A			CEP95	0.625	stop_gained	c.728C>A
THSD1	0.468	stop_gained	c.1948T>G			SHANK3	0.214	stop_gained	c.787G>A			CEP95	0.625	stop_gained	c.2289G>T
TIAM1	0.281	stop_gained	c.1849G>T			SHANK3	0.214	stop_gained	c.3397G>A			CEP95	0.625	stop_gained	c.1567C>T
TIAM1	0.281	stop_gained	c.1973C>T			SHANK3	0.214	stop_gained	c.2170G>A			CER1	0.901	splice_site_variant	c.791G>T
TIAM1	0.281	stop_gained	c.4010C>A			SIGLEC11	0.737	stop_gained	c.85A>G			CER1	0.901	splice_site_variant	c.743A>G
TIAM1	0.281	stop_gained	c.4148G>A			SIGLEC11	0.737	stop_gained	c.1339G>A			CER1	0.901	splice_site_variant	c.595G>A
TIAM1	0.281	stop_gained	c.1805A>G			SIGLEC11	0.737	stop_gained	c.1717C>T			CFTR	0.0989	stop_gained	c.421G>A
TIAM1	0.281	stop_gained	c.2770G>A			SLC20A2	0.691	missense_variant	c.1214C>T			CFTR	0.0989	stop_gained	c.2548C>T
TNPO3	0.0338	stop_gained	c.416C>A			SLC22A3	0.841	stop_gained	c.452C>T			CHD5	0.333	splice_site_variant	c.3659C>A
TOM1L2	0.446	stop_gained	c.730G>A			SLC22A3	0.841	stop_gained	c.1162G>A			CHRM3	0.721	stop_gained	c.1182G>T
TPK1	0.737	missense_variant	c.221C>T			SLC24A4	0.432	stop_gained	c.344C>T			CKAP2L	0.752	missense_variant	c.456G>T
TRHDE	0.446	stop_gained	c.1096G>A			SLC25A46	0.637	stop_gained	c.1052A>T			CLEC16A	0.468	missense_variant	c.2791G>T
TRMT10C	0.217	missense_variant	c.919T>G			SLC26A4	0.769	stop_gained	c.2029C>T			CLEC16A	0.677	missense_variant	c.2887A>G
TRPC1	0.113	stop_gained	c.911G>T			SLC26A4	0.769	stop_gained	c.884A>C			CLEC16A	0.677	missense_variant	c.2993C>T
TRPS1	0.461	stop_gained	c.1349A>C			SLC26A4	0.769	stop_gained	c.1075G>A			CLINT1	0.248	stop_gained	c.1421C>A
TRPS1	0.461	stop_gained	c.2676G>T			SLC26A4	0.769	stop_gained	c.1751C>T			CLINT1	0.248	stop_gained	c.620A>G
TRPS1	0.461	stop_gained	c.3874C>T			SLC30A7	0.769	missense_variant	c.689G>A			CLIP2	0.51	stop_gained	c.1631G>A
TTC39B	0.439	missense_variant	c.1539G>T			SLC38A10	0.381	missense_variant	c.430C>T			CLIP2	0.387	stop_gained	c.2270C>T
TUBB6	0.226	stop_gained	c.1172G>A			SLC39A12	0.677	stop_gained	c.1246G>A			CNGB1	0.538	stop_gained	c.1685C>A
TUBB6	0.226	stop_gained	c.181C>T			SLC5A12	0.625	missense_variant	c.968T>C			COL14A1	0.273	stop_gained	c.2896G>T
UBE2L3	0.0295	stop_gained	c.160G>A			SLCO6A1	0.804	stop_gained	c.1496C>T			COL14A1	0.273	stop_gained	c.4024G>C
UNC79	0.439	stop_gained	c.1202T>C			SLCO6A1	0.804	stop_gained	c.1798G>T			COL16A1	0.375	stop_gained	c.1202A>G
UNC79	0.439	stop_gained	c.1318G>C			SLITRK3	0.786	stop_gained	c.341A>G			COL18A1	0.399	missense_variant	c.1866G>T
UNC79	0.439	stop_gained	c.6483G>T			SNTG1	0.558	stop_gained	c.566C>T			COL18A1	0.289	missense_variant	c.3458C>A
UNC79	0.446	stop_gained	c.4441G>A			SNTG1	0.558	stop_gained	c.82C>T			COL27A1	0.721	splice_site_variant	c.5449C>T
UNC79	0.446	stop_gained	c.3313C>T			SPEM2	0.752	stop_gained	c.389G>A			COL27A1	0.721	splice_site_variant	c.2537T>C
UNC79	0.446	stop_gained	c.1363G>A			SPEM2	0.752	stop_gained	c.1187G>A			COL27A1	0.721	splice_site_variant	c.3281G>A
UNC79	0.446	stop_gained	c.4529G>T			SRCAP	0.131	stop_gained	c.8483G>A			COL27A1	0.721	splice_site_variant	c.284G>A
USP24	0.136	stop_gained	c.4930T>G			SSTR2	0.19	missense_variant	c.152T>C			COL27A1	0.721	splice_site_variant	c.1292G>A
YIPF5	0.289	stop_gained	c.502A>C			ST6GALNAC1	0.804	missense_variant	c.687G>T			COL27A1	0.663	splice_site_variant	c.5017A>G
ZDHHC17	0.119	stop_gained	c.976G>T			ST6GALNAC1	0.804	missense_variant	c.1366G>A			COL27A1	0.663	splice_site_variant	c.1289C>T
ZFAND1	0.266	stop_gained	c.258T>G			ST6GALNAC1	0.804	missense_variant	c.175C>A			COL27A1	0.663	splice_site_variant	c.2092C>A
CLASP2	0.0318	stop_gained	c.3106T>G			STAG1	0.0534	stop_gained	c.820C>T			COL27A1	0.663	splice_site_variant	c.3811G>A
CNOT1	0.00452	stop_gained	c.3278A>C			STOML1	0.203	missense_variant	c.121G>T			COL5A1	0.0864	stop_gained	c.2931C>A
EIF4A2	0.0433	stop_gained	c.77G>A			STON1-GTF2A1L	0.485	stop_gained	c.1547G>A			COL5A1	0.0864	stop_gained	c.3125G>A
FBXW7	0.0148	stop_gained	c.248G>T			SUCO	0.358	stop_gained	c.49T>C			COL5A1	0.19	stop_gained	c.2075C>A
NUMA1	0.0465	stop_gained	c.1141G>A			SUMF2	0.706	splice_site_variant	c.808C>T			COL7A1	0.192	stop_gained	c.8018C>A
RPF2	0.0181	missense_variant	c.451G>A			SUN2	0.273	missense_variant	c.578C>T			COL7A1	0.192	stop_gained	c.7839A>C
RPTOR	0.0213	stop_gained	c.394A>C			SYMPK	0.0725	missense_variant	c.3099G>T			COL7A1	0.2	stop_gained	c.8357C>T
SF3B2	0.0403	stop_gained	c.1429A>T			SYMPK	0.211	missense_variant	c.1610C>T			COL7A1	0.2	stop_gained	c.5441G>A
SRCAP	0.0318	stop_gained	c.3547G>A			SYMPK	0.211	missense_variant	c.2627G>A			COQ8A	0.538	stop_gained	c.563C>A
XPO4	0.00178	start_lost	c.508T>C			SYNGR4	0.769	start_lost	c.416G>T			CPA5	0.804	missense_variant	c.1115C>A
XPO4	0.00178	start_lost	c.281G>A			TBC1D4	0.266	stop_gained	c.706C>T			CPA5	0.86	missense_variant	c.1076A>C
XRN1	0.0202	stop_gained	c.4453C>T			TBC1D8	0.721	stop_gained	c.2869A>G			CPT1A	0.195	stop_gained	c.1541A>G
YES1	0.0323	stop_gained	c.640A>C			TBC1D8	0.721	stop_gained	c.3103G>A			CREB3	0.493	stop_gained	c.871A>G
ABCA13	0.881	stop_gained	c.10413G>T			THYN1	0.613	missense_variant	c.296G>A			CREM	0.273	stop_gained	c.837G>T
ABCA13	0.881	stop_gained	c.5374G>A			THYN1	0.613	missense_variant	c.292G>A			CRYGD	0.804	missense_variant	c.506G>T
ABCA13	0.881	stop_gained	c.5726T>C			TIAM1	0.677	stop_gained	c.4390G>A			CSNK1G2	0.461	stop_gained	c.1110G>T
ABCA13	0.881	stop_gained	c.12288G>T			TIAM1	0.677	stop_gained	c.2161G>A			CTTNBP2NL	0.235	stop_gained	c.1348T>A
ABCA13	0.881	stop_gained	c.7550C>A			TLK1	0.0265	stop_gained	c.581T>C			CXCR1	0.453	missense_variant	c.571C>A
ABCA13	0.881	stop_gained	c.1526G>A			TLR1	0.691	stop_gained	c.990T>G			CYP27B1	0.476	missense_variant	c.505C>A
ABCA13	0.901	stop_gained	c.8405C>A			TLR1	0.691	stop_gained	c.1759G>A			CYP4F11	0.99	stop_gained	c.770G>A
ABCA13	0.901	stop_gained	c.7937A>G			TLX1	0.485	missense_variant	c.628C>T			CYP8B1	0.721	stop_gained	c.1378C>T
ABCA13	0.901	stop_gained	c.4769T>C			TMBIM4	0.752	missense_variant	c.455T>C			DAAM2	0.381	stop_gained	c.1000G>A
ABCA13	0.901	stop_gained	c.7949A>G			TMBIM4	0.752	missense_variant	c.550G>A			DAAM2	0.381	stop_gained	c.2966C>T
ABCA13	0.901	stop_gained	c.1166C>A			TMCO6	0.412	stop_gained	c.1027T>C			DBN1	0.258	missense_variant	c.2041G>A
ABCB1	0.133	stop_gained	c.1211G>A			TMEM144	0.737	missense_variant	c.556C>T			DCST2	0.558	splice_site_variant	c.685C>T
ABCC5	0.2	stop_gained	c.3633G>T			TMEM50A	0.138	missense_variant	c.400T>A			DDX18	0.59	stop_gained	c.124G>T
AC104452.1	0.752	missense_variant	c.13T>G			TMEM50A	0.138	missense_variant	c.53A>G			DDX31	0.446	stop_gained	c.523G>A
AC126283.2	0.548	stop_gained	c.1241G>T			TNPO3	0.0332	stop_gained	c.2102G>A			DEK	0.248	stop_gained	c.506C>T
ACIN1	0.0715	stop_gained	c.328A>C			TPRG1	0.706	stop_gained	c.54G>T			DENND4A	0.124	stop_gained	c.896G>A
ACKR2	0.881	missense_variant	c.1018G>A			TRIB1	0.353	missense_variant	c.1039A>G			DENND4A	0.124	stop_gained	c.3328C>A
ACSBG2	0.568	start_lost	c.1747C>T			TRIM71	0.255	stop_gained	c.1030G>A			DEPDC1	0.841	stop_gained	c.1580C>T
ADAD1	0.946	stop_gained	c.583T>G			TRIM71	0.255	stop_gained	c.1945C>T			DEPDC5	0.245	stop_gained	c.1738G>A
ADAD1	0.946	stop_gained	c.905A>C			TRIM8	0.18	stop_gained	c.595C>T			DEPDC5	0.31	stop_gained	c.4571A>G
ADCK1	0.461	missense_variant	c.749G>A			TRRAP	0.113	stop_gained	c.7718C>T			DEPP1	0.881	missense_variant	c.108C>A
AFAP1L1	0.637	stop_gained	c.1200C>A			TRRAP	0.113	stop_gained	c.10070C>T			DEUP1	0.519	stop_gained	c.1358G>A
AFAP1L1	0.637	stop_gained	c.2221C>A			TRRAP	0.113	stop_gained	c.4415G>A			DGAT1	0.364	missense_variant	c.1413G>A
AGBL1	0.737	splice_site_variant	c.3065A>C			TRRAP	0.1	stop_gained	c.2857G>A			DIAPH1	0.65	stop_gained	c.934G>A
AGBL1	0.737	splice_site_variant	c.1559G>T			TRRAP	0.1	stop_gained	c.9274G>A			DIAPH1	0.277	stop_gained	c.1339G>A
AK5	0.538	stop_gained	c.547A>G			TRRAP	0.223	stop_gained	c.3481G>A			DLC1	0.519	stop_gained	c.3560A>C
AK5	0.841	stop_gained	c.1318G>A			TTC16	0.786	missense_variant	c.1579C>T			DLC1	0.519	stop_gained	c.2121G>T
AK9	0.706	stop_gained	c.3902A>T			TTC16	0.786	missense_variant	c.257G>A			DLC1	0.519	stop_gained	c.2371G>A
AK9	0.706	stop_gained	c.5506C>A			TTC22	0.969	stop_gained	c.1391C>T			DLX3	0.881	missense_variant	c.725G>T
AK9	0.706	stop_gained	c.2708A>G			TTC22	0.969	stop_gained	c.653G>A			DLX3	0.881	missense_variant	c.427G>A
AK9	0.706	stop_gained	c.977A>T			TTC33	0.706	stop_gained	c.518C>T			DLX3	0.881	missense_variant	c.765G>T
AK9	0.706	stop_gained	c.3052T>G			TTLL3	0.468	stop_gained	c.1943G>A			DNAH6	0.691	stop_gained	c.1355T>C
AK9	0.706	stop_gained	c.3398C>T			TUT7	0.59	stop_gained	c.2366T>C			DNAH6	0.691	stop_gained	c.9911T>C
AKR1B10	0.691	missense_variant	c.899A>G			TUT7	0.59	stop_gained	c.2950A>G			DNAH6	0.691	stop_gained	c.6095C>A
AKR1B10	0.691	missense_variant	c.778G>C			UGT1A6	0.901	stop_gained	c.269G>A			DNAH6	0.691	stop_gained	c.5507T>C
AKT3	0.528	stop_gained	c.316G>A			UHRF1	0.116	missense_variant	c.1040C>T			DNAH6	0.691	stop_gained	c.6696G>A
AL121899.2	0.405	stop_gained	c.421G>A			UHRF1	0.266	missense_variant	c.389C>T			DNAJC22	0.65	missense_variant	c.257T>C
AL358113.1	0.217	stop_gained	c.2897G>A			UPP1	0.266	missense_variant	c.823C>T			DNAJC6	0.737	stop_gained	c.2309C>T
AMOTL1	0.229	stop_gained	c.2111C>T			USP24	0.11	stop_gained	c.2959C>T			DNHD1	0.737	stop_gained	c.8596C>A
AMOTL1	0.229	stop_gained	c.697A>G			USP43	0.338	stop_gained	c.1916C>T			DNHD1	0.737	stop_gained	c.11887G>T
AMY2A	0.86	stop_gained	c.9C>A			VPS13D	0.206	stop_gained	c.12629C>T			DNHD1	0.737	stop_gained	c.13319G>A
ANKRD20A4	0.752	missense_variant	c.1958T>A			VPS33A	0.18	splice_site_variant	c.894G>C			DNHD1	0.737	stop_gained	c.70C>A
ANKRD26	0.453	stop_gained	c.2233C>A			VPS33A	0.18	splice_site_variant	c.1592C>T			DNHD1	0.737	stop_gained	c.304C>A
APOB	0.804	stop_gained	c.4699G>A			VWA3A	0.663	stop_gained	c.689C>T			DNHD1	0.737	stop_gained	c.2582G>A
APOB	0.804	stop_gained	c.3873G>T			WASHC2C	0.663	stop_gained	c.901G>A			DNHD1	0.737	stop_gained	c.7534C>T
APOB	0.804	stop_gained	c.12677C>T			WBP4	0.476	stop_gained	c.1046C>T			DNHD1	0.737	stop_gained	c.11489G>A
APOB	0.501	stop_gained	c.1039C>A			WDR59	0.258	stop_gained	c.1027C>T			DNHD1	0.737	stop_gained	c.8263C>T
APOB	0.501	stop_gained	c.971C>G			WDR62	0.338	missense_variant	c.1537A>C			DNHD1	0.737	stop_gained	c.13934C>T
APOB	0.501	stop_gained	c.1721T>C			WDR7	0.277	stop_gained	c.1898C>T			DNHD1	0.737	stop_gained	c.1384C>T
APOB	0.501	stop_gained	c.3527T>G			WDR7	0.277	stop_gained	c.784G>A			DNHD1	0.706	stop_gained	c.6754G>T
APOB	0.501	stop_gained	c.5831A>G			WDR7	0.277	stop_gained	c.3575C>A			DNHD1	0.706	stop_gained	c.4298A>C
AQR	0.251	stop_gained	c.2003C>T			WLS	0.804	missense_variant	c.158C>T			DNHD1	0.706	stop_gained	c.14189C>A
AQR	0.251	stop_gained	c.3017C>T			ZIC1	0.769	missense_variant	c.332C>T			DNHD1	0.706	stop_gained	c.685C>T
AQR	0.251	stop_gained	c.1952A>C			ZIC1	0.769	missense_variant	c.1330G>A			DNHD1	0.706	stop_gained	c.8581C>A
AQR	0.251	stop_gained	c.4133A>G			ZIC1	0.769	missense_variant	c.293G>A			DNHD1	0.737	stop_gained	c.8596C>A
ARHGAP20	0.881	stop_gained	c.1097C>A			ZNF142	0.446	stop_gained	c.3109C>T			DNHD1	0.737	stop_gained	c.11887G>T
ARHGAP20	0.881	stop_gained	c.758C>T			ZNF142	0.446	stop_gained	c.4618G>A			DNHD1	0.737	stop_gained	c.13319G>A
ARHGAP20	0.881	stop_gained	c.935G>T			ZNF277	0.86	missense_variant	c.209C>T			DNHD1	0.737	stop_gained	c.70C>A
ARHGAP20	0.881	stop_gained	c.164C>T			ZNF287	0.822	stop_gained	c.1391G>A			DNHD1	0.737	stop_gained	c.304C>A
ARHGAP21	0.251	stop_gained	c.1755A>C			ZNF510	0.769	missense_variant	c.128A>G			DNHD1	0.737	stop_gained	c.2582G>A
ARPP21	0.881	stop_gained	c.79G>A			ZNF510	0.769	missense_variant	c.1458A>C			DNHD1	0.737	stop_gained	c.7534C>T
ARPP21	0.881	stop_gained	c.97A>G			ZNF518B	0.923	missense_variant	c.2576G>T			DNHD1	0.737	stop_gained	c.11489G>A
ASCC3	0.255	stop_gained	c.4163G>T			ZNF518B	0.923	missense_variant	c.1310C>A			DNHD1	0.737	stop_gained	c.8263C>T
ASCC3	0.255	stop_gained	c.3724A>G			ZNF518B	0.923	missense_variant	c.1580T>C			DNHD1	0.737	stop_gained	c.13934C>T
B3GALNT2	0.769	missense_variant	c.122C>T			ZNF676	0.99	stop_gained	c.80G>A			DNHD1	0.737	stop_gained	c.1384C>T
BBS4	0.129	splice_site_variant	c.26G>A			ZNF676	0.99	stop_gained	c.414G>T			DOCK1	0.405	stop_gained	c.4120C>T
BMP6	0.737	stop_gained	c.1142G>A			ZNF676	0.99	stop_gained	c.782G>C			DOCK1	0.405	stop_gained	c.5623C>T
BSPRY	0.822	missense_variant	c.985C>T			ZNF676	0.99	stop_gained	c.1238G>T			DPM1	0.493	missense_variant	c.41G>T
BTAF1	0.241	stop_gained	c.5527A>C			ZNF676	0.99	stop_gained	c.1132T>G			DPYD	0.476	stop_gained	c.3029C>A
BTBD3	0.493	stop_gained	c.176A>C			ZNF676	0.99	stop_gained	c.885G>T			DRAXIN	0.881	missense_variant	c.513G>T
BTBD3	0.493	stop_gained	c.1165C>T			ZNF676	0.99	stop_gained	c.428G>T			DSE	0.31	missense_variant	c.748G>A
BTBD3	0.493	stop_gained	c.728G>A			ZNF676	0.99	stop_gained	c.1658G>T			DUXA	0.706	stop_gained	c.7G>A
BTNL8	0.786	stop_gained	c.854A>G			ZNF676	0.99	stop_gained	c.1656G>T			EBF1	0.353	stop_gained	c.1412T>C
C12orf4	0.538	stop_gained	c.908G>T			ZNF676	0.99	stop_gained	c.733A>G			EBF2	0.558	stop_gained	c.1213G>A
C14orf119	0.461	missense_variant	c.80C>T			ZNF676	0.99	stop_gained	c.50A>G			EBF4	0.706	missense_variant	c.656C>T
C14orf177	0.923	missense_variant	c.263C>A			ZNF676	0.99	stop_gained	c.185C>A			ECI2	0.493	splice_site_variant	c.521G>A
C14orf177	0.923	missense_variant	c.76C>T			ZNF676	0.99	stop_gained	c.313T>G			ECT2L	0.901	stop_gained	c.854C>A
C16orf46	0.901	stop_gained	c.1121G>T			ZNF676	0.99	stop_gained	c.1472T>C			ECT2L	0.901	stop_gained	c.1036G>A
C16orf46	0.901	stop_gained	c.61T>A			ZNF676	0.99	stop_gained	c.707G>A			EDEM3	0.901	stop_gained	c.2549C>T
C16orf46	0.901	stop_gained	c.557C>A			ZNF676	0.99	stop_gained	c.286G>A			EDEM3	0.601	stop_gained	c.2783A>G
C16orf46	0.901	stop_gained	c.775G>A			ZNF676	0.99	stop_gained	c.1254G>T			EDIL3	0.393	stop_gained	c.772G>T
C2orf16	0.501	stop_gained	c.10669C>T			ZNF676	0.99	stop_gained	c.231G>T			EEF1D	0.102	stop_gained	c.855G>T
C2orf16	0.737	stop_gained	c.10890G>T			ABCA4	0.721	stop_gained	c.596C>T			EFEMP2	0.0786	missense_variant	c.1211C>T
C2orf16	0.737	stop_gained	c.12596C>T			ANAPC2	0.285	missense_variant	c.906G>T			EFHB	0.946	stop_gained	c.1151C>T
C2orf16	0.737	stop_gained	c.14864G>A			AOC1	0.677	stop_gained	c.1492G>A			EFHB	0.946	stop_gained	c.2198G>A
C2orf16	0.737	stop_gained	c.15247C>T			AOC1	0.677	stop_gained	c.590G>A			EFHB	0.946	stop_gained	c.715G>A
C2orf16	0.737	stop_gained	c.11203G>A			ARHGAP8	0.786	missense_variant	c.332T>G			EFHB	0.946	stop_gained	c.1702G>A
C2orf16	0.737	stop_gained	c.15368G>A			ARHGEF39	0.558	missense_variant	c.913C>A			EFHB	0.946	stop_gained	c.1082G>A
C3	0.102	stop_gained	c.4548G>T			BAZ2A	0.238	stop_gained	c.3133C>T			EFHB	0.946	stop_gained	c.1384G>A
C3	0.102	stop_gained	c.2500C>T			BAZ2A	0.192	stop_gained	c.5394T>G			EFHB	0.946	stop_gained	c.805C>T
C3orf70	0.195	missense_variant	c.307G>A			BAZ2A	0.192	stop_gained	c.5221C>T			EFNA4	0.923	missense_variant	c.562C>A
C3orf70	0.195	missense_variant	c.476C>A			C10orf71	0.901	stop_gained	c.541G>A			EFNA4	0.923	missense_variant	c.148C>A
CACNB4	0.579	stop_gained	c.316G>A			C10orf71	0.901	stop_gained	c.978G>T			EFNA4	0.923	missense_variant	c.596G>A
CAPRIN2	0.375	stop_gained	c.2180G>A			C10orf71	0.901	stop_gained	c.1016C>A			EGR1	0.206	missense_variant	c.1351C>T
CARD6	0.786	stop_gained	c.845G>T			C10orf71	0.901	stop_gained	c.959G>T			EGR1	0.206	missense_variant	c.1210A>G
CAVIN4	0.969	missense_variant	c.839G>A			C10orf71	0.901	stop_gained	c.2941G>A			EGR4	0.601	missense_variant	c.1195C>T
CAVIN4	0.969	missense_variant	c.20C>T			CALCA	0.822	missense_variant	c.18C>A			EGR4	0.601	missense_variant	c.866C>A
CAVIN4	0.969	missense_variant	c.815G>A			CALCA	0.822	missense_variant	c.131A>T			EGR4	0.637	missense_variant	c.1396C>T
CCDC14	0.425	stop_gained	c.100A>C			CCDC151	0.663	stop_gained	c.1586G>A			EGR4	0.637	missense_variant	c.1342G>A
CCDC14	0.425	stop_gained	c.760C>T			CD164L2	0.493	missense_variant	c.439G>A			EGR4	0.822	missense_variant	c.733T>A
CCDC146	0.31	stop_gained	c.1085G>A			CD164L2	0.493	missense_variant	c.56G>A			EHMT1	0.691	stop_gained	c.32C>T
CCDC180	0.752	stop_gained	c.1399A>C			CHD4	0.0606	stop_gained	c.4060+24C>A			EHMT1	0.338	stop_gained	c.2012C>T
CCDC180	0.752	stop_gained	c.544G>A			CLEC4M	0.663	stop_gained	c.384G>T			EHMT1	0.338	stop_gained	c.3196G>A
CCDC180	0.752	stop_gained	c.889C>T			CLEC4M	0.663	stop_gained	c.577G>T			EHMT1	0.338	stop_gained	c.3637T>A
CCDC180	0.752	stop_gained	c.2300C>T			COL2A1	0.0375	stop_gained	c.1517C>T			EIF4E	0.217	missense_variant	c.221C>T
CCDC85C	0.548	missense_variant	c.934C>T			DCBLD2	0.485	stop_gained	c.1688G>A			ELOB	0.229	missense_variant	c.*474C>T
CD101	0.804	stop_gained	c.634T>A			EPN1	0.425	missense_variant	c.-101-925A>C			ELOVL1	0.528	missense_variant	c.726C>G
CD101	0.804	stop_gained	c.1781G>A			MST1	0.637	missense_variant	c.877A>G			ELOVL1	0.613	missense_variant	c.39G>T
CDH6	0.737	stop_gained	c.1328C>T			MST1	0.637	missense_variant	c.946G>A			ENHO	0.769	missense_variant	c.118G>A
CDH6	0.737	stop_gained	c.635C>T			MST1	0.637	missense_variant	c.263G>A			ENTPD4	0.663	stop_gained	c.1399A>G
CDH6	0.737	stop_gained	c.1637C>T			OXSM	0.439	missense_variant	c.967G>T			EPAS1	0.0505	stop_gained	c.2015C>A
CDH6	0.737	stop_gained	c.2083G>A			PCCA	0.038	stop_gained	c.803G>A			EPHA5	0.568	stop_gained	c.536C>T
CDH6	0.737	stop_gained	c.1919G>A			PCDHGA4	0.769	stop_gained	c.2822G>A			EPHA5	0.568	stop_gained	c.2990C>T
CDHR3	0.59	stop_gained	c.2606G>T			PCLO	0.301	stop_gained	c.4102G>A			EPHA5	0.568	stop_gained	c.2104G>A
CDHR3	0.59	stop_gained	c.2135T>C			PCLO	0.301	stop_gained	c.13125G>T			ERBB4	0.432	stop_gained	c.1105C>A
CDK1	0.235	splice_site_variant	c.707A>C			PDGFB	0.113	stop_gained	c.322C>T			ERBB4	0.432	stop_gained	c.3818G>A
CEP44	0.613	missense_variant	c.758C>T			PMEPA1	0.737	missense_variant	c.803C>T			ERBB4	0.432	stop_gained	c.3334C>T
CEP57L1	0.314	missense_variant	c.7A>G			PMEPA1	0.737	missense_variant	c.384G>C			ERICH1	0.969	stop_gained	c.612G>T
CEP57L1	0.314	missense_variant	c.1343A>G			PNLIPRP2	0.946	polymorphic_pseudogene	c.2430G>C			ERICH1	0.969	stop_gained	c.748G>A
CERT1	0.0841	stop_gained	c.1505G>A			PNLIPRP2	0.946	polymorphic_pseudogene	c.4468T>C			ERICH1	0.969	stop_gained	c.1327G>A
CHD5	0.16	splice_site_variant	c.1017G>T			PNLIPRP2	0.946	polymorphic_pseudogene	c.727T>C			ERICH1	0.969	stop_gained	c.784G>A
CHD5	0.16	splice_site_variant	c.3827C>T			POLD1	0.144	stop_gained	c.434C>A			ERICH1	0.969	stop_gained	c.514A>G
CHD5	0.16	splice_site_variant	c.3608A>G			POLE	0.0386	stop_gained	c.203C>A			ERICH1	0.969	stop_gained	c.851G>A
CHRNA9	0.217	stop_gained	c.134C>T			POLE	0.0386	stop_gained	c.4261C>T			ERICH3	0.737	stop_gained	c.2294A>T
CLVS2	0.786	stop_gained	c.941A>C			PRRC2B	0.245	stop_gained	c.4064G>A			ERICH3	0.737	stop_gained	c.2564G>T
CLVS2	0.786	stop_gained	c.161T>C			RIPOR1	0.548	stop_gained	c.1222G>A			ERICH3	0.737	stop_gained	c.4315C>T
COG3	0.0989	splice_site_variant	c.1633A>G			SCAF8	0.251	stop_gained	c.881C>A			ERICH3	0.737	stop_gained	c.2855A>C
COL22A1	0.468	stop_gained	c.2170C>T			SCAF8	0.251	stop_gained	c.2779C>T			ERICH3	0.737	stop_gained	c.2678C>T
COL22A1	0.468	stop_gained	c.2429G>A			SCAF8	0.251	stop_gained	c.647A>C			ERICH3	0.737	stop_gained	c.3206C>A
COL22A1	0.485	stop_gained	c.4226G>A			SLCO4A1	0.677	missense_variant	c.1820G>A			ERICH3	0.737	stop_gained	c.2230A>C
COL22A1	0.485	stop_gained	c.3092G>A			SLCO4A1	0.677	missense_variant	c.481A>G			ERICH3	0.737	stop_gained	c.3725A>G
COL27A1	0.677	splice_site_variant	c.2929G>A			TBC1D9	0.568	missense_variant	c.1446G>T			ERICH3	0.737	stop_gained	c.3808A>C
COL27A1	0.677	splice_site_variant	c.3582T>A			TBC1D9	0.568	missense_variant	c.1408C>T			ERICH3	0.737	stop_gained	c.2923C>A
COL27A1	0.601	splice_site_variant	c.4624C>A			TBC1D9	0.568	missense_variant	c.196T>A			ERICH3	0.737	stop_gained	c.2713G>T
COL4A1	0.2	stop_gained	c.387G>T			TBC1D9	0.568	missense_variant	c.1373C>T			ESYT1	0.206	stop_gained	c.2870G>A
COL4A1	0.2	stop_gained	c.1606G>A			TCF23	0.663	missense_variant	c.398G>A			EVA1A	0.841	stop_gained	c.314G>A
COL6A1	0.369	splice_site_variant	c.2030G>A			TCF23	0.663	missense_variant	c.272C>T			EVL	0.171	stop_gained	c.590C>T
CPEB4	0.104	stop_gained	c.316A>C			TTC22	0.901	stop_gained	c.200C>A			EXOC3L1	0.841	stop_gained	c.685G>A
CPO	0.901	stop_gained	c.296A>C			TTC22	0.901	stop_gained	c.721G>A			EXOC3L1	0.841	stop_gained	c.953G>A
CPO	0.901	stop_gained	c.844T>C			TTC22	0.901	stop_gained	c.1198G>A			EXOC3L1	0.822	stop_gained	c.1670C>A
CPO	0.901	stop_gained	c.969A>C			ZAN	0.691	stop_gained	c.5192A>T			EXT1	0.306	stop_gained	c.1988C>T
CREB3	0.0686	stop_gained	c.476G>A			ZAN	0.691	stop_gained	c.4409G>A			EXT1	0.306	stop_gained	c.655G>T
CRIP2	0.804	missense_variant	c.607G>A			ZAN	0.691	stop_gained	c.2024C>A			FAAP20	0.425	missense_variant	c.146G>A
CROCC	0.266	stop_gained	c.3838C>T			ZNF208	0.822	stop_gained	c.1730T>G			FAM110A	0.59	missense_variant	c.803T>C
CROCC	0.266	stop_gained	c.3794G>A			ZNF208	0.822	stop_gained	c.3007T>A			FAM110A	0.59	missense_variant	c.260C>T
CROCC	0.266	stop_gained	c.839G>A			ABCB9	0.538	stop_gained	c.649G>A			FAM110A	0.501	missense_variant	c.58C>A
CRTAM	0.901	stop_gained	c.646G>A			ABCB9	0.538	stop_gained	c.680C>T			FAM124A	0.319	stop_gained	c.362G>A
CRTAM	0.901	stop_gained	c.538A>G			ABHD18	0.519	stop_gained	c.623C>T			FAM124B	0.59	stop_gained	c.1119A>C
CRTAM	0.901	stop_gained	c.1152G>T			ACSBG2	0.769	start_lost	c.893C>T			FAM124B	0.446	stop_gained	c.859G>A
CRTAM	0.901	stop_gained	c.1103C>G			ACSBG2	0.769	start_lost	c.1115G>A			FAM149B1	0.923	missense_variant	c.1489G>A
CSH2	0.637	missense_variant	c.133C>T			ACSM2A	0.901	stop_gained	c.1415G>A			FAM149B1	0.923	missense_variant	c.1669T>C
CTNND1	0.145	stop_gained	c.2666A>C			ACSM2A	0.901	stop_gained	c.946C>T			FAM149B1	0.923	missense_variant	c.232G>T
CUBN	0.804	stop_gained	c.8969T>C			ACSM2A	0.901	stop_gained	c.1472C>T			FAM149B1	0.923	missense_variant	c.536C>A
CUBN	0.804	stop_gained	c.1466G>T			ACTR5	0.418	missense_variant	c.1443G>T			FAM149B1	0.923	missense_variant	c.193G>A
CXCL8	0.412	missense_variant	c.143T>G			ADAM33	0.138	stop_gained	c.641T>C			FAM163A	0.881	splice_site_variant	c.138G>T
CYP8B1	0.59	stop_gained	c.169C>A			ADGRF4	0.432	stop_gained	c.1315C>T			FAM170A	0.637	stop_gained	c.176C>A
DCAF13	0.297	stop_gained	c.158T>C			AKAP11	0.095	stop_gained	c.519T>A			FAM174A	0.786	missense_variant	c.178C>A
DCBLD2	0.601	stop_gained	c.335G>A			ALG10	0.691	missense_variant	c.632C>T			FAM217A	0.65	stop_gained	c.776T>C
DCBLD2	0.248	stop_gained	c.1250G>A			ALK	0.255	stop_gained	c.2423A>G			FAM217A	0.881	stop_gained	c.675C>A
DDR2	0.364	stop_gained	c.1432C>T			ALKBH8	0.173	stop_gained	c.719A>C			FAM217A	0.881	stop_gained	c.553A>G
DEF8	0.822	missense_variant	c.601C>T			AMFR	0.232	missense_variant	c.1700G>A			FAM218A	0.923	missense_variant	c.53G>A
DEF8	0.822	missense_variant	c.1010G>A			ANGPT4	0.501	stop_gained	c.1249G>A			FAM218A	0.923	missense_variant	c.297T>G
DEPDC1	0.51	stop_gained	c.1595T>G			ANGPTL2	0.425	stop_gained	c.1073C>T			FAM227B	0.637	stop_gained	c.208C>A
DIS3L	0.323	stop_gained	c.1816G>A			ANKRD29	0.31	splice_site_variant	c.356C>T			FAM24B	0.901	stop_gained	c.136C>T
DISP2	0.485	stop_gained	c.4111G>A			ANO8	0.637	stop_gained	c.2875G>A			FAM71A	0.822	stop_gained	c.833C>T
DLC1	0.538	stop_gained	c.4309T>G			ANO8	0.637	stop_gained	c.2110G>A			FAM71A	0.822	stop_gained	c.892G>A
DLC1	0.538	stop_gained	c.3324T>A			AP5Z1	0.901	splice_site_variant	c.346G>A			FAM83B	0.601	stop_gained	c.1028A>G
DLC1	0.548	stop_gained	c.2864A>G			AP5Z1	0.901	splice_site_variant	c.1406C>T			FAM83B	0.601	stop_gained	c.1988G>A
DLC1	0.548	stop_gained	c.2393G>A			AP5Z1	0.901	splice_site_variant	c.1355C>T			FAM83C	0.637	missense_variant	c.1771C>A
DLC1	0.548	stop_gained	c.2414C>T			ARHGAP35	0.00814	stop_gained	c.2014T>C			FAM83H	0.301	stop_gained	c.2864C>T
DNAH6	0.721	stop_gained	c.11902A>G			ARHGAP35	0.00814	stop_gained	c.3137C>A			FAM83H	0.301	stop_gained	c.142G>T
DNAH6	0.721	stop_gained	c.767G>A			ASCC3	0.206	stop_gained	c.1936G>A			FAR1	0.65	missense_variant	c.661A>C
DNAH6	0.721	stop_gained	c.284G>A			ASH2L	0.22	missense_variant	c.1727T>C			FAR1	0.65	missense_variant	c.189G>T
DNMT3B	0.111	stop_gained	c.311G>A			ASTN2	0.241	stop_gained	c.1652G>A			FAT1	0.297	stop_gained	c.11738C>T
DPY19L2	0.881	stop_gained	c.353T>G			ASTN2	0.241	stop_gained	c.2693A>T			FBXO10	0.393	missense_variant	c.2380C>T
DPY19L2	0.881	stop_gained	c.124C>A			ATF4	0.144	missense_variant	c.335T>G			FCGR2B	0.881	missense_variant	c.923A>G
DPY19L2	0.881	stop_gained	c.2200G>A			BATF3	0.425	missense_variant	c.119G>A			FER1L6	0.412	stop_gained	c.1112C>A
DPY19L2	0.881	stop_gained	c.635T>C			BAZ2B	0.0485	stop_gained	c.2365T>C			FER1L6	0.338	stop_gained	c.4754C>A
DYTN	0.881	splice_site_variant	c.1049G>T			BAZ2B	0.0485	stop_gained	c.3733A>G			FER1L6	0.446	stop_gained	c.4144G>T
DYTN	0.881	splice_site_variant	c.895C>T			BICD1	0.266	missense_variant	c.1813A>G			FER1L6	0.446	stop_gained	c.3907G>T
DYTN	0.881	splice_site_variant	c.1391G>T			BMP10	0.601	stop_gained	c.272A>C			FGD6	0.343	stop_gained	c.2797C>T
DYTN	0.881	splice_site_variant	c.427T>G			BMP10	0.601	stop_gained	c.738G>T			FGD6	0.343	stop_gained	c.2924A>G
EIF5AL1	0.841	missense_variant	c.201G>T			BMP10	0.601	stop_gained	c.350C>T			FGF18	0.804	missense_variant	c.575C>T
EIF5AL1	0.841	missense_variant	c.203A>C			BMP10	0.601	stop_gained	c.1057C>T			FGF18	0.804	missense_variant	c.578C>T
ELOA2	0.501	stop_gained	c.1799A>C			BRSK1	0.168	stop_gained	c.431T>A			FGF22	0.769	missense_variant	c.449G>A
EPHA5	0.691	stop_gained	c.1705G>A			C11orf52	0.439	missense_variant	c.306G>C			FGL1	0.468	missense_variant	c.313C>A
EPHA5	0.691	stop_gained	c.1415T>C			C1QC	0.822	missense_variant	c.514G>A			FGL1	0.468	missense_variant	c.570T>G
EPHA5	0.691	stop_gained	c.1352G>A			C1QC	0.822	missense_variant	c.538G>A			FMNL2	0.476	stop_gained	c.2050C>A
EPHA5	0.691	stop_gained	c.1763C>T			C8B	0.804	stop_gained	c.59C>T			FMNL3	0.266	stop_gained	c.1905G>T
ERICH3	0.737	stop_gained	c.2294A>T			C8B	0.804	stop_gained	c.682G>A			FN1	0.348	stop_gained	c.4739G>A
ERICH3	0.737	stop_gained	c.2564G>T			C9orf135	0.901	splice_site_variant	c.553C>T			FOLR3	0.737	missense_variant	c.488C>T
ERICH3	0.737	stop_gained	c.4315C>T			CAND2	0.248	stop_gained	c.2996C>T			FREM1	0.841	stop_gained	c.3583C>A
ERICH3	0.737	stop_gained	c.2855A>C			CAPRIN2	0.306	stop_gained	c.2713G>A			FREM1	0.841	stop_gained	c.1330G>A
ERICH3	0.737	stop_gained	c.2678C>T			CAPRIN2	0.306	stop_gained	c.2351G>A			FREM1	0.841	stop_gained	c.5177C>A
ERICH3	0.737	stop_gained	c.3206C>A			CARD6	0.841	stop_gained	c.1430C>A			FREM1	0.841	stop_gained	c.3285G>C
ERICH3	0.737	stop_gained	c.2230A>C			CARD6	0.841	stop_gained	c.218A>C			FREM1	0.841	stop_gained	c.607C>A
ERICH3	0.737	stop_gained	c.3725A>G			CCDC38	0.822	missense_variant	c.662G>A			FREM1	0.841	stop_gained	c.1514G>A
ERICH3	0.737	stop_gained	c.3808A>C			CCDC38	0.822	missense_variant	c.224T>A			FREM1	0.841	stop_gained	c.5953G>A
ERICH3	0.737	stop_gained	c.2923C>A			CD2BP2	0.185	missense_variant	c.1007A>C			FYCO1	0.59	stop_gained	c.2110A>G
ERICH3	0.737	stop_gained	c.2713G>T			CD72	0.432	stop_gained	c.572A>G			GABARAPL1	0.399	missense_variant	c.140G>T
ESYT2	0.106	stop_gained	c.1510A>C			CDH11	0.663	stop_gained	c.497C>T			GAL3ST2	0.625	missense_variant	c.565G>A
ETV7	0.804	missense_variant	c.997A>G			CEMIP2	0.59	start_lost	c.3155C>T			GALNT6	0.637	stop_gained	c.257A>C
EXT1	0.343	stop_gained	c.1598C>A			CEMIP2	0.59	start_lost	c.3050C>A			GALNT9	0.663	missense_variant	c.649G>A
FAM13B	0.289	stop_gained	c.2582C>T			CHD4	0.003	stop_gained	c.976A>G			GALNT9	0.65	missense_variant	c.349T>C
FAM153A	0.769	splice_site_variant	c.757C>T			CHD4	0.003	stop_gained	c.1621C>T			GALNT9	0.65	missense_variant	c.1183C>T
FAM20A	0.432	stop_gained	c.945C>A			CKAP5	0.0348	stop_gained	c.3928C>T			GALNT9	0.65	missense_variant	c.1367T>C
FAM20A	0.432	stop_gained	c.753C>A			CLEC18C	0.625	missense_variant	c.1268G>A			GALR1	0.625	stop_gained	c.313G>A
FAM71A	0.804	stop_gained	c.943G>A			CLINT1	0.235	stop_gained	c.326G>A			GCC2	0.197	stop_gained	c.3497A>G
FAM71A	0.804	stop_gained	c.1287G>T			CLIP2	0.501	stop_gained	c.53G>A			GDPD3	0.538	stop_gained	c.446T>C
FAM71A	0.804	stop_gained	c.117A>G			CLIP2	0.501	stop_gained	c.2173C>T			GEM	0.266	stop_gained	c.853C>A
FAM71A	0.752	stop_gained	c.906T>G			CMTM1	0.786	missense_variant	c.158A>G			GEMIN5	0.14	stop_gained	c.2506C>T
FAM71D	0.901	stop_gained	c.1222T>G			CMTM1	0.786	missense_variant	c.826G>A			GFOD2	0.637	missense_variant	c.574C>T
FANK1	0.51	start_lost	c.993A>C			CMTM1	0.786	missense_variant	c.247A>T			GFRA2	0.86	missense_variant	c.1233G>T
FASTKD1	0.405	missense_variant	c.1914A>C			CNDP2	0.22	missense_variant	c.368G>A			GFRA2	0.86	missense_variant	c.842C>G
FASTKD1	0.405	missense_variant	c.1261C>T			CNKSR1	0.353	stop_gained	c.1435A>G			GFRA2	0.86	missense_variant	c.1259T>C
FBXO7	0.255	stop_gained	c.599T>C			COG3	0.0427	splice_site_variant	c.1955C>T			GGT5	0.601	stop_gained	c.733G>T
FER1L6	0.822	stop_gained	c.2089G>A			COL14A1	0.277	stop_gained	c.848G>T			GGT5	0.601	stop_gained	c.973A>G
FER1L6	0.822	stop_gained	c.134G>A			COL14A1	0.277	stop_gained	c.1534G>T			GHRHR	0.86	splice_site_variant	c.634G>A
FER1L6	0.822	stop_gained	c.3389C>A			COL14A1	0.277	stop_gained	c.3978A>C			GHRHR	0.86	splice_site_variant	c.1017A>C
FER1L6	0.418	stop_gained	c.5121C>A			COL5A1	0.192	stop_gained	c.1429G>A			GHRHR	0.86	splice_site_variant	c.810C>T
FER1L6	0.418	stop_gained	c.891G>T			COX7A2	0.519	missense_variant	c.182C>T			GHRHR	0.901	splice_site_variant	c.1229C>T
FER1L6	0.418	stop_gained	c.1045G>A			CPEB2	0.381	stop_gained	c.1693C>A			GHRHR	0.901	splice_site_variant	c.877G>A
FER1L6	0.418	stop_gained	c.5245C>T			CPT1A	0.0913	stop_gained	c.2156G>A			GIMAP2	0.901	stop_gained	c.349C>T
FER1L6	0.822	stop_gained	c.2089G>A			CPT2	0.226	stop_gained	c.499C>T			GIMAP2	0.901	stop_gained	c.779A>T
FER1L6	0.822	stop_gained	c.134G>A			CRTAM	0.86	stop_gained	c.811A>G			GNPTAB	0.358	stop_gained	c.1928C>A
FER1L6	0.822	stop_gained	c.3389C>A			CSDE1	0.00168	stop_gained	c.96A>C			GNPTAB	0.358	stop_gained	c.2420C>A
FGL2	0.538	stop_gained	c.250A>C			CTNNB1	5.48e-05	stop_gained	c.482A>T			GNPTG	0.822	missense_variant	c.874C>T
FHAD1	0.752	stop_gained	c.2419C>T			CTNNB1	1.12e-05	stop_gained	c.146A>C			GPR135	0.706	missense_variant	c.334C>A
FHAD1	0.752	stop_gained	c.4A>G			CXCR1	0.418	missense_variant	c.431G>A			GPR135	0.706	missense_variant	c.455C>T
FLG2	0.804	stop_gained	c.1427C>T			CXCR6	0.946	missense_variant	c.89G>A			GPR135	0.706	missense_variant	c.1205G>A
FLG2	0.804	stop_gained	c.6356A>C			DDR2	0.258	stop_gained	c.1429C>A			GPR135	0.901	missense_variant	c.1093C>A
FLG2	0.804	stop_gained	c.2590A>C			DDX31	0.637	stop_gained	c.2419G>A			GPR162	0.691	missense_variant	c.586G>A
G2E3	0.677	stop_gained	c.1313C>A			DDX31	0.405	stop_gained	c.1793C>T			GPR18	0.548	stop_gained	c.681G>T
G2E3	0.677	stop_gained	c.1398C>A			DEPDC5	0.0876	stop_gained	c.320A>G			GPR18	0.548	stop_gained	c.572G>A
GBP3	0.786	splice_site_variant	c.667T>C			DEUP1	0.0631	stop_gained	c.545A>G			GRM4	0.485	stop_gained	c.2560C>T
GBP3	0.786	splice_site_variant	c.238A>C			DIS3L	0.0797	stop_gained	c.1292A>G			GRM4	0.538	stop_gained	c.1631C>A
GFRA2	0.86	missense_variant	c.1233G>T			DLC1	0.579	stop_gained	c.1049C>T			GRM4	0.453	stop_gained	c.1507A>C
GFRA2	0.86	missense_variant	c.842C>G			DNAH6	0.601	stop_gained	c.4973C>A			GSPT1	0.323	missense_variant	c.1478C>A
GFRA2	0.86	missense_variant	c.1259T>C			DNAH6	0.601	stop_gained	c.3266A>C			GUCA1A	0.301	missense_variant	c.251T>C
GGCX	0.493	stop_gained	c.1054A>C			DNAH6	0.601	stop_gained	c.9260G>A			H1-6	0.769	missense_variant	c.114A>C
GGCX	0.493	stop_gained	c.974G>A			DNAH6	0.601	stop_gained	c.4366C>A			H1-6	0.769	missense_variant	c.86C>T
GMNC	0.923	missense_variant	c.199T>G			DNAH6	0.601	stop_gained	c.4698G>T			H1-6	0.769	missense_variant	c.465G>T
GMNC	0.923	missense_variant	c.408C>A			DNHD1	0.59	stop_gained	c.10031T>C			H1-6	0.769	missense_variant	c.335G>A
GON4L	0.476	stop_gained	c.614C>A			DNHD1	0.59	stop_gained	c.3316C>A			HABP2	0.969	splice_site_variant	c.1626A>C
GON4L	0.248	stop_gained	c.1829G>A			DNHD1	0.59	stop_gained	c.10553C>T			HABP2	0.969	splice_site_variant	c.986C>T
GPATCH3	0.752	missense_variant	c.1574A>G			DNHD1	0.59	stop_gained	c.5039T>C			HABP2	0.969	splice_site_variant	c.466C>T
GRM4	0.393	stop_gained	c.2619C>A			DNHD1	0.59	stop_gained	c.12610G>T			HABP2	0.969	splice_site_variant	c.1555G>A
GRSF1	0.637	stop_gained	c.1393C>T			DNMT3B	0.0913	stop_gained	c.151T>A			HABP2	0.969	splice_site_variant	c.641C>T
HABP2	0.99	splice_site_variant	c.965C>T			DPY19L2	0.881	stop_gained	c.353T>G			HAUS8	0.461	missense_variant	c.898G>A
HABP2	0.99	splice_site_variant	c.757G>A			DPY19L2	0.881	stop_gained	c.124C>A			HDAC5	0.168	splice_site_variant	c.1436C>T
HABP2	0.99	splice_site_variant	c.28G>A			DPY19L2	0.881	stop_gained	c.2200G>A			HEPACAM	0.946	missense_variant	c.9A>T
HABP2	0.99	splice_site_variant	c.12G>T			DPY19L2	0.881	stop_gained	c.635T>C			HINFP	0.405	stop_gained	c.1250C>T
HABP2	0.99	splice_site_variant	c.1049C>T			DRICH1	0.501	missense_variant	c.594A>T			HINFP	0.485	stop_gained	c.1496G>A
HABP2	0.99	splice_site_variant	c.83C>A			DUSP15	0.721	missense_variant	c.650A>G			HJURP	0.625	stop_gained	c.1033G>A
HABP2	0.99	splice_site_variant	c.278G>A			DYTN	0.737	splice_site_variant	c.26T>C			HPD	0.548	splice_site_variant	c.901G>A
HABP2	0.99	splice_site_variant	c.1255C>T			DYTN	0.737	splice_site_variant	c.824G>A			HPS4	0.901	stop_gained	c.1345C>A
HABP2	0.99	splice_site_variant	c.1222C>A			ECM2	0.769	stop_gained	c.994G>A			HPS4	0.901	stop_gained	c.1244C>T
HABP2	0.99	splice_site_variant	c.376C>A			ECT2L	0.786	stop_gained	c.2554C>T			HRG	0.737	stop_gained	c.1204C>T
HABP2	0.99	splice_site_variant	c.1189A>C			ECT2L	0.786	stop_gained	c.2308A>C			HRG	0.737	stop_gained	c.1150C>T
HEATR5B	0.0695	stop_gained	c.5852C>T			ECT2L	0.786	stop_gained	c.557T>C			HRG	0.737	stop_gained	c.1063C>A
HECTD4	0.18	stop_gained	c.9881C>T			EEF1AKMT3	0.301	missense_variant	c.226G>T			IDO1	0.901	stop_gained	c.228G>T
HECTD4	0.269	stop_gained	c.1402G>A			EEF1AKMT3	0.301	missense_variant	c.289+1611T>G			IDO1	0.901	stop_gained	c.239G>A
HECTD4	0.269	stop_gained	c.10720C>G			EEF1AKNMT	0.538	stop_gained	c.1882G>A			IGSF22	0.476	stop_gained	c.3059C>A
HNRNPUL1	0.0819	stop_gained	c.1018G>T			EPHA5	0.338	stop_gained	c.1060T>C			IL5RA	0.841	stop_gained	c.697C>A
HOMEZ	0.446	stop_gained	c.1085G>A			ERICH1	0.841	stop_gained	c.487A>G			IL5RA	0.841	stop_gained	c.139C>A
HPS4	0.804	stop_gained	c.371C>T			ERMP1	0.393	missense_variant	c.1529C>T			IL5RA	0.841	stop_gained	c.777G>T
HPS4	0.804	stop_gained	c.553C>T			EVA1A	0.804	stop_gained	c.386G>A			ILF3	0.116	splice_site_variant	c.245C>T
HSPA1A	0.203	missense_variant	c.1736C>T			EVA1A	0.804	stop_gained	c.109T>C			ILF3	0.127	splice_site_variant	c.2326G>T
HSPA4	0.134	stop_gained	c.2287G>T			FAM170A	0.558	stop_gained	c.181G>A			INSYN2A	0.841	missense_variant	c.232G>A
HSPA4	0.0841	stop_gained	c.2288T>G			FAM170A	0.59	stop_gained	c.311T>C			INSYN2A	0.841	missense_variant	c.920G>A
IAPP	0.822	missense_variant	c.172G>T			FAM181A	0.721	stop_gained	c.280C>T			INTS1	0.235	stop_gained	c.4330C>T
IAPP	0.721	missense_variant	c.142T>G			FAM83B	0.86	stop_gained	c.1322C>T			INTS5	0.177	stop_gained	c.1504C>T
IFI44L	0.804	stop_gained	c.1135A>C			FARSA	0.0226	stop_gained	c.1316G>A			INTS5	0.177	stop_gained	c.19C>A
IFIT2	0.446	start_lost	c.667C>T			FAT1	0.00616	stop_gained	c.7770T>G			IQCD	0.86	missense_variant	c.176C>T
IGSF22	0.625	stop_gained	c.1348C>T			FAT1	0.00626	stop_gained	c.7866T>A			IQCD	0.86	missense_variant	c.1100G>A
IGSF22	0.625	stop_gained	c.1135G>A			FBLN2	0.0132	stop_gained	c.2483G>A			IQCD	0.86	missense_variant	c.1177G>A
IL6ST	0.144	missense_variant	c.2398G>C			FBXO44	0.446	missense_variant	c.145C>T			IQCG	0.485	missense_variant	c.1080A>T
INO80	0.217	stop_gained	c.923G>A			FMNL2	0.211	stop_gained	c.896G>A			IQCJ-SCHIP1	0.721	stop_gained	c.293A>T
INO80	0.129	stop_gained	c.3148T>G			FN1	0.0913	stop_gained	c.5602G>A			IQCJ-SCHIP1	0.721	stop_gained	c.622G>A
INSYN2B	0.969	missense_variant	c.716C>T			FSTL4	0.528	missense_variant	c.2465C>T			IRAK1BP1	0.969	stop_gained	c.362C>T
INSYN2B	0.969	missense_variant	c.1193A>G			FYCO1	0.31	stop_gained	c.3994G>A			IRAK1BP1	0.969	stop_gained	c.658T>C
INSYN2B	0.969	missense_variant	c.588G>T			FYCO1	0.31	stop_gained	c.4339A>G			IRF2	0.116	stop_gained	c.952A>G
INSYN2B	0.969	missense_variant	c.496G>C			FZD8	0.721	missense_variant	c.1279A>G			IRF6	0.16	stop_gained	c.1023G>T
INSYN2B	0.969	missense_variant	c.905T>C			FZD8	0.721	missense_variant	c.275A>G			IRF7	0.501	missense_variant	c.752C>T
IQCJ-SCHIP1	0.786	stop_gained	c.99G>T			GABRB1	0.519	stop_gained	c.1223T>C			IRF7	0.501	missense_variant	c.944G>C
ITGAM	0.468	splice_site_variant	c.737G>A			GEMIN5	0.129	stop_gained	c.1423A>G			IRGQ	0.752	missense_variant	c.895G>A
ITIH2	0.65	missense_variant	c.538G>A			GLUL	0.613	stop_gained	c.1022G>A			IRGQ	0.752	missense_variant	c.1715C>T
ITIH2	0.65	missense_variant	c.1050T>G			GLUL	0.613	stop_gained	c.1096G>A			IRX1	0.901	missense_variant	c.1166G>A
ITIH2	0.65	missense_variant	c.1646C>T			GPR87	0.969	stop_gained	c.290G>A			IRX1	0.901	missense_variant	c.611C>T
ITIH2	0.65	missense_variant	c.1403A>C			GPR87	0.969	stop_gained	c.743G>A			IRX1	0.901	missense_variant	c.620G>A
ITIH5	0.706	splice_site_variant	c.769G>A			GPR87	0.969	stop_gained	c.82G>A			IRX1	0.901	missense_variant	c.652G>A
ITIH5	0.706	splice_site_variant	c.2392G>A			GPR87	0.969	stop_gained	c.650C>T			ISL1	0.453	missense_variant	c.34C>G
ITLN2	0.946	stop_gained	c.803T>C			GPR87	0.969	stop_gained	c.267A>G			ISL1	0.453	missense_variant	c.511C>T
ITPR1	0.095	stop_gained	c.6116C>T			GPR87	0.969	stop_gained	c.371A>G			ITIH5	0.737	splice_site_variant	c.1864A>C
IZUMO1	0.804	missense_variant	c.944G>A			GPR87	0.969	stop_gained	c.452G>A			ITIH5	0.737	splice_site_variant	c.1810C>T
JAG1	0.144	splice_site_variant	c.654A>C			GPRIN3	0.946	stop_gained	c.1898G>A			ITPK1	0.262	missense_variant	c.976G>T
JAG1	0.144	splice_site_variant	c.2038G>A			GPRIN3	0.946	stop_gained	c.997G>A			ITPR1	0.0765	stop_gained	c.6592G>A
KBTBD12	0.519	stop_gained	c.209G>T			GPRIN3	0.946	stop_gained	c.152C>T			ITPR3	0.118	stop_gained	c.6697G>A
KCNU1	0.881	stop_gained	c.1914A>C			GPRIN3	0.946	stop_gained	c.1015A>G			ITPR3	0.118	stop_gained	c.4825C>A
KCNU1	0.881	stop_gained	c.1978A>G			GUCA1A	0.297	missense_variant	c.40T>A			ITPR3	0.133	stop_gained	c.40G>A
KCNU1	0.881	stop_gained	c.2601T>A			H2AC1	0.548	missense_variant	c.301G>T			IZUMO1	0.769	missense_variant	c.700G>A
KCNU1	0.881	stop_gained	c.700A>G			H2AC1	0.548	missense_variant	c.157G>T			IZUMO2	0.804	stop_gained	c.112G>A
KCNU1	0.881	stop_gained	c.651G>T			HACD4	0.691	stop_gained	c.152T>C			JARID2	0.381	stop_gained	c.1577C>G
KCNU1	0.881	stop_gained	c.1854C>A			HACD4	0.691	stop_gained	c.118G>T			JARID2	0.381	stop_gained	c.1388C>T
KLC1	0.19	missense_variant	c.1864G>A			HACD4	0.691	stop_gained	c.199G>A			KANK4	0.923	stop_gained	c.1000C>T
KLHL23	0.245	stop_gained	c.314G>T			HAPLN4	0.737	missense_variant	c.679C>T			KANK4	0.923	stop_gained	c.1208C>T
KLHL33	0.86	missense_variant	c.1529G>A			HASPIN	0.293	missense_variant	c.2078T>C			KANK4	0.923	stop_gained	c.971G>T
KLHL33	0.86	missense_variant	c.901C>T			HEBP1	0.663	missense_variant	c.542G>A			KANSL1L	0.637	stop_gained	c.2141G>T
KMO	0.501	splice_site_variant	c.785C>T			HECTD4	0.343	stop_gained	c.6613A>G			KANSL1L	0.637	stop_gained	c.1394G>A
KRBA1	0.568	stop_gained	c.1315C>A			HECTD4	0.343	stop_gained	c.6259G>A			KANSL1L	0.637	stop_gained	c.2913A>C
KRT26	0.59	stop_gained	c.923G>A			HECTD4	0.241	stop_gained	c.8974G>A			KANSL1L	0.637	stop_gained	c.2558A>G
KRT3	0.519	splice_site_variant	c.137G>A			HECTD4	0.241	stop_gained	c.11171C>T			KANSL1L	0.86	stop_gained	c.526G>C
KRT3	0.519	splice_site_variant	c.997G>A			HECTD4	0.241	stop_gained	c.7897G>A			KAT2A	0.412	stop_gained	c.2458G>A
KRT3	0.519	splice_site_variant	c.1873C>T			HECTD4	0.241	stop_gained	c.5513G>A			KCNA1	0.721	missense_variant	c.572A>G
KRT3	0.519	splice_site_variant	c.418C>T			HECTD4	0.241	stop_gained	c.3265C>T			KCNJ6	0.338	missense_variant	c.1195G>A
KRT71	0.446	missense_variant	c.907G>A			HEPN1	0.804	missense_variant	c.164A>G			KCNK6	0.786	stop_lost	c.287C>T
KRTAP4-7	0.769	stop_gained	c.122G>A			HJURP	0.804	stop_gained	c.320G>A			KCNS1	0.901	stop_gained	c.841G>A
KRTAP4-9	0.969	missense_variant	c.122G>A			HK1	0.266	stop_gained	c.2197G>T			KCNS1	0.901	stop_gained	c.1420G>A
KRTAP4-9	0.969	missense_variant	c.242G>A			HLA-DMB	0.306	missense_variant	c.350T>C			KCNS1	0.901	stop_gained	c.194C>T
KRTAP4-9	0.969	missense_variant	c.482G>A			HNF4A	0.0391	missense_variant	c.333G>T			KCP	0.677	splice_site_variant	c.2355G>T
KRTAP4-9	0.969	missense_variant	c.512G>A			HNF4A	0.0391	missense_variant	c.235G>A			KCP	0.677	splice_site_variant	c.4470G>T
KRTAP4-9	0.969	missense_variant	c.53A>T			HNRNPDL	0.11	stop_gained	c.1204A>G			KCTD15	0.579	stop_gained	c.840A>C
KRTAP4-9	0.969	missense_variant	c.323G>A			HPDL	0.226	stop_gained	c.38T>C			KCTD19	0.558	missense_variant	c.1670G>A
KRTAP4-9	0.969	missense_variant	c.182A>G			IFI6	0.923	splice_site_variant	c.160G>A			KCTD19	0.558	missense_variant	c.2551G>A
KRTAP4-9	0.969	missense_variant	c.122G>A			IFI6	0.923	splice_site_variant	c.325G>T			KDM1B	0.338	missense_variant	c.2215G>A
KRTAP4-9	0.969	missense_variant	c.242G>A			IFT140	0.248	stop_gained	c.3848C>T			KDM2A	0.187	stop_gained	c.1244C>T
KRTAP4-9	0.969	missense_variant	c.482G>A			IFT140	0.248	stop_gained	c.1970A>G			KDM4D	0.804	stop_gained	c.386G>A
KRTAP4-9	0.969	missense_variant	c.512G>A			INPP4A	0.155	splice_site_variant	c.1555G>A			KDM4E	0.804	missense_variant	c.403G>A
KRTAP4-9	0.969	missense_variant	c.53A>T			INPP4A	0.155	splice_site_variant	c.2543C>T			KDM8	0.901	splice_site_variant	c.-32+513G>T
KRTAP4-9	0.969	missense_variant	c.323G>A			INPP4A	0.155	splice_site_variant	c.2890G>A			KDM8	0.901	splice_site_variant	c.-32+468G>T
KRTAP4-9	0.969	missense_variant	c.182A>G			IQSEC1	0.106	stop_gained	c.1603C>T			KEL	0.706	stop_gained	c.1976A>G
LCT	0.425	stop_gained	c.5024A>C			ISL1	0.446	missense_variant	c.254G>A			KIAA0100	0.393	stop_gained	c.2465G>A
LCT	0.425	stop_gained	c.2047C>A			ITPR3	0.0241	stop_gained	c.910T>C			KIAA0100	0.393	stop_gained	c.2621T>C
LDHAL6A	0.677	missense_variant	c.913A>C			JAG1	0.358	splice_site_variant	c.2907G>T			KIAA1217	0.721	stop_gained	c.3780G>T
LEFTY1	0.969	stop_gained	c.837G>T			JAG1	0.358	splice_site_variant	c.2360G>A			KIAA1217	0.461	stop_gained	c.806C>T
LIMA1	0.155	stop_gained	c.2251C>T			JAG1	0.121	splice_site_variant	c.1594A>T			KIF15	0.432	stop_gained	c.3595C>T
LPAR6	0.387	missense_variant	c.223T>G			JAG1	0.121	splice_site_variant	c.820G>A			KIF15	0.432	stop_gained	c.4025A>G
LRBA	0.485	stop_gained	c.950G>A			KBTBD4	0.306	missense_variant	c.575A>C			KIF1A	0.0667	stop_gained	c.5297G>A
LRIT2	0.923	stop_gained	c.785T>C			KCNA1	0.637	missense_variant	c.452G>A			KIF1A	0.0667	stop_gained	c.2757G>T
LRIT2	0.923	stop_gained	c.1487T>C			KCNA1	0.637	missense_variant	c.268G>A			KLF5	0.393	stop_gained	c.28G>A
LRMDA	0.548	stop_gained	c.620G>A			KCNA1	0.637	missense_variant	c.212G>A			KLHDC7A	0.881	missense_variant	c.1294C>A
LRRCC1	0.946	stop_gained	c.364G>A			KCNA1	0.677	missense_variant	c.271G>A			KLHDC7A	0.881	missense_variant	c.1943T>C
LRRCC1	0.946	stop_gained	c.2781A>T			KDM1B	0.369	missense_variant	c.230G>A			KLHDC7A	0.881	missense_variant	c.1950C>A
LRRCC1	0.946	stop_gained	c.950A>G			KDM2A	0.145	stop_gained	c.3169C>T			KLHDC7A	0.881	missense_variant	c.1439G>A
LRRCC1	0.946	stop_gained	c.1991T>C			KDM4D	0.677	stop_gained	c.1012C>T			KLHDC7A	0.881	missense_variant	c.2173A>G
LRRCC1	0.946	stop_gained	c.1019G>T			KIDINS220	0.251	stop_gained	c.3513T>A			KLHL14	0.393	stop_gained	c.274C>T
LY75-CD302	0.301	stop_gained	c.1113T>G			KIF1A	0.0573	stop_gained	c.64C>T			KLKB1	0.558	stop_gained	c.1339A>C
MACF1	0.0976	stop_gained	c.19243C>A			KLF12	0.393	missense_variant	c.389T>C			KMT2C	0.103	stop_gained	c.10313G>A
MACF1	0.0976	stop_gained	c.22573G>A			KLHL42	0.412	stop_gained	c.1076T>C			KMT2C	0.129	stop_gained	c.10628G>A
MACF1	0.0976	stop_gained	c.7631T>C			KLHL42	0.412	stop_gained	c.1451G>A			KRT40	0.319	stop_gained	c.599A>G
MACF1	0.0976	stop_gained	c.1133C>A			KLKB1	0.485	stop_gained	c.1486A>G			KRTAP2-4	0.412	missense_variant	c.314A>G
MACF1	0.116	stop_gained	c.11154G>T			KMT2C	0.0132	stop_gained	c.4880A>G			KYAT3	0.737	stop_gained	c.385C>A
MAP3K6	0.333	stop_gained	c.834G>T			KMT2C	0.0765	stop_gained	c.1445T>C			KYAT3	0.737	stop_gained	c.65C>A
MAP7	0.418	stop_gained	c.1696G>A			KRT31	0.528	missense_variant	c.809C>T			LAMA5	0.461	stop_gained	c.5987G>A
MAP7	0.418	stop_gained	c.539A>G			LILRA1	0.99	stop_gained	c.559G>A			LAMA5	0.461	stop_gained	c.4745C>T
MAPK4	0.248	splice_site_variant	c.387C>A			LILRA1	0.99	stop_gained	c.1102C>T			LAMB2	0.285	stop_gained	c.2132C>A
MAPK6	0.138	missense_variant	c.284T>C			LILRA1	0.99	stop_gained	c.1378G>A			LARP7	0.519	missense_variant	c.1316G>A
MED12L	0.269	stop_gained	c.3952C>A			LILRA1	0.99	stop_gained	c.1100T>C			LBHD1	0.358	splice_site_variant	c.436T>A
MED13	0.306	stop_gained	c.4272G>T			LILRA1	0.99	stop_gained	c.490C>G			LDHAL6A	0.558	missense_variant	c.636G>T
MELTF	0.425	missense_variant	c.1411C>T			LILRA1	0.99	stop_gained	c.1376T>C			LIMA1	0.262	stop_gained	c.938C>A
MEP1A	0.293	stop_gained	c.1003C>A			LILRA1	0.99	stop_gained	c.119C>T			LRFN1	0.425	missense_variant	c.1277G>A
MFSD6L	0.881	stop_gained	c.575C>T			LILRA1	0.99	stop_gained	c.53G>A			LRP2	0.418	stop_gained	c.2935C>T
MFSD6L	0.881	stop_gained	c.658G>T			LILRA1	0.99	stop_gained	c.481G>A			LRP2	0.418	stop_gained	c.13456A>T
MGAT1	0.51	missense_variant	c.610G>A			LIMA1	0.241	stop_gained	c.541A>G			LRP2	0.418	stop_gained	c.6784C>T
MMP16	0.841	stop_gained	c.976C>T			LIMK1	0.129	stop_gained	c.1612G>A			LRP2	0.418	stop_gained	c.9256C>T
MMP16	0.841	stop_gained	c.528A>C			LIPG	0.548	stop_gained	c.614A>G			LRP2	0.418	stop_gained	c.775G>C
MOB1A	0.293	stop_gained	c.564C>A			LMTK2	0.786	stop_gained	c.2338T>A			LRP2	0.485	stop_gained	c.125C>A
MPHOSPH10	0.446	stop_gained	c.1913A>C			LMTK2	0.786	stop_gained	c.2635C>A			LRP2	0.485	stop_gained	c.7516G>A
MRO	0.786	missense_variant	c.209G>T			LMTK2	0.786	stop_gained	c.2864C>A			LRP2	0.485	stop_gained	c.3055A>C
MRRF	0.625	stop_gained	c.364G>T			LMTK2	0.786	stop_gained	c.3683C>T			LRP6	0.107	stop_gained	c.4388C>T
MTA2	0.0649	stop_gained	c.640C>T			LMTK2	0.786	stop_gained	c.1596G>T			LRRC32	0.923	missense_variant	c.1145C>T
MTPAP	0.493	stop_gained	c.356G>A			LMTK2	0.786	stop_gained	c.3949C>T			LRRC32	0.923	missense_variant	c.582G>T
MTPAP	0.493	stop_gained	c.484C>T			LRCH3	0.151	stop_gained	c.1433G>A			LRRC32	0.841	missense_variant	c.1448C>T
MTRES1	0.737	stop_gained	c.412G>T			LRP6	0.0565	stop_gained	c.1055T>C			LRRC32	0.841	missense_variant	c.919G>A
MTRES1	0.737	stop_gained	c.393C>A			LRRC10	0.901	missense_variant	c.206C>T			LRRC32	0.841	missense_variant	c.134C>T
MUCL3	0.706	stop_gained	c.1441G>A			LRRC10	0.901	missense_variant	c.742G>A			LRRC32	0.841	missense_variant	c.308G>A
MX2	0.769	stop_gained	c.1954T>G			LTV1	0.461	stop_gained	c.702G>T			LRRC4	0.613	stop_gained	c.1216G>A
MX2	0.637	stop_gained	c.667A>G			MACF1	0.083	stop_gained	c.21662C>T			LRRC4	0.613	stop_gained	c.505C>T
MX2	0.637	stop_gained	c.278A>G			MAN2A2	0.381	stop_gained	c.1916C>T			LRRC4	0.613	stop_gained	c.464G>A
MYBPC2	0.468	stop_gained	c.806A>G			MAP3K14	0.162	stop_gained	c.1921C>T			LRRC45	0.59	stop_gained	c.507G>T
MYH7B	0.136	stop_gained	c.2622G>T			MAP3K6	0.453	stop_gained	c.479G>A			LRRC45	0.59	stop_gained	c.1442G>A
MYH7B	0.0925	stop_gained	c.1977G>T			MAP6	0.786	stop_gained	c.1823C>A			LRRC45	0.59	stop_gained	c.1298G>A
MYO6	0.0775	stop_gained	c.1876A>G			MAP6	0.786	stop_gained	c.1394C>A			LRRTM3	0.901	stop_gained	c.1702A>C
NACA2	0.613	stop_gained	c.66G>T			MCTP2	0.425	stop_gained	c.1594C>T			LRRTM3	0.901	stop_gained	c.1385G>T
NACA2	0.613	stop_gained	c.50C>T			MFSD6L	0.969	stop_gained	c.589C>T			LRRTM3	0.901	stop_gained	c.899C>T
NAPA	0.277	missense_variant	c.75G>T			MFSD6L	0.969	stop_gained	c.685A>G			LRRTM3	0.946	stop_gained	c.1318G>A
NBEAL2	0.613	stop_gained	c.889G>A			MFSD6L	0.969	stop_gained	c.309T>A			LRRTM3	0.946	stop_gained	c.1060G>A
NBEAL2	0.613	stop_gained	c.631G>A			MFSD6L	0.969	stop_gained	c.199G>A			LRRTM3	0.946	stop_gained	c.1336C>A
NBEAL2	0.613	stop_gained	c.5227G>A			MITF	0.281	stop_gained	c.490C>T			LRRTM3	0.946	stop_gained	c.1730A>C
NBPF1	0.446	stop_gained	c.656A>G			MKI67	0.663	stop_gained	c.9284G>A			LRTOMT	0.901	missense_variant	c.584A>G
NBPF1	0.446	stop_gained	c.2159T>C			MKI67	0.663	stop_gained	c.4333G>A			LRTOMT	0.901	missense_variant	c.755G>A
NBPF1	0.51	stop_gained	c.1016A>C			MKI67	0.663	stop_gained	c.6349A>G			LTA4H	0.412	stop_gained	c.1706G>A
NBPF1	0.393	stop_gained	c.3245C>T			MKI67	0.663	stop_gained	c.5734G>T			LY75-CD302	0.901	stop_gained	c.5041C>A
NCOA3	0.217	splice_site_variant	c.2771A>C			MKI67	0.663	stop_gained	c.2708G>T			LY75-CD302	0.901	stop_gained	c.5026A>G
NCS1	0.432	missense_variant	c.236G>A			MKRN1	0.625	stop_gained	c.256T>C			LY75-CD302	0.901	stop_gained	c.5041C>A
NISCH	0.293	missense_variant	c.195G>T			MKRN1	0.625	stop_gained	c.1336G>A			LY75-CD302	0.901	stop_gained	c.5026A>G
NKAPD1	0.232	missense_variant	c.228G>T			MMP16	0.769	stop_gained	c.1550T>C			LY75-CD302	0.923	stop_gained	c.5006C>T
NLRP10	0.969	start_lost	c.1782G>T			MMP16	0.769	stop_gained	c.1805C>T			MAATS1	0.238	stop_gained	c.1591G>A
NLRP10	0.969	start_lost	c.1500G>T			MMP16	0.769	stop_gained	c.1076T>C			MAATS1	0.238	stop_gained	c.686G>A
NLRP10	0.969	start_lost	c.1457G>A			MPRIP	0.0465	stop_gained	c.272C>T			MAB21L2	0.677	stop_gained	c.1051A>G
NLRP10	0.969	start_lost	c.1199G>T			MRPL1	0.579	missense_variant	c.752A>G			MAB21L4	0.841	stop_gained	c.803G>A
NLRP13	0.86	stop_gained	c.871G>A			MSL2	0.446	start_lost	c.1316C>A			MAB21L4	0.841	stop_gained	c.1003C>T
NLRP13	0.86	stop_gained	c.1956G>T			MSL2	0.446	start_lost	c.82T>C			MACF1	0.171	stop_gained	c.3726G>T
NLRP13	0.86	stop_gained	c.604G>A			MUC17	0.59	stop_gained	c.5657C>G			MACF1	0.171	stop_gained	c.11834G>T
NLRP13	0.86	stop_gained	c.1229A>G			MUC17	0.59	stop_gained	c.5833A>G			MACF1	0.171	stop_gained	c.10797G>T
NLRP14	0.99	stop_gained	c.2059A>C			MUC17	0.59	stop_gained	c.2597C>A			MACF1	0.171	stop_gained	c.15333G>T
NLRP14	0.99	stop_gained	c.374A>G			MUC17	0.59	stop_gained	c.5207G>A			MACF1	0.145	stop_gained	c.11676G>T
NLRP14	0.99	stop_gained	c.3052A>C			MUC17	0.59	stop_gained	c.6161C>T			MACF1	0.145	stop_gained	c.8867T>A
NLRP14	0.99	stop_gained	c.1409C>T			MUC17	0.59	stop_gained	c.8605A>G			MACF1	0.145	stop_gained	c.1099A>G
NLRP14	0.99	stop_gained	c.416A>G			MUC17	0.59	stop_gained	c.2696C>A			MACF1	0.145	stop_gained	c.16271G>A
NLRP14	0.99	stop_gained	c.391A>C			MUC17	0.59	stop_gained	c.3913A>T			MACF1	0.195	stop_gained	c.12082A>G
NOC3L	0.262	stop_gained	c.863G>A			MUC17	0.59	stop_gained	c.3298A>G			MACF1	0.195	stop_gained	c.7342A>G
NOC3L	0.0913	stop_gained	c.195G>T			MYBL2	0.229	missense_variant	c.79G>A			MACF1	0.0819	stop_gained	c.18098A>T
[truncated: 100,229 more rows]

## Sheet: All cancers CHASM p-values
WT	Driver	Non-driver
0	0	0
0	0	0
0	0	0
0	0	0
0	0	0
0	0	0
0	0	0
0	0	0
0	0	0
0	0	0
0	0	0
0	0	0
0	0	0
0	0	0
0	0	0
0	0	0
0	0	0
0	0	0
0	0	0
0	0	0
0	0	0
0	0	0
0	0	0
0	0	0
0	0	0
0	0	0
0	0	0
0	0	0
0	0	0
0	0	0
0	0	0
0	0	0
0	0	0
0	0	0
0	0	0
0	0	0
0	0	0
0	0	0
0	0	0
0	0	0
0	0	0
0	0	0
0	0	0
0	0	0
0	0	0
0	0	0
0	0	0
0	0	0
0	0	0
0	0	0
0	0	0
0	0	0
0	0	0
0	0	0
0	0	0
0	0	0
0	0	0
0	0	0
0	0	0
0	0	0
0	0	0
0	0	0
0	0	0
0	0	0
0	0	0
0	0	0
0	0	0
0	0	0
0	0	0
0	0	0
0	0	0
0	0	0
0	0	0
0	0	0
0	0	0
0	0	0
0	0	0
0	0	0
0	0	0
0	0	0
0	0	0
0	0	0
0	0	0
0	0	0
0	0	0
0	0	0
0	0	0
0	0	0
0	0	0
0	0	0
0	0	0
0	0	0
0	0	0
0	0	0
0	0	0
0	0	0
0	0	0
0	0	0
0	0	0
0	0	0
0	0	0
0	0	0
0	0	0
0	0	0
0	0	0
0	0	0
0	0	0
0	0	0
0	0	0
0	0	0
0	0	0
0	0	0
0	0	0
0	0	0
0	0	0
0	0	0
0	0	0
0	0	0
0	0	0
0	0	0
0	0	0
0	0	0
0	0	0
0	0	0
0	0	0
0	0	0
0	0	0
0	0	0
0	0	0
0	0	0
0	0	0
0	0	0
0	0	0
0	0	0
0	0	0
0	0	0
0	0	0
0	0	0
0	0	0
0	0	0
0	0	0
0	0	0
0	0	0
0	0	0
0	0	0
0	0	0
0	0	0
0	0	0
0	0	0
0	0	0
0	0	0
0	0	0
0	0	0
0	0	0
0	0	0
0	0	0
0	0	0
0	0	0
0	0	0
0	0	0
0	0	0
0	0	0
0	0	0
0	0	0
0	0	0
0	0	0
0	0	0
0	0	0
0	0	0
0	0	0
0	0	0
0	0	0
0	0	0
0	0	0
0	0	0
0	0	0
0	0	0
0	0	0
0	0	0
0	0	0
0	0	0
0	0	0
0	0	0
0	0	0
0	0	0
0	0	0
0	0	0
0	0	0
0	0	0
0	0	0
0	0	0
0	0	0
0	0	0
0	0	0
0	0	0
0	0	0
0	0	0
0	0	0
0	0	0
0	0	0
0	0	0
0	0	0
0	0	0
0	0	0
0	0	0
0	0	0
0	0	0
0	0	0
0	0	0
0	0	0
0	0	0
0	0	0
0	0	0
0	0	0
0	0	0
0	0	0
0	0	0
0	0	0
0	0	0
0	0	0
0	0	0
0	0	0
0	0	0
0	0	0
0	0	0
0	0	0
0	0	0
0	0	0
0	0	0
0	0	0
0	0	0
0	0	0
0	0	0
0	0	0
0	0	0
0	0	0
0	0	0
0	0	0
0	0	0
0	0	0
0	0	0
0	0	0
0	0	0
0	0	0
0	0	0
0	0	0
0	0	0
0	0	0
0	0	0
0	0	0
0	0	0
0	0	0
0	0	0
0	0	0
0	0	0
0	0	0
0	0	0
0	0	0
0	0	0
0	0	0
0	0	0
0	0	0
0	0	0
0	0	0
0	0	0
0	0	0
0	0	0
0	0	0
0	0	0
0	0	0
0	0	0
0	0	0
0	0	0
0	0	0
0	0	0
0	0	0
0	0	0
0	0	0
0	0	0
0	0	0
0	0	0
0	0	0
0	0	0
0	0	0
0	0	0
0	0	0
0	0	0
0	0	0
0	0	0
0	0	0
0	0	0
0	0	0
0	0	0
0	0	0
0	0	0
0	0	0
0	0	0
0	0	0
0	0	0
0	0	0
0	0	0
0	0	0
0	0	0
0	0	0
0	0	0
0	0	0
0	0	0
0	0	0
0	0	0
0	0	0
0	0	0
0	0	0
0	0	0
0	0	0
0	0	0
0	0	0
0	0	0
0	0	0
0	0	0
0	0	0
0	0	0
0	0	0
0	0	0
0	0	0
0	0	0
0	0	0
0	0	0
0	0	0
0	0	0
0	0	0
0	0	0
0	0	0
0	0	0
0	0	0
0	0	0
0	0	0
0	0	0
0	0	0
0	0	0
0	0	0
0	0	0
0	0	0
0	0	0
0	0	0
0	0	0
0	0	0
0	0	0
0	0	0
0	0	0
0	0	0
0	0	0
0	0	0
0	0	0
0	0	0
0	0	0
0	0	0
0	0	0
0	0	0
0	0	0
0	0	0
0	0	0
0	0	0
0	0	0
0	0	0
0	0	0
0	0	0
0	0	0
0	0	0
0	0	0
0	0	0
0	0	0
0	0	0
0	0	0
0	0	0
0	0	0
0	0	0
0	0	0
0	0	0
0	0	0
0	0	0
0	0	0
0	0	0
0	0	0
0	0	0
0	0	0
0	0	0
0	0	0
0	0	0
0	0	0
0	0	0
0	0	0
0	0	0
0	0	0
0	0	0
0	0	0
0	0	0
0	0	0
0	0	0
0	0	0
0	0	0
0	0	0
0	0	0
0	0	0
0	0	0
0	0	0
0	0	0
0	0	0
0	0	0
0	0	0
0	0	0
0	0	0
0	0	0
0	0	0
0	0	0
0	0	0
0	0	0
0	0	0
0	0	0
0	0	0
0	0	0
0	0	0
0	0	0
0	0	0
0	0	0
0	0	0
0	0	0
0	0	0
0	0	0
0	0	0
0	0	0
0	0	0
0	0	0
0	0	0
0	0	0
0	0	0
0	0	0
0	0	0
0	0	0
0	0	0
0	0	0
0	0	0
0	0	0
0	0	0
0	0	0
0	0	0
0	0	0
0	0	0
0	0	0
0	0	0
0	0	0
0	0	0
0	0	0
0	0	0
0	0	0
0	0	0
0	0	0
0	0	0
0	0	0
0	0	0
0	0	0
0	0	0
0	0	0
0	0	0
0	0	0
0	0	0
0	0	0
0	0	0
0	0	0
0	0	0
0	0	0
0	0	0
0	0	0
0	0	0
0	0	0
0	0	0
0	0	0
0	0	0
0	0	0
0	0	0
0	0	0
0	0	0
0	0	0
0	0	0
0	0	0
0	0	0
0	0	0
0	0	0
0	0	0
0	0	0
0	0	0
0	0	0
0	0	0
0	0	0
0	0	0
0	0	0
0	0	0
0	0	0
0	0	0
0	0	0
0	0	0
0	0	0
0	0	0
0	0	0
0	0	0
0	0	0
0	0	0
0	0	0
0	0	0
0	0	0
0	0	0
0	0	0
0	0	0
0	0	0
0	0	0
0	0	0
0	0	0
0	0	0
0	0	0
0	0	0
0	0	0
0	0	0
0	0	0
0	0	0
0	0	0
0	0	0
0	0	0
0	0	0
0	0	0
0	0	0
0	0	0
0	0	0
0	0	0
0	0	0
0	0	0
0	0	0
0	0	0
0	0	0
0	0	0
0	0	0
0	0	0
0	0	0
0	0	0
0	0	0
0	0	0
0	0	0
0	0	0
0	0	0
0	0	0
0	0	0
0	0	0
0	0	0
0	0	0
0	0	0
0	0	0
0	0	0
0	0	0
0	0	0
0	0	0
0	0	0
0	0	0
0	0	0
0	0	0
0	0	0
0	0	0
0	0	0
0	0	0
0	0	0
0	0	0
0	0	0
0	0	0
0	0	0
0	0	0
0	0	0
0	0	0
0	0	0
0	0	0
0	0	0
0	0	0
0	0	0
0	0	0
0	0	0
0	0	0
0	0	0
0	0	0
0	0	0
0	0	0
0	0	0
0	0	0
0	0	0
0	0	0
0	0	0
0	0	0
0	0	0
0	0	0
0	0	0
0	0	0
0	0	0
0	0	0
0	0	0
0	0	0
0	0	0
0	0	0
0	0	0
0	0	0
0	0	0
0	0	0
0	0	0
0	0	0
0	0	0
0	0	0
0	0	0
0	0	0
0	0	0
0	0	0
0	0	0
0	0	0
0	0	0
0	0	0
0	0	0
0	0	0
0	0	0
0	0	0
0	0	0
0	0	0
0	0	0
0	0	0
0	0	0
0	0	0
0	0	0
0	0	0
0	0	0
0	0	0
0	0	0
0	0	0
0	0	0
0	0	0
0	0	0
0	0	0
0	0	0
0	0	0
0	0	0
0	0	0
0	0	0
0	0	0
0	0	0
0	0	0
0	0	0
0	0	0
0	0	0
0	0	0
0	0	0
0	0	0
0	0	0
0	0	0
0	0	0
0	0	0
0	0	0
0	0	0
0	0	0
0	0	0
0	0	0
0	0	0
0	0	0
0	0	0
0	0	0
0	0	0
0	0	0
0	0	0
0	0	0
0	0	0
0	0	0
0	0	0
0	0	0
0	0	0
0	0	0
0	0	0
0	0	0
0	0	0
0	0	0
0	0	0
0	0	0
0	0	0
0	0	0
0	0	0
0	0	0
0	0	0
0	0	0
0	0	0
0	0	0
0	0	0
0	0	0
0	0	0
0	0	0
0	0	0
0	0	0
0	0	0
0	0	0
0	0	0
0	0	0
0	0	0
0	0	0
0	0	0
0	0	0
0	0	0
0	0	0
0	0	0
0	0	0
0	0	0
0	0	0
0	0	0
0	0	0
0	0	0
0	0	0
0	0	0
0	0	0
0	0	0
0	0	0
0	0	0
0	0	0
0	0	0
0	0	0
0	0	0
0	0	0
0	0	0
0	0	0
0	0	0
0	0	0
0	0	0
0	0	0
0	0	0
0	0	0
0	0	0
0	0	0
0	0	0
0	0	0
0	0	0
0	0	0
0	0	0
0	0	0
0	0	0
0	0	0
0	0	0
0	0	0
0	0	0
0	0	0
0	0	0
0	0	0
0	0	0
0	0	0
0	0	0
0	0	0
0	0	0
0	0	0
0	0	0
0	0	0
0	0	0
0	0	0
0	0	0
0	0	0
0	0	0
0	0	0
0	0	0
0	0	0
0	0	0
0	0	0
0	0	0
0	0	0
0	0	0
0	0	0
0	0	0
0	0	0
0	0	0
0	0	0
0	0	0
0	0	0
0	0	0
0	0	0
0	0	0
0	0	0
0	0	0
0	0	0
0	0	0
0	0	0
0	0	0
0	0	0
0	0	0
0	0	0
0	0	0
0	0	0
0	0	0
0	0	0
0	0	0
0	0	0
0	0	0
0	0	0
0	0	0
0	0	0
0	0	0
0	0	0
0	0	0
0	0	0
0	0	0
0	0	0
0	0	0
0	0	0
0	0	0
0	0	0
0	0	0
0	0	0
0	0	0
0	0	0
0	0	0
0	0	0
0	0	0
0	0	0
0	0	0
0	0	0
0	0	0
0	0	0
0	0	0
0	0	0
0	0	0
0	0	0
0	0	0
0	0	0
0	0	0
0	0	0
0	0	0
0	0	0
0	0	0
0	0	0
0	0	0
0	0	0
0	0	0
0	0	0
0	0	0
0	0	0
0	0	0
0	0	0
0	0	0
0	0	0
0	0	0
0	0	0
0	0	0
0	0	0
0	0	0
0	0	0
0	0	0
0	0	0
0	0	0
0	0	0
0	0	0
0	0	0
0	0	0
0	0	0
0	0	0
0	0	0
0	0	0
0	0	0
0	0	0
0	0	0
0	0	0
0	0	0
0	0	0
0	0	0
0	0	0
0	0	0
0	0	0
0	0	0
0	0	0
0	0	0
0	0	0
0	0	0
0	0	0
0	0	0
0	0	0
0	0	0
0	0	0
0	0	0
0	0	0
0	0	0
0	0	0
0	0	0
0	0	0
0	0	0
0	0	0
0	0	0
0	0	0
0	0	0
0	0	0
0	0	0
0	0	0
0	0	0
0	0	0
0	0	0
0	0	0
0	0	0
0	0	0
0	0	0
0	0	0
0	0	0
0	0	0
0	0	0
0	0	0
0	0	0
0	0	0
0	0	0
0	0	0
0	0	0
0	0	0
0	0	0
0	0	0
0	0	0
0	0	0
0	0	0
0	0	0
0	0	0
0	0	0
0	0	0
0	0	0
0	0	0
0	0	0
0	0	0
0	0	0
0	0	0
0	0	0
0	0	0
0	0	0
0	0	0
0	0	0
0	0	0
0	0	0
0	0	0
0	0	0
0	0	0
0	0	0
0	0	0
0	0	0
0	0	0
0	0	0
0	0	0
0	0	0
0	0	0
0	0	0
0	0	0
0	0	0
0	0	0
0	0	0
0	0	0
0	0	0
0	0	0
0	0	0
0	0	0
0	0	0
0	0	0
0	0	0
0	0	0
0	0	0
0	0	0
0	0	0
0	0	0
0	0	0
0	0	0
0	0	0
0	0	0
0	0	0
0	0	0
0	0	0
0	0	0
0	0	0
0	0	0
0	0	0
0	0	0
0	0	0
0	0	0
0	0	0
0	0	0
0	0	0
0	0	0
0	0	0
0	0	0
0	0	0
0	0	0
0	0	0
0	0	0
0	0	0
0	0	0
0	0	0
0	0	0
0	0	0
0	0	0
0	0	0
0	0	0
0	0	0
0	0	0
0	0	0
0	0	0
0	0	0
0	0	0
0	0	0
0	0	0
0	0	0
0	0	0
0	0	0
0	0	0
0	0	0
0	0	0
0	0	0
0	0	0
0	0	0
0	0	0
0	0	0
0	0	0
0	0	0
0	0	0
0	0	0
0	0	0
0	0	0
0	0	0
0	0	0
0	0	0
0	0	0
0	0	0
0	0	0
0	0	0
0	0	0
0	0	0
0	0	0
0	0	0
0	0	0
0	0	0
0	0	0
0	0	0
0	0	0
0	0	0
0	0	0
0	0	0
0	0	0
0	0	0
0	0	0
0	0	0
0	0	0
0	0	0
0	0	0
0	0	0
0	0	0
0	0	0
0	0	0
0	0	0
0	0	0
0	0	0
0	0	0
0	0	0
0	0	0
0	0	0
0	0	0
0	0	0
0	0	0
0	0	0
0	0	0
0	0	0
0	0	0
0	0	0
0	0	0
0	0	0
0	0	0
0	0	0
0	0	0
0	0	0
0	0	0
0	0	0
0	0	0
0	0	0
0	0	0
0	0	0
0	0	0
0	0	0
0	0	0
0	0	0
0	0	0
0	0	0
0	0	0
0	0	0
0	0	0
0	0	0
0	0	0
0	0	0
0	0	0
0	0	0
0	0	0
0	0	0
0	0	0
0	0	0
0	0	0
0	0	0
0	0	0
0	0	0
0	0	0
0	0	0
0	0	0
0	0	0
0	0	0
0	0	0
0	0	0
0	0	0
0	0	0
0	0	0
0	0	0
0	0	0
0	0	0
0	0	0
0	0	0
0	0	0
0	0	0
0	0	0
0	0	0
0	0	0
0	0	0
0	0	0
0	0	0
0	0	0
0	0	0
0	0	0
0	0	0
0	0	0
0	0	0
0	0	0
0	0	0
0	0	0
0	0	0
0	0	0
0	0	0
0	0	0
0	0	0
0	0	0
0	0	0
0	0	0
0	0	0
0	0	0
0	0	0
0	0	0
0	0	0
0	0	0
0	0	0
0	0	0
0	0	0
0	0	0
0	0	0
0	0	0
0	0	0
0	0	0
0	0	0
0	0	0
0	0	0
0	0	0
0	0	0
0	0	0
0	0	0
0	0	0
0	0	0
0	0	0
0	0	0
0	0	0
0	0	0
0	0	0
0	0	0
0	0	0
0	0	0
0	0	0
0	0	0
0	0	0
0	0	0
0	0	0
0	0	0
0	0	0
0	0	0
0	0	0
0	0	0
0	0	0
0	0	0
0	0	0
0	0	0
0	0	0
0	0	0
0	0	0
0	0	0
0	0	0
0	0	0
0	0	0
0	0	0
0	0	0
0	0	0
0	0	0
0	0	0
0	0	0
0	0	0
0	0	0
0	0	0
0	0	0
0	0	0
0	0	0
0	0	0
0	0	0
0	0	0
0	0	0
0	0	0
0	0	0
0	0	0
0	0	0
0	0	0
0	0	0
0	0	0
0	0	0
0	0	0
0	0	0
0	0	0
0	0	0
0	0	0
0	0	0
0	0	0
0	0	0
0	0	0
0	0	0
0	0	0
0	0	0
0	0	0
0	0	0
0	0	0
0	0	0
0	0	0
0	0	0
0	0	0
0	0	0
0	0	0
0	0	0
0	0	0
0	0	0
0	0	0
0	0	0
0	0	0
0	0	0
0	0	0
0	0	0
0	0	0
0	0	0
0	0	0
0	0	0
0	0	0
0	0	0
0	0	0
0	0	0
0	0	0
0	0	0
0	0	0
0	0	0
0	0	0
0	0	0
0	0	0
0	0	0
0	0	0
0	0	0
0	0	0
0	0	0
0	0	0
0	0	0
0	0	0
0	0	0
0	0	0
0	0	0
0	0	0
0	0	0
0	0	0
0	0	0
0	0	0
0	0	0
0	0	0
0	0	0
0	0	0
0	0	0
0	0	0
0	0	0
0	0	0
0	0	0
0	0	0
0	0	0
0	0	0
0	0	0
0	0	0
0	0	0
0	0	0
0	0	0
0	0	0
0	0	0
0	0	0
0	0	0
0	0	0
0	0	0
0	0	0
0	0	0
0	0	0
0	0	0
0	0	0
0	0	0
0	0	0
0	0	0
0	0	0
0	0	0
0	0	0
0	0	0
0	0	0
0	0	0
0	0	0
0	0	0
0	0	0
0	0	0
0	0	0
0	0	0
0	0	0
0	0	0
0	0	0
0	0	0
0	0	0
0	0	0
0	0	0
0	0	0
0	0	0
0	0	0
0	0	0
0	0	0
0	0	0
0	0	0
0	0	0
0	0	0
0	0	0
0	0	0
0	0	0
0	0	0
0	0	0
0	0	0
0	0	0
0	0	0
0	0	0
0	0	0
0	0	0
0	0	0
0	0	0
0	0	0
0	0	0
0	0	0
0	0	0
0	0	0
0	0	0
0	0	0
0	0	0
0	0	0
0	0	0
0	0	0
0	0	0
0	0	0
0	0	0
0	0	0
0	0	0
0	0	0
0	0	0
0	0	0
0	0	0
0	0	0
0	0	0
0	0	0
0	0	0
0	0	0
0	0	0
0	0	0
0	0	0
0	0	0
0	0	0
0	0	0
0	0	0
0	0	0
0	0	0
0	0	0
0	0	0
0	0	0
0	0	0
0	0	0
0	0	0
0	0	0
0	0	0
0	0	0
0	0	0
0	0	0
0	0	0
0	0	0
0	0	0
0	0	0
0	0	0
0	0	0
0	0	0
0	0	0
0	0	0
0	0	0
0	0	0
0	0	0
0	0	0
0	0	0
0	0	0
0	0	0
0	0	0
0	0	0
0	0	0
0	0	0
0	0	0
0	0	0
0	0	0
0	0	0
0	0	0
0	0	0
0	0	0
0	0	0
0	0	0
0	0	0
0	0	0
0	0	0
0	0	0
0	0	0
0	0	0
0	0	0
0	0	0
0	0	0
0	0	0
0	0	0
0	0	0
0	0	0
0	0	0
0	0	0
0	0	0
0	0	0
0	0	0
0	0	0
0	0	0
0	0	0
0	0	0
0	0	0
0	0	0
0	0	0
0	0	0
0	0	0
0	0	0
0	0	0
0	0	0
0	0	0
0	0	0
0	0	0
0	0	0
0	0	0
0	0	0
0	0	0
0	0	0
0	0	0
0	0	0
0	0	0
0	0	0
0	0	0
0	0	0
0	0	0
0	0	0
0	0	0
0	0	0
0	0	0
0	0	0
0	0	0
0	0	0
0	0	0
0	0	0
0	0	0
0	0	0
0	0	0
0	0	0
0	0	0
0	0	0
0	0	0
0	0	0
0	0	0
0	0	0
0	0	0
0	0	0
0	0	0
0	0	0
0	0	0
0	0	0
0	0	0
0	0	0
0	0	0
0	0	0
0	0	0
0	0	0
0	0	0
0	0	0
0	0	0
0	0	0
0	0	0
0	0	0
0	0	0
0	0	0
0	0	0
0	0	0
0	0	0
0	0	0
0	0	0
0	0	0
0	0	0
0	0	0
0	0	0
0	0	0
0	0	0
0	0	0
0	0	0
0	0	0
0	0	0
0	0	0
0	0	0
0	0.01	0.01
0	0.01	0.01
0	0.01	0.01
0	0.01	0.01
0	0.01	0.01
0	0.01	0.01
0	0.01	0.01
0	0.01	0.01
0	0.01	0.01
0	0.01	0.01
0	0.01	0.01
0	0.01	0.01
0	0.01	0.01
0	0.01	0.01
0	0.01	0.01
0	0.01	0.01
0	0.01	0.01
0	0.01	0.01
0	0.01	0.01
0	0.01	0.01
0	0.01	0.01
0	0.01	0.01
0	0.01	0.01
0	0.01	0.01
0	0.01	0.01
0	0.01	0.01
0	0.01	0.01
0	0.01	0.01
0	0.01	0.01
0	0.01	0.01
0	0.01	0.01
0	0.01	0.01
0	0.01	0.01
0	0.01	0.01
0	0.01	0.01
0	0.01	0.01
0	0.01	0.01
0	0.01	0.01
0	0.01	0.01
0	0.01	0.01
0	0.01	0.01
0	0.01	0.01
0	0.01	0.01
0	0.01	0.01
0	0.01	0.01
0	0.01	0.01
0	0.01	0.01
0	0.01	0.01
0	0.01	0.01
0	0.01	0.01
0	0.01	0.01
0	0.01	0.01
0	0.01	0.01
0	0.01	0.01
0	0.01	0.01
0	0.01	0.01
0	0.01	0.01
0	0.01	0.01
0	0.01	0.01
0	0.01	0.01
0	0.01	0.01
0	0.01	0.01
0	0.01	0.01
0	0.01	0.01
0	0.01	0.01
0	0.01	0.01
0	0.01	0.01
0	0.01	0.01
0	0.01	0.01
0	0.01	0.01
0	0.01	0.01
0	0.01	0.01
0	0.01	0.01
0	0.01	0.01
0	0.01	0.01
0	0.01	0.01
0	0.01	0.01
0	0.01	0.01
0	0.01	0.01
0	0.01	0.01
0	0.01	0.01
0	0.01	0.01
0	0.01	0.01
0	0.01	0.01
0	0.01	0.01
0	0.01	0.01
0	0.01	0.01
0	0.01	0.01
0	0.01	0.01
0	0.01	0.01
0	0.01	0.01
0	0.01	0.01
0	0.01	0.01
0	0.01	0.01
0	0.01	0.01
0	0.01	0.01
0	0.01	0.01
0	0.01	0.01
0	0.01	0.01
0	0.01	0.01
0	0.01	0.01
0	0.01	0.01
0	0.01	0.01
0	0.01	0.01
0	0.01	0.01
0	0.01	0.01
0	0.01	0.01
0	0.01	0.01
0	0.01	0.01
0	0.01	0.01
0	0.01	0.01
0	0.01	0.01
0	0.01	0.01
0	0.01	0.01
0	0.01	0.01
0	0.01	0.01
0	0.01	0.01
0	0.01	0.01
0	0.01	0.01
0	0.01	0.01
0	0.01	0.01
0	0.01	0.01
0	0.01	0.01
0	0.01	0.01
0	0.01	0.01
0	0.01	0.01
0	0.01	0.01
0	0.01	0.01
0	0.01	0.01
0	0.01	0.01
0	0.01	0.01
0	0.01	0.01
0	0.01	0.01
0	0.01	0.01
0	0.01	0.01
0	0.01	0.01
0	0.01	0.01
0	0.01	0.01
0	0.01	0.01
0	0.01	0.01
0	0.01	0.01
0	0.01	0.01
0	0.01	0.01
0	0.01	0.01
0	0.01	0.01
0	0.01	0.01
0	0.01	0.01
0	0.01	0.01
0	0.01	0.01
0	0.01	0.01
0	0.01	0.01
0	0.01	0.01
0	0.01	0.01
0	0.01	0.01
0	0.01	0.01
0	0.01	0.01
0	0.01	0.01
0	0.01	0.01
0	0.01	0.01
0	0.01	0.01
0	0.01	0.01
0	0.01	0.01
0	0.01	0.01
0	0.01	0.01
0	0.01	0.01
0	0.01	0.01
0	0.01	0.01
0	0.01	0.01
0	0.01	0.01
0	0.01	0.01
0	0.01	0.01
0	0.01	0.01
0	0.01	0.01
0	0.01	0.01
0	0.01	0.01
0	0.01	0.01
0	0.01	0.01
0	0.01	0.01
0	0.01	0.01
0	0.01	0.01
0	0.01	0.01
0	0.01	0.01
0	0.01	0.01
0	0.01	0.01
0	0.01	0.01
0	0.01	0.01
0	0.01	0.01
0	0.01	0.01
0	0.01	0.01
0	0.01	0.01
0	0.01	0.01
0	0.01	0.01
0	0.01	0.01
0	0.01	0.01
0	0.01	0.01
0	0.01	0.01
0	0.01	0.01
0	0.01	0.01
0	0.01	0.01
0	0.01	0.01
0	0.01	0.01
0	0.01	0.01
0	0.01	0.01
0	0.01	0.01
0	0.01	0.01
0	0.01	0.01
0	0.01	0.01
0	0.01	0.01
0	0.01	0.01
0	0.01	0.01
0	0.01	0.01
0	0.01	0.01
0	0.01	0.01
0	0.01	0.01
0	0.01	0.01
0	0.01	0.01
0	0.01	0.01
0	0.01	0.01
0	0.01	0.01
0	0.01	0.01
0	0.01	0.01
0	0.01	0.01
0	0.01	0.01
0	0.01	0.01
0	0.01	0.01
0	0.01	0.01
0	0.01	0.01
0	0.01	0.01
0	0.01	0.01
0	0.01	0.01
0	0.01	0.01
0	0.01	0.01
0	0.01	0.01
0	0.01	0.01
0	0.01	0.01
0	0.01	0.01
0	0.01	0.01
0	0.01	0.01
0	0.01	0.01
0	0.01	0.01
0	0.01	0.01
0	0.01	0.01
0	0.01	0.01
0	0.01	0.01
0	0.01	0.01
0	0.01	0.01
0	0.01	0.01
0	0.01	0.01
0	0.01	0.01
0	0.01	0.01
0	0.01	0.01
0	0.01	0.01
0	0.01	0.01
0	0.01	0.01
0	0.01	0.01
0	0.01	0.01
0	0.01	0.01
0	0.01	0.01
0	0.01	0.01
0	0.01	0.01
0	0.01	0.01
0	0.01	0.01
0	0.01	0.01
0	0.01	0.01
0	0.01	0.01
0	0.01	0.01
0	0.01	0.01
0	0.01	0.01
0	0.01	0.01
0	0.01	0.01
0	0.01	0.01
0	0.01	0.01
0	0.01	0.01
0	0.01	0.01
0	0.01	0.01
0	0.01	0.01
0	0.01	0.01
0	0.01	0.01
0	0.01	0.01
0	0.01	0.01
0	0.01	0.01
0	0.01	0.01
0	0.01	0.01
0	0.01	0.01
0	0.01	0.01
0	0.01	0.01
0	0.01	0.01
0	0.01	0.01
0	0.01	0.01
0	0.01	0.01
0	0.01	0.01
0	0.01	0.01
0	0.01	0.01
0	0.01	0.01
0	0.01	0.01
0	0.01	0.01
0	0.01	0.01
0	0.01	0.01
0	0.01	0.01
0	0.01	0.01
0	0.01	0.01
0	0.01	0.01
0	0.01	0.01
0	0.01	0.01
0	0.01	0.01
0	0.01	0.01
0	0.01	0.01
0	0.01	0.01
0	0.01	0.01
0	0.01	0.01
0	0.01	0.01
0	0.01	0.01
0	0.01	0.01
0	0.01	0.01
0	0.01	0.01
0	0.01	0.01
0	0.01	0.01
0	0.01	0.01
0	0.01	0.01
0	0.01	0.01
0	0.01	0.01
0	0.01	0.01
0	0.01	0.01
0	0.01	0.01
0	0.01	0.01
0	0.01	0.01
0	0.01	0.01
0	0.01	0.01
0	0.01	0.01
0	0.01	0.01
0	0.01	0.01
0	0.01	0.01
0	0.01	0.01
0	0.01	0.01
0	0.01	0.01
0	0.01	0.01
0	0.01	0.01
0	0.01	0.01
0	0.01	0.01
0	0.01	0.01
0	0.01	0.01
0	0.01	0.01
0	0.01	0.01
0	0.01	0.01
0	0.01	0.01
0	0.01	0.01
0	0.01	0.01
0	0.01	0.01
0	0.01	0.01
0	0.01	0.01
0	0.01	0.01
0	0.01	0.01
0	0.01	0.01
0	0.01	0.01
0	0.01	0.01
0	0.01	0.01
0	0.01	0.01
0	0.01	0.01
0	0.01	0.01
0	0.01	0.01
0	0.01	0.01
0	0.01	0.01
0	0.01	0.01
0	0.01	0.01
0	0.01	0.01
0	0.01	0.01
0	0.01	0.01
0	0.01	0.01
0	0.01	0.01
0	0.01	0.01
0	0.01	0.01
0	0.01	0.01
0	0.01	0.01
0	0.01	0.01
0	0.01	0.01
0	0.01	0.01
0	0.01	0.01
0	0.01	0.01
0	0.01	0.01
0	0.01	0.01
0	0.01	0.01
0	0.01	0.01
0	0.01	0.01
0	0.01	0.01
0	0.01	0.01
0	0.01	0.01
0	0.01	0.01
0	0.01	0.01
0	0.01	0.01
0	0.01	0.01
0	0.01	0.01
0	0.01	0.01
0	0.01	0.01
0	0.01	0.01
0	0.01	0.01
0	0.01	0.01
0	0.01	0.01
0	0.01	0.01
0	0.01	0.01
0	0.01	0.01
0	0.01	0.01
0	0.01	0.01
0	0.01	0.01
0	0.01	0.01
0	0.01	0.01
0	0.01	0.01
0	0.01	0.01
0	0.01	0.01
0	0.01	0.01
0	0.01	0.01
0	0.01	0.01
0	0.01	0.01
0	0.01	0.01
0	0.01	0.01
0	0.01	0.01
0	0.01	0.01
0	0.01	0.01
0	0.01	0.01
0	0.01	0.01
0	0.01	0.01
0	0.01	0.01
0	0.01	0.01
0	0.01	0.01
0	0.01	0.01
0	0.01	0.01
0	0.01	0.01
0	0.01	0.01
0	0.01	0.01
0	0.01	0.01
0	0.01	0.01
0	0.01	0.01
0	0.01	0.01
0	0.01	0.01
0	0.01	0.01
0	0.01	0.01
0	0.01	0.01
0	0.01	0.01
0	0.01	0.01
0	0.01	0.01
0	0.01	0.01
0	0.01	0.01
0	0.01	0.01
0	0.01	0.01
0	0.01	0.01
0	0.01	0.01
0	0.01	0.01
0	0.01	0.01
0	0.01	0.01
0	0.01	0.01
0	0.01	0.01
0	0.01	0.01
0	0.01	0.01
0	0.01	0.01
0	0.01	0.01
0	0.01	0.01
0	0.01	0.01
0	0.01	0.01
0	0.01	0.01
0	0.01	0.01
0	0.01	0.01
0	0.01	0.01
0	0.01	0.01
0	0.01	0.01
0	0.01	0.01
0	0.01	0.01
0	0.01	0.01
0	0.01	0.01
0	0.01	0.01
0	0.01	0.01
0	0.01	0.01
0	0.01	0.01
0	0.01	0.01
0	0.01	0.01
0	0.01	0.01
0	0.01	0.01
0	0.01	0.01
0	0.01	0.01
0	0.01	0.01
[truncated: 31,774 more rows]
