# Supplementary material for: Comprehensive Analysis of Human Colorectal Cancers Harboring Polymerase Epsilon Mutations
Source: Int J Mol Sci. 2025 Jul 25;26(15):7208. doi: 10.3390/ijms26157208 (PMC12347369; doi:10.3390/ijms26157208)
Supplement: Supplementary file 1 [file ijms-26-07208-s001.zip › Table S1.xlsx]

## Sheet: S1A COSMIC mutation
Table S1A. PolE mutations reported on COSMIC
GENE_SYMBOL	COSMIC_GENE_ID	TRANSCRIPT_ACCESSION	COSMIC_SAMPLE_ID	SAMPLE_NAME	COSMIC_PHENOTYPE_ID	GENOMIC_MUTATION_ID	LEGACY_MUTATION_ID	MUTATION_ID	MUTATION_CDS	MUTATION_AA	MUTATION_DESCRIPTION	MUTATION_ZYGOSITY	LOH	GENOME_VERSION	CHROMOSOME	GENOME_START	GENOME_STOP	STRAND	PUBMED_PMID	COSMIC_STUDY_ID	HGVSP	HGVSC	HGVSG	GENOMIC_WT_ALLELE	GENOMIC_MUT_ALLELE	MUTATION_SOMATIC_STATUS
POLE	COSG26071	ENST00000320574.5	COSS1919179	HCC119T	COSO29824862	COSV57691633	COSN1145223	28048469	c.*260T>C	p.?	3_prime_UTR_variant	het	None	37	12	133201023	133201023	-	None	COSU323	None	ENST00000320574.5:c.*260T>C	12:g.133201023A>G	A	G	Variant of unknown origin
POLE	COSG26071	ENST00000320574.5	COSS2720486	P-0004084-T01-IM5	COSO36246736	COSV57675843	COSM6933007	28038969	c.2707-5_2722del	p.?	coding_sequence_variant,intron_variant,splice_acceptor_variant	het	None	37	12	133238255	133238275	-	28481359	None	None	ENST00000320574.5:c.2707-5_2722del	12:g.133238255_133238275del	CATTGGTGAAGCCTTCCTGAG	None	Confirmed somatic variant
POLE	COSG26071	ENST00000320574.5	COSS2803777	P-0010098-T02-IM5	COSO28694826	COSV57674145	COSM6972608	28032299	c.3583-48_3602del	p.?	coding_sequence_variant,intron_variant,splice_acceptor_variant	het	None	37	12	133226457	133226524	-	29316426	None	None	ENST00000320574.5:c.3583-48_3602del	12:g.133226457_133226524del	AGGCCTCGGCCATCGTGACCTGGAAAGACCCAGTGAAGCCTTAAATCTCAGGATCTCGGGCTGCGCAG	None	Confirmed somatic variant
POLE	COSG26071	ENST00000320574.5	COSS2725909	P-0010098-T01-IM5	COSO28694826	COSV57674145	COSM6972608	28032299	c.3583-48_3602del	p.?	coding_sequence_variant,intron_variant,splice_acceptor_variant	het	None	37	12	133226457	133226524	-	28481359	None	None	ENST00000320574.5:c.3583-48_3602del	12:g.133226457_133226524del	AGGCCTCGGCCATCGTGACCTGGAAAGACCCAGTGAAGCCTTAAATCTCAGGATCTCGGGCTGCGCAG	None	Confirmed somatic variant
POLE	COSG26071	ENST00000320574.5	COSS1919194	HCC139T	COSO29824862	COSV57679946	COSN1145226	28041390	c.5679-83C>G	p.?	intron_variant	het	None	37	12	133212693	133212693	-	None	COSU323	None	ENST00000320574.5:c.5679-83C>G	12:g.133212693G>C	G	C	Reported in another cancer sample as somatic
POLE	COSG26071	ENST00000320574.5	COSS1652860	LFS_MB1	COSO282410809	COSV57679668	COSN392310	28041386	c.1021-22G>A	p.?	intron_variant	het	None	37	12	133252428	133252428	-	None	COSU379	None	ENST00000320574.5:c.1021-22G>A	12:g.133252428C>T	C	T	Confirmed somatic variant
POLE	COSG26071	ENST00000320574.5	COSS2961572	MM-0622-T	COSO27985184	COSV108137114	COSN33318815	28057744	c.6658-313A>G	p.?	intron_variant	het	None	37	12	133201893	133201893	-	24434212	None	None	ENST00000320574.5:c.6658-313A>G	12:g.133201893T>C	T	C	Confirmed somatic variant
POLE	COSG26071	ENST00000320574.5	COSS1918884	RK138_C01	COSO29824862	COSV57692350	COSN1564103	28048465	c.2319+458A>G	p.?	intron_variant	het	None	37	12	133243631	133243631	-	None	COSU322	None	ENST00000320574.5:c.2319+458A>G	12:g.133243631T>C	T	C	Variant of unknown origin
POLE	COSG26071	ENST00000320574.5	COSS1918854	RK068_C01	COSO29824862	COSV57674206	COSN5318518	28045281	c.2319+587C>T	p.?	intron_variant	het	None	37	12	133243502	133243502	-	None	COSU322	None	ENST00000320574.5:c.2319+587C>T	12:g.133243502G>A	G	A	Reported in another cancer sample as somatic
POLE	COSG26071	ENST00000320574.5	COSS1918824	RK031_C01	COSO29824862	COSV57674023	COSN1564108	28062241	c.204+101G>T	p.?	intron_variant	het	None	37	12	133257623	133257623	-	None	COSU322	None	ENST00000320574.5:c.204+101G>T	12:g.133257623C>A	C	A	Variant of unknown origin
POLE	COSG26071	ENST00000320574.5	COSS2433500	I2L-P19Tb-Tumor-Organoid	COSO28544826	COSV57674841	COSN18736463	28042336	c.2319+15del	p.?	intron_variant	het	None	37	12	133244077	133244077	-	25957691	None	None	ENST00000320574.5:c.2319+15del	12:g.133244077del	C	None	Confirmed somatic variant
POLE	COSG26071	ENST00000320574.5	COSS1566747	HCC25T	COSO29825606	COSV57686671	COSN1145227	28035562	c.5378+359G>T	p.?	intron_variant	het	None	37	12	133217874	133217874	-	None	COSU323	None	ENST00000320574.5:c.5378+359G>T	12:g.133217874C>A	C	A	Variant of unknown origin
POLE	COSG26071	ENST00000320574.5	COSS1918817	RK022_C01	COSO29824862	COSV57690894	COSN1564106	28049399	c.1795-888G>A	p.?	intron_variant	het	None	37	12	133246413	133246413	-	None	COSU322	None	ENST00000320574.5:c.1795-888G>A	12:g.133246413C>T	C	T	Variant of unknown origin
POLE	COSG26071	ENST00000320574.5	COSS1918902	RK189_C01	COSO29824862	COSV57680955	COSN1564107	28049501	c.578+305C>A	p.?	intron_variant	het	None	37	12	133255778	133255778	-	None	COSU322	None	ENST00000320574.5:c.578+305C>A	12:g.133255778G>T	G	T	Variant of unknown origin
POLE	COSG26071	ENST00000320574.5	COSS1918847	RK061_C01	COSO29824862	COSV57692624	COSN1564104	28055396	c.2174-53C>T	p.?	intron_variant	het	None	37	12	133244287	133244287	-	None	COSU322	None	ENST00000320574.5:c.2174-53C>T	12:g.133244287G>A	G	A	Variant of unknown origin
POLE	COSG26071	ENST00000320574.5	COSS1918847	RK061_C01	COSO29824862	COSV57692628	COSN1564105	28055399	c.2174-55C>T	p.?	intron_variant	het	None	37	12	133244289	133244289	-	None	COSU322	None	ENST00000320574.5:c.2174-55C>T	12:g.133244289G>A	G	A	Variant of unknown origin
POLE	COSG26071	ENST00000320574.5	COSS2371952	Sample_1	COSO28105214	COSV57674543	COSN17153160	28034118	c.3378+63_3378+64del	p.?	intron_variant	het	None	37	12	133234392	133234393	-	25496518	None	None	ENST00000320574.5:c.3378+63_3378+64del	12:g.133234392_133234393del	AT	None	Confirmed somatic variant
POLE	COSG26071	ENST00000320574.5	COSS1919258	HX13T	COSO29824862	COSV57678114	COSN1145232	28045972	c.579-558del	p.?	intron_variant	het	None	37	12	133254873	133254873	-	None	COSU323	None	ENST00000320574.5:c.579-558del	12:g.133254873del	A	None	Reported in another cancer sample as somatic
POLE	COSG26071	ENST00000320574.5	COSS1919178	HCC118T	COSO29824862	COSV57686099	COSN1145231	28063555	c.1226+760A>G	p.?	intron_variant	het	None	37	12	133251224	133251224	-	None	COSU323	None	ENST00000320574.5:c.1226+760A>G	12:g.133251224T>C	T	C	Variant of unknown origin
POLE	COSG26071	ENST00000320574.5	COSS1918821	RK026_C01	COSO29824862	COSV57674017	COSN1564100	28047630	c.6532-162G>A	p.?	intron_variant	het	None	37	12	133202518	133202518	-	None	COSU322	None	ENST00000320574.5:c.6532-162G>A	12:g.133202518C>T	C	T	Variant of unknown origin
POLE	COSG26071	ENST00000320574.5	COSS1919208	HCC40T	COSO29824862	COSV57680226	COSN1145225	28053537	c.5811+623C>A	p.?	intron_variant	het	None	37	12	133211855	133211855	-	None	COSU323	None	ENST00000320574.5:c.5811+623C>A	12:g.133211855G>T	G	T	Variant of unknown origin
POLE	COSG26071	ENST00000320574.5	COSS1919208	HCC40T	COSO29824862	COSV57680220	COSN1145224	28053532	c.6747+39_6747+43del	p.?	intron_variant	het	None	37	12	133201448	133201452	-	None	COSU323	None	ENST00000320574.5:c.6747+39_6747+43del	12:g.133201448_133201452del	CAAGG	None	Variant of unknown origin
POLE	COSG26071	ENST00000320574.5	COSS2433480	I2L-P19Tb-Tumor-Biopsy	COSO28544826	COSV57674841	COSN18736463	28042336	c.2319+15del	p.?	intron_variant	het	None	37	12	133244077	133244077	-	25957691	None	None	ENST00000320574.5:c.2319+15del	12:g.133244077del	C	None	Confirmed somatic variant
POLE	COSG26071	ENST00000320574.5	COSS1918841	RK051_C01	COSO29824862	COSV57689296	COSN1564109	28042647	c.62+1449C>G	p.?	intron_variant	het	None	37	12	133262391	133262391	-	None	COSU322	None	ENST00000320574.5:c.62+1449C>G	12:g.133262391G>C	G	C	Variant of unknown origin
POLE	COSG26071	ENST00000320574.5	COSS1919250	HCC92T	COSO29824862	COSV57680062	COSN1145230	28042650	c.2468+126G>C	p.?	intron_variant	het	None	37	12	133241762	133241762	-	None	COSU323	None	ENST00000320574.5:c.2468+126G>C	12:g.133241762C>G	C	G	Variant of unknown origin
POLE	COSG26071	ENST00000320574.5	COSS2467415	SC_9092	COSO32054862	COSV57678782	COSN20077798	28053989	c.5378+142T>A	p.?	intron_variant	het	None	37	12	133218091	133218091	-	26000489	None	None	ENST00000320574.5:c.5378+142T>A	12:g.133218091A>T	A	T	Confirmed somatic variant
POLE	COSG26071	ENST00000320574.5	COSS1675361	LAU165	COSO58566050	COSV57680716	COSM234063	28046600	c.4291-4C>T	p.?	intron_variant,splice_region_variant	het	None	37	12	133220150	133220150	-	22197931	None	None	ENST00000320574.5:c.4291-4C>T	12:g.133220150G>A	G	A	Variant of unknown origin
POLE	COSG26071	ENST00000320574.5	COSS2719658	P-0003165-T01-IM5	COSO29914826	COSV57683989	COSM6926644	28048292	c.2865-1G>T	p.?	splice_acceptor_variant	het	None	37	12	133237751	133237751	-	28481359	None	None	ENST00000320574.5:c.2865-1G>T	12:g.133237751C>A	C	A	Confirmed somatic variant
POLE	COSG26071	ENST00000320574.5	COSS2724722	P-0008658-T01-IM5	COSO27814826	COSV57677314	COSM6964107	28031519	c.2174-1G>T	p.?	splice_acceptor_variant	het	None	37	12	133244235	133244235	-	28481359	None	None	ENST00000320574.5:c.2174-1G>T	12:g.133244235C>A	C	A	Confirmed somatic variant
POLE	COSG26071	ENST00000320574.5	COSS2717505	P-0001541-T01-IM3	COSO36286303	COSV57690484	COSM6918590	28040439	c.424-1G>T	p.?	splice_acceptor_variant	het	None	37	12	133256238	133256238	-	28481359	None	None	ENST00000320574.5:c.424-1G>T	12:g.133256238C>A	C	A	Confirmed somatic variant
POLE	COSG26071	ENST00000320574.5	COSS2433481	I2L-P20-Tumor-Biopsy	COSO28694826	COSV57677820	COSM5361682	28031015	c.6005-1G>T	p.?	splice_acceptor_variant	het	None	37	12	133209382	133209382	-	25957691	None	None	ENST00000320574.5:c.6005-1G>T	12:g.133209382C>A	C	A	Confirmed somatic variant
POLE	COSG26071	ENST00000320574.5	COSS2433501	I2L-P20-Tumor-Organoid	COSO28694826	COSV57677820	COSM5361682	28031015	c.6005-1G>T	p.?	splice_acceptor_variant	het	None	37	12	133209382	133209382	-	25957691	None	None	ENST00000320574.5:c.6005-1G>T	12:g.133209382C>A	C	A	Confirmed somatic variant
POLE	COSG26071	ENST00000320574.5	COSS2726320	P-0010632-T01-IM5	COSO29914826	COSV57678561	COSM6975691	28061579	c.5552+1G>T	p.?	splice_donor_variant	het	None	37	12	133215710	133215710	-	28481359	None	None	ENST00000320574.5:c.5552+1G>T	12:g.133215710C>A	C	A	Confirmed somatic variant
POLE	COSG26071	ENST00000320574.5	COSS2721267	P-0004863-T01-IM5	COSO29914826	COSV57693138	COSM6939138	28032077	c.3378+1G>T	p.?	splice_donor_variant	het	None	37	12	133234453	133234453	-	28481359	None	None	ENST00000320574.5:c.3378+1G>T	12:g.133234453C>A	C	A	Confirmed somatic variant
POLE	COSG26071	ENST00000320574.5	COSS2722307	P-0005925-T02-IM5	COSO29914826	COSV57691015	COSM6951554	28061217	c.3582+1G>T	p.?	splice_donor_variant	het	None	37	12	133233721	133233721	-	28481359	None	None	ENST00000320574.5:c.3582+1G>T	12:g.133233721C>A	C	A	Confirmed somatic variant
POLE	COSG26071	ENST00000320574.5	COSS2726030	P-0010241-T01-IM5	COSO319110600	COSV57673352	COSM6973482	28062098	c.6531+2T>C	p.?	splice_donor_variant	het	None	37	12	133202701	133202701	-	28481359	None	None	ENST00000320574.5:c.6531+2T>C	12:g.133202701A>G	A	G	Confirmed somatic variant
POLE	COSG26071	ENST00000320574.5	COSS1919223	HCC65T	COSO29824862	COSV57683923	COSM1605842	28032751	c.1020+1G>A	p.?	splice_donor_variant	het	None	37	12	133252679	133252679	-	None	COSU323	None	ENST00000320574.5:c.1020+1G>A	12:g.133252679C>T	C	T	Reported in another cancer sample as somatic
POLE	COSG26071	ENST00000320574.5	COSS2803878	P-0013876-T01-IM5	COSO28614826	COSV100266130	COSM9114413	28043368	c.3171A>G	p.A1057=	synonymous_variant	het	None	37	12	133235985	133235985	-	29316426	None	ENSP00000322570.5:p.Ala1057=	ENST00000320574.5:c.3171A>G	12:g.133235985T>C	T	C	Confirmed somatic variant
POLE	COSG26071	ENST00000320574.5	COSS2721869	P-0005476-T01-IM5	COSO29914826	COSV57692762	COSM6943879	28041726	c.3181G>A	p.A1061T	missense_variant	het	None	37	12	133235975	133235975	-	28481359	None	ENSP00000322570.5:p.Ala1061Thr	ENST00000320574.5:c.3181G>A	12:g.133235975C>T	C	T	Confirmed somatic variant
POLE	COSG26071	ENST00000320574.5	COSS2726846	P-0011235-T01-IM5	COSO28664826	COSV57688312	COSM6979727	28048250	c.3215C>T	p.A1072V	missense_variant	het	None	37	12	133235941	133235941	-	28481359	None	ENSP00000322570.5:p.Ala1072Val	ENST00000320574.5:c.3215C>T	12:g.133235941G>A	G	A	Confirmed somatic variant
POLE	COSG26071	ENST00000320574.5	COSS2719788	P-0003292-T01-IM5	COSO28245232	COSV57690770	COSM6927634	28029156	c.3277G>A	p.A1093T	missense_variant,splice_region_variant	het	None	37	12	133234555	133234555	-	28481359	None	ENSP00000322570.5:p.Ala1093Thr	ENST00000320574.5:c.3277G>A	12:g.133234555C>T	C	T	Confirmed somatic variant
POLE	COSG26071	ENST00000320574.5	COSS1783327	TCGA-A5-A0VP-01	COSO29025463	COSV57679559	COSM937294	28035857	c.3418G>A	p.A1140T	missense_variant	het	None	37	12	133233976	133233976	-	None	COSU419	ENSP00000322570.5:p.Ala1140Thr	ENST00000320574.5:c.3418G>A	12:g.133233976C>T	C	T	Reported in another cancer sample as somatic
POLE	COSG26071	ENST00000320574.5	COSS2719859	P-0003368-T01-IM5	COSO29914826	COSV57679559	COSM937294	28035857	c.3418G>A	p.A1140T	missense_variant	het	None	37	12	133233976	133233976	-	28481359	None	ENSP00000322570.5:p.Ala1140Thr	ENST00000320574.5:c.3418G>A	12:g.133233976C>T	C	T	Confirmed somatic variant
POLE	COSG26071	ENST00000320574.5	COSS2720669	P-0004260-T01-IM5	COSO102754881	COSV57679771	COSM6751999	28031362	c.3446C>T	p.A1149V	missense_variant	het	None	37	12	133233948	133233948	-	28481359	None	ENSP00000322570.5:p.Ala1149Val	ENST00000320574.5:c.3446C>T	12:g.133233948G>A	G	A	Confirmed somatic variant
POLE	COSG26071	ENST00000320574.5	COSS2637210	67LC	COSO29914830	COSV57686584	COSM6487159	28058205	c.3673G>C	p.A1225P	missense_variant	het	None	37	12	133226385	133226385	-	26503331	None	ENSP00000322570.5:p.Ala1225Pro	ENST00000320574.5:c.3673G>C	12:g.133226385C>G	C	G	Confirmed somatic variant
POLE	COSG26071	ENST00000320574.5	COSS2721431	P-0005026-T01-IM5	COSO29914830	COSV57693460	COSM6940519	28051426	c.3778G>T	p.A1260S	missense_variant	het	None	37	12	133226280	133226280	-	28481359	None	ENSP00000322570.5:p.Ala1260Ser	ENST00000320574.5:c.3778G>T	12:g.133226280C>A	C	A	Confirmed somatic variant
POLE	COSG26071	ENST00000320574.5	COSS2301979	HCT15	COSO28864826	COSV57677415	COSM2001639	28035816	c.4124C>T	p.A1375V	missense_variant	het	None	37	12	133225540	133225540	-	24755471	None	ENSP00000322570.5:p.Ala1375Val	ENST00000320574.5:c.4124C>T	12:g.133225540G>A	G	A	Reported in another cancer sample as somatic
POLE	COSG26071	ENST00000320574.5	COSS2302011	SNU-C4	COSO28864826	COSV57677387	COSM4652171	28058256	c.4582G>C	p.A1528P	missense_variant	het	None	37	12	133219552	133219552	-	24755471	None	ENSP00000322570.5:p.Ala1528Pro	ENST00000320574.5:c.4582G>C	12:g.133219552C>G	C	G	Variant of unknown origin
POLE	COSG26071	ENST00000320574.5	COSS2725293	P-0009349-T01-IM5	COSO32666078	COSV57689719	COSM6968239	28041923	c.4935_4936delinsAA	p.A1646T	missense_variant	het	None	37	12	133219108	133219109	-	28481359	None	ENSP00000322570.5:p.Ala1646Thr	ENST00000320574.5:c.4935_4936delinsAA	12:g.133219108_133219109delinsTT	CC	TT	Confirmed somatic variant
POLE	COSG26071	ENST00000320574.5	COSS2721880	P-0005486-T01-IM5	COSO296417407	COSV57692256	COSM6986517	28055897	c.556G>A	p.A186T	missense_variant	het	None	37	12	133256105	133256105	-	28481359	None	ENSP00000322570.5:p.Ala186Thr	ENST00000320574.5:c.556G>A	12:g.133256105C>T	C	T	Variant of unknown origin
POLE	COSG26071	ENST00000320574.5	COSS2723243	P-0006863-T01-IM5	COSO28664826	COSV57674981	COSM6954494	28044103	c.5648C>T	p.A1883V	missense_variant	het	None	37	12	133214630	133214630	-	28481359	None	ENSP00000322570.5:p.Ala1883Val	ENST00000320574.5:c.5648C>T	12:g.133214630G>A	G	A	Confirmed somatic variant
POLE	COSG26071	ENST00000320574.5	COSS1783494	TCGA-D1-A103-01	COSO29025463	COSV57673774	COSM937260	28049057	c.5900C>T	p.A1967V	missense_variant	het	None	37	12	133210876	133210876	-	None	COSU419	ENSP00000322570.5:p.Ala1967Val	ENST00000320574.5:c.5900C>T	12:g.133210876G>A	G	A	Reported in another cancer sample as somatic
POLE	COSG26071	ENST00000320574.5	COSS2722370	P-0005987-T01-IM5	COSO28544826	COSV57675434	COSM5027721	28034700	c.6088del	p.A2030Pfs*18	frameshift_variant	het	None	37	12	133209303	133209303	-	28481359	None	ENSP00000322570.5:p.Ala2030ProfsTer18	ENST00000320574.5:c.6088del	12:g.133209303del	C	None	Confirmed somatic variant
POLE	COSG26071	ENST00000320574.5	COSS2725799	P-0009971-T01-IM5	COSO28664826	COSV57689162	COSM6971818	28048242	c.6118G>T	p.A2040S	missense_variant	het	None	37	12	133209268	133209268	-	28481359	None	ENSP00000322570.5:p.Ala2040Ser	ENST00000320574.5:c.6118G>T	12:g.133209268C>A	C	A	Confirmed somatic variant
POLE	COSG26071	ENST00000320574.5	COSS2716511	P-0001042-T01-IM3	COSO32664830	COSV57681603	COSM404428	28031381	c.6539C>T	p.A2180V	missense_variant	het	None	37	12	133202349	133202349	-	28481359	None	ENSP00000322570.5:p.Ala2180Val	ENST00000320574.5:c.6539C>T	12:g.133202349G>A	G	A	Confirmed somatic variant
POLE	COSG26071	ENST00000320574.5	COSS2013572	YURIF	COSO33456078	COSV57689579	COSM1706471	28035512	c.6574G>A	p.A2192T	missense_variant	het	None	37	12	133202314	133202314	-	22842228	None	ENSP00000322570.5:p.Ala2192Thr	ENST00000320574.5:c.6574G>A	12:g.133202314C>T	C	T	Confirmed somatic variant
POLE	COSG26071	ENST00000320574.5	COSS2726061	P-0010275-T01-IM5	COSO28664826	COSV57680580	COSM6973705	28044189	c.6637G>A	p.A2213T	missense_variant	het	None	37	12	133202251	133202251	-	28481359	None	ENSP00000322570.5:p.Ala2213Thr	ENST00000320574.5:c.6637G>A	12:g.133202251C>T	C	T	Confirmed somatic variant
POLE	COSG26071	ENST00000320574.5	COSS2727458	P-0012402-T01-IM5	COSO28454826	COSV57693105	COSM6984933	28040739	c.6784G>T	p.A2262S	missense_variant	het	None	37	12	133201360	133201360	-	28481359	None	ENSP00000322570.5:p.Ala2262Ser	ENST00000320574.5:c.6784G>T	12:g.133201360C>A	C	A	Confirmed somatic variant
POLE	COSG26071	ENST00000320574.5	COSS1783335	TCGA-AP-A059-01	COSO29025463	COSV57689277	COSM937344	28030518	c.73G>A	p.A25T	missense_variant	het	None	37	12	133257855	133257855	-	None	COSU419	ENSP00000322570.5:p.Ala25Thr	ENST00000320574.5:c.73G>A	12:g.133257855C>T	C	T	Reported in another cancer sample as somatic
POLE	COSG26071	ENST00000320574.5	COSS2293720	C608	COSO28864826	COSV57677962	COSM3416652	28029827	c.1277C>T	p.A426V	missense_variant	het	None	37	12	133250243	133250243	-	24211491	None	ENSP00000322570.5:p.Ala426Val	ENST00000320574.5:c.1277C>T	12:g.133250243G>A	G	A	Confirmed somatic variant
POLE	COSG26071	ENST00000320574.5	COSS2378956	2378956	COSO29025463	COSV57677962	COSM3416652	28029827	c.1277C>T	p.A426V	missense_variant	het	None	37	12	133250243	133250243	-	25224212	None	ENSP00000322570.5:p.Ala426Val	ENST00000320574.5:c.1277C>T	12:g.133250243G>A	G	A	Confirmed somatic variant
POLE	COSG26071	ENST00000320574.5	COSS1783359	TCGA-AP-A1DQ-01	COSO29025463	COSV57679901	COSM937325	28030812	c.1282G>A	p.A428T	missense_variant	het	None	37	12	133250238	133250238	-	None	COSU419	ENSP00000322570.5:p.Ala428Thr	ENST00000320574.5:c.1282G>A	12:g.133250238C>T	C	T	Variant of unknown origin
POLE	COSG26071	ENST00000320574.5	COSS2960308	2960308	COSO29024862	COSV57673334	COSM937318	28030384	c.1366G>C	p.A456P	missense_variant	het	None	37	12	133249857	133249857	-	28984400	None	ENSP00000322570.5:p.Ala456Pro	ENST00000320574.5:c.1366G>C	12:g.133249857C>G	C	G	Confirmed somatic variant
POLE	COSG26071	ENST00000320574.5	COSS2389317	2389317	COSO29024862	COSV57673334	COSM937318	28030384	c.1366G>C	p.A456P	missense_variant	het	None	37	12	133249857	133249857	-	23528559	None	ENSP00000322570.5:p.Ala456Pro	ENST00000320574.5:c.1366G>C	12:g.133249857C>G	C	G	Confirmed somatic variant
POLE	COSG26071	ENST00000320574.5	COSS2960309	2960309	COSO29024862	COSV57673334	COSM937318	28030384	c.1366G>C	p.A456P	missense_variant	het	None	37	12	133249857	133249857	-	28984400	None	ENSP00000322570.5:p.Ala456Pro	ENST00000320574.5:c.1366G>C	12:g.133249857C>G	C	G	Confirmed somatic variant
POLE	COSG26071	ENST00000320574.5	COSS2688980	2688980	COSO290220616	COSV57673334	COSM937318	28030384	c.1366G>C	p.A456P	missense_variant	het	None	37	12	133249857	133249857	-	28498284	None	ENSP00000322570.5:p.Ala456Pro	ENST00000320574.5:c.1366G>C	12:g.133249857C>G	C	G	Reported in another cancer sample as somatic
POLE	COSG26071	ENST00000320574.5	COSS1783494	TCGA-D1-A103-01	COSO29025463	COSV57673334	COSM937318	28030384	c.1366G>C	p.A456P	missense_variant	het	None	37	12	133249857	133249857	-	None	COSU419	ENSP00000322570.5:p.Ala456Pro	ENST00000320574.5:c.1366G>C	12:g.133249857C>G	C	G	Reported in another cancer sample as somatic
POLE	COSG26071	ENST00000320574.5	COSS2644913	2644913	COSO28864826	COSV57673334	COSM937318	28030384	c.1366G>C	p.A456P	missense_variant	het	None	37	12	133249857	133249857	-	26648449	None	ENSP00000322570.5:p.Ala456Pro	ENST00000320574.5:c.1366G>C	12:g.133249857C>G	C	G	Confirmed somatic variant
POLE	COSG26071	ENST00000320574.5	COSS2682567	2682567	COSO30135463	COSV57673334	COSM937318	28030384	c.1366G>C	p.A456P	missense_variant	het	None	37	12	133249857	133249857	-	28776572	None	ENSP00000322570.5:p.Ala456Pro	ENST00000320574.5:c.1366G>C	12:g.133249857C>G	C	G	Reported in another cancer sample as somatic
POLE	COSG26071	ENST00000320574.5	COSS2644900	2644900	COSO28864826	COSV57673561	COSM6495477	28034380	c.1367C>T	p.A456V	missense_variant	het	None	37	12	133249856	133249856	-	26648449	None	ENSP00000322570.5:p.Ala456Val	ENST00000320574.5:c.1367C>T	12:g.133249856G>A	G	A	Confirmed somatic variant
POLE	COSG26071	ENST00000320574.5	COSS2292472	CSCC-31-T	COSO58564830	COSV57690618	COSM4465672	28037184	c.1395C>T	p.A465=	synonymous_variant	het	None	37	12	133249828	133249828	-	25303977	None	ENSP00000322570.5:p.Ala465=	ENST00000320574.5:c.1395C>T	12:g.133249828G>A	G	A	Confirmed somatic variant
POLE	COSG26071	ENST00000320574.5	COSS1783377	TCGA-AX-A0J1-01	COSO29025463	COSV57677804	COSM937317	28032999	c.1394C>T	p.A465V	missense_variant	het	None	37	12	133249829	133249829	-	None	COSU419	ENSP00000322570.5:p.Ala465Val	ENST00000320574.5:c.1394C>T	12:g.133249829G>A	G	A	Reported in another cancer sample as somatic
POLE	COSG26071	ENST00000320574.5	COSS2378955	2378955	COSO29025463	COSV57677804	COSM937317	28032999	c.1394C>T	p.A465V	missense_variant	het	None	37	12	133249829	133249829	-	25224212	None	ENSP00000322570.5:p.Ala465Val	ENST00000320574.5:c.1394C>T	12:g.133249829G>A	G	A	Confirmed somatic variant
POLE	COSG26071	ENST00000320574.5	COSS2309654	pfg106T	COSO36005325	COSV57681429	COSM4761533	28042306	c.1741G>C	p.A581P	missense_variant	het	None	37	12	133248854	133248854	-	24816253	None	ENSP00000322570.5:p.Ala581Pro	ENST00000320574.5:c.1741G>C	12:g.133248854C>G	C	G	Confirmed somatic variant
POLE	COSG26071	ENST00000320574.5	COSS2718452	P-0002156-T01-IM3	COSO29914826	COSV57681940	COSM6921026	28033314	c.1741G>A	p.A581T	missense_variant	het	None	37	12	133248854	133248854	-	28481359	None	ENSP00000322570.5:p.Ala581Thr	ENST00000320574.5:c.1741G>A	12:g.133248854C>T	C	T	Confirmed somatic variant
POLE	COSG26071	ENST00000320574.5	COSS2719128	P-0002903-T01-IM3	COSO36286719	COSV57681940	COSM6921026	28033314	c.1741G>A	p.A581T	missense_variant	het	None	37	12	133248854	133248854	-	28481359	None	ENSP00000322570.5:p.Ala581Thr	ENST00000320574.5:c.1741G>A	12:g.133248854C>T	C	T	Confirmed somatic variant
POLE	COSG26071	ENST00000320574.5	COSS2957571	N6PH7S	COSO36004841	COSV105885143	COSM10011186	28040416	c.1886C>T	p.A629V	missense_variant	het	None	37	12	133245434	133245434	-	37352862	None	ENSP00000322570.5:p.Ala629Val	ENST00000320574.5:c.1886C>T	12:g.133245434G>A	G	A	Reported in another cancer sample as somatic
POLE	COSG26071	ENST00000320574.5	COSS2722586	P-0006207-T01-IM5	COSO28454826	COSV57692423	COSM6948986	28061001	c.1955C>T	p.A652V	missense_variant	het	None	37	12	133245292	133245292	-	28481359	None	ENSP00000322570.5:p.Ala652Val	ENST00000320574.5:c.1955C>T	12:g.133245292G>A	G	A	Confirmed somatic variant
POLE	COSG26071	ENST00000320574.5	COSS2722783	P-0006407-T01-IM5	COSO32666078	COSV57676964	COSM6950634	28038123	c.2110G>A	p.A704T	missense_variant	het	None	37	12	133245005	133245005	-	28481359	None	ENSP00000322570.5:p.Ala704Thr	ENST00000320574.5:c.2110G>A	12:g.133245005C>T	C	T	Confirmed somatic variant
POLE	COSG26071	ENST00000320574.5	COSS2717404	P-0001494-T01-IM3	COSO28614826	COSV57684174	COSM6917343	28054394	c.2147C>T	p.A716V	missense_variant	het	None	37	12	133244968	133244968	-	28481359	None	ENSP00000322570.5:p.Ala716Val	ENST00000320574.5:c.2147C>T	12:g.133244968G>A	G	A	Confirmed somatic variant
POLE	COSG26071	ENST00000320574.5	COSS2716400	P-0000989-T01-IM3	COSO29914826	COSV57693452	COSM6913961	28031373	c.2342C>T	p.A781V	missense_variant	het	None	37	12	133242014	133242014	-	28481359	None	ENSP00000322570.5:p.Ala781Val	ENST00000320574.5:c.2342C>T	12:g.133242014G>A	G	A	Confirmed somatic variant
POLE	COSG26071	ENST00000320574.5	COSS2715563	P-0000582-T01-IM3	COSO32664830	COSV57688905	COSM6911414	28036090	c.2345_2346delinsTT	p.A782V	missense_variant	het	None	37	12	133242010	133242011	-	28481359	None	ENSP00000322570.5:p.Ala782Val	ENST00000320574.5:c.2345_2346delinsTT	12:g.133242010_133242011delinsAA	GG	AA	Confirmed somatic variant
POLE	COSG26071	ENST00000320574.5	COSS2726220	P-0010504-T01-IM5	COSO28696327	COSV57678894	COSM6974887	28052865	c.2363C>T	p.A788V	missense_variant	het	None	37	12	133241993	133241993	-	28481359	None	ENSP00000322570.5:p.Ala788Val	ENST00000320574.5:c.2363C>T	12:g.133241993G>A	G	A	Confirmed somatic variant
POLE	COSG26071	ENST00000320574.5	COSS2718598	P-0002311-T01-IM3	COSO27964881	COSV57689682	COSM6921710	28050598	c.2536G>C	p.A846P	missense_variant	het	None	37	12	133240981	133240981	-	28481359	None	ENSP00000322570.5:p.Ala846Pro	ENST00000320574.5:c.2536G>C	12:g.133240981C>G	C	G	Confirmed somatic variant
POLE	COSG26071	ENST00000320574.5	COSS2726471	P-0010803-T01-IM5	COSO102754881	COSV57692911	COSM6977166	28037562	c.2741C>T	p.A914V	missense_variant	het	None	37	12	133238236	133238236	-	28481359	None	ENSP00000322570.5:p.Ala914Val	ENST00000320574.5:c.2741C>T	12:g.133238236G>A	G	A	Confirmed somatic variant
POLE	COSG26071	ENST00000320574.5	COSS2723107	P-0006727-T01-IM5	COSO29645564	COSV57687804	COSM6953247	28036576	c.2831C>T	p.A944V	missense_variant	het	None	37	12	133238146	133238146	-	28481359	None	ENSP00000322570.5:p.Ala944Val	ENST00000320574.5:c.2831C>T	12:g.133238146G>A	G	A	Confirmed somatic variant
POLE	COSG26071	ENST00000320574.5	COSS2720738	P-0004330-T01-IM5	COSO102754881	COSV57684671	COSM1221455	28044687	c.2897C>T	p.A966V	missense_variant	het	None	37	12	133237718	133237718	-	28481359	None	ENSP00000322570.5:p.Ala966Val	ENST00000320574.5:c.2897C>T	12:g.133237718G>A	G	A	Confirmed somatic variant
POLE	COSG26071	ENST00000320574.5	COSS2725096	P-0009105-T01-IM5	COSO31316078	COSV57683998	COSM6966793	28059881	c.2975C>T	p.A992V	missense_variant	het	None	37	12	133237640	133237640	-	28481359	None	ENSP00000322570.5:p.Ala992Val	ENST00000320574.5:c.2975C>T	12:g.133237640G>A	G	A	Confirmed somatic variant
POLE	COSG26071	ENST00000320574.5	COSS2727453	P-0012397-T01-IM5	COSO29025463	COSV57682012	COSM6985195	28047159	c.5108G>A	p.C1703Y	missense_variant	het	None	37	12	133218828	133218828	-	28481359	None	ENSP00000322570.5:p.Cys1703Tyr	ENST00000320574.5:c.5108G>A	12:g.133218828C>T	C	T	Confirmed somatic variant
POLE	COSG26071	ENST00000320574.5	COSS2715410	P-0000497-T01-IM3	COSO28525343	COSV57674096	COSM6910707	28035088	c.5975G>C	p.C1992S	missense_variant	het	None	37	12	133210801	133210801	-	28481359	None	ENSP00000322570.5:p.Cys1992Ser	ENST00000320574.5:c.5975G>C	12:g.133210801C>G	C	G	Confirmed somatic variant
POLE	COSG26071	ENST00000320574.5	COSS1783473	TCGA-BS-A0UF-01	COSO29025463	COSV57673971	COSM937256	28062224	c.6325T>C	p.C2109R	missense_variant	het	None	37	12	133208906	133208906	-	None	COSU419	ENSP00000322570.5:p.Cys2109Arg	ENST00000320574.5:c.6325T>C	12:g.133208906A>G	A	G	Variant of unknown origin
POLE	COSG26071	ENST00000320574.5	COSS2439359	YURAY	COSO32666078	COSV57685014	COSM5374690	28041989	c.6443G>T	p.C2148F	missense_variant	het	None	37	12	133202791	133202791	-	26214590	None	ENSP00000322570.5:p.Cys2148Phe	ENST00000320574.5:c.6443G>T	12:g.133202791C>A	C	A	Confirmed somatic variant
POLE	COSG26071	ENST00000320574.5	COSS1783399	TCGA-B5-A11E-01	COSO29025463	COSV57674061	COSM937251	28037623	c.6714C>T	p.C2238=	synonymous_variant	het	None	37	12	133201524	133201524	-	None	COSU419	ENSP00000322570.5:p.Cys2238=	ENST00000320574.5:c.6714C>T	12:g.133201524G>A	G	A	Reported in another cancer sample as somatic
POLE	COSG26071	ENST00000320574.5	COSS2717543	P-0001560-T01-IM3	COSO32666078	COSV57683778	COSM6917629	28046631	c.6712_6713delinsGC	p.C2238A	missense_variant	het	None	37	12	133201525	133201526	-	28481359	None	ENSP00000322570.5:p.Cys2238Ala	ENST00000320574.5:c.6712_6713delinsGC	12:g.133201525_133201526delinsGC	CA	GC	Confirmed somatic variant
POLE	COSG26071	ENST00000320574.5	COSS2720390	P-0003900-T01-IM5	COSO28245232	COSV57675635	COSM6931957	28033367	c.1856G>A	p.C619Y	missense_variant	het	None	37	12	133245464	133245464	-	28481359	None	ENSP00000322570.5:p.Cys619Tyr	ENST00000320574.5:c.1856G>A	12:g.133245464C>T	C	T	Confirmed somatic variant
POLE	COSG26071	ENST00000320574.5	COSS1783518	TCGA-D1-A16X-01	COSO29025463	COSV57675934	COSM937296	28047667	c.3386A>G	p.D1129G	missense_variant	het	None	37	12	133234008	133234008	-	None	COSU419	ENSP00000322570.5:p.Asp1129Gly	ENST00000320574.5:c.3386A>G	12:g.133234008T>C	T	C	Variant of unknown origin
POLE	COSG26071	ENST00000320574.5	COSS2720594	P-0004189-T01-IM5	COSO29914826	COSV57689440	COSM6933864	28043900	c.4264G>C	p.D1422H	missense_variant	het	None	37	12	133220449	133220449	-	28481359	None	ENSP00000322570.5:p.Asp1422His	ENST00000320574.5:c.4264G>C	12:g.133220449C>G	C	G	Confirmed somatic variant
POLE	COSG26071	ENST00000320574.5	COSS1653149	PCSI_0018_Pa_P	COSO29005278	COSV57676559	COSM216243	28039755	c.4548C>A	p.D1516E	missense_variant	het	None	37	12	133219813	133219813	-	None	COSU382	ENSP00000322570.5:p.Asp1516Glu	ENST00000320574.5:c.4548C>A	12:g.133219813G>T	G	T	Reported in another cancer sample as somatic
POLE	COSG26071	ENST00000320574.5	COSS2727027	P-0011439-T01-IM5	COSO27964881	COSV57687822	COSM6981458	28037359	c.5098G>A	p.D1700N	missense_variant	het	None	37	12	133218838	133218838	-	28481359	None	ENSP00000322570.5:p.Asp1700Asn	ENST00000320574.5:c.5098G>A	12:g.133218838C>T	C	T	Confirmed somatic variant
POLE	COSG26071	ENST00000320574.5	COSS2723094	P-0006714-T01-IM5	COSO27964881	COSV57687797	COSM6953180	28044792	c.5443G>A	p.D1815N	missense_variant	het	None	37	12	133215820	133215820	-	28481359	None	ENSP00000322570.5:p.Asp1815Asn	ENST00000320574.5:c.5443G>A	12:g.133215820C>T	C	T	Confirmed somatic variant
POLE	COSG26071	ENST00000320574.5	COSS2717543	P-0001560-T01-IM3	COSO32666078	COSV57683792	COSM6917618	28046636	c.5815G>A	p.D1939N	missense_variant	het	None	37	12	133210961	133210961	-	28481359	None	ENSP00000322570.5:p.Asp1939Asn	ENST00000320574.5:c.5815G>A	12:g.133210961C>T	C	T	Confirmed somatic variant
POLE	COSG26071	ENST00000320574.5	COSS2726672	P-0011034-T01-IM5	COSO29915333	COSV57674155	COSM6978554	28052807	c.6038A>T	p.D2013V	missense_variant	het	None	37	12	133209348	133209348	-	28481359	None	ENSP00000322570.5:p.Asp2013Val	ENST00000320574.5:c.6038A>T	12:g.133209348T>A	T	A	Confirmed somatic variant
POLE	COSG26071	ENST00000320574.5	COSS2720206	P-0003719-T01-IM5	COSO27964881	COSV57690078	COSM6930345	28042608	c.607G>A	p.D203N	missense_variant	het	None	37	12	133254277	133254277	-	28481359	None	ENSP00000322570.5:p.Asp203Asn	ENST00000320574.5:c.607G>A	12:g.133254277C>T	C	T	Confirmed somatic variant
POLE	COSG26071	ENST00000320574.5	COSS2725083	P-0009092-T01-IM5	COSO29914826	COSV57685473	COSM6966663	28057261	c.6382G>T	p.D2128Y	missense_variant	het	None	37	12	133202852	133202852	-	28481359	None	ENSP00000322570.5:p.Asp2128Tyr	ENST00000320574.5:c.6382G>T	12:g.133202852C>A	C	A	Confirmed somatic variant
POLE	COSG26071	ENST00000320574.5	COSS2715196	P-0000397-T01-IM3	COSO28395288	COSV57686185	COSM9360574	28049313	c.637G>A	p.D213N	missense_variant	het	None	37	12	133254247	133254247	-	28481359	None	ENSP00000322570.5:p.Asp213Asn	ENST00000320574.5:c.637G>A	12:g.133254247C>T	C	T	Confirmed somatic variant
POLE	COSG26071	ENST00000320574.5	COSS2724579	P-0008465-T02-IM5	COSO29914826	COSV57693292	COSM6964060	28035301	c.6496G>T	p.D2166Y	missense_variant	het	None	37	12	133202738	133202738	-	28481359	None	ENSP00000322570.5:p.Asp2166Tyr	ENST00000320574.5:c.6496G>T	12:g.133202738C>A	C	A	Confirmed somatic variant
POLE	COSG26071	ENST00000320574.5	COSS2803878	P-0013876-T01-IM5	COSO28614826	COSV57693292	COSM6964060	28035301	c.6496G>T	p.D2166Y	missense_variant	het	None	37	12	133202738	133202738	-	29316426	None	ENSP00000322570.5:p.Asp2166Tyr	ENST00000320574.5:c.6496G>T	12:g.133202738C>A	C	A	Confirmed somatic variant
POLE	COSG26071	ENST00000320574.5	COSS2714489	P-0000037-T01-IM3	COSO29825606	COSV57685108	COSM6908653	28063674	c.6504C>G	p.D2168E	missense_variant	het	None	37	12	133202730	133202730	-	28481359	None	ENSP00000322570.5:p.Asp2168Glu	ENST00000320574.5:c.6504C>G	12:g.133202730G>C	G	C	Confirmed somatic variant
POLE	COSG26071	ENST00000320574.5	COSS2720390	P-0003900-T01-IM5	COSO28245232	COSV57675583	COSM6931950	28033342	c.6502G>A	p.D2168N	missense_variant	het	None	37	12	133202732	133202732	-	28481359	None	ENSP00000322570.5:p.Asp2168Asn	ENST00000320574.5:c.6502G>A	12:g.133202732C>T	C	T	Confirmed somatic variant
POLE	COSG26071	ENST00000320574.5	COSS2721643	P-0005242-T01-IM5	COSO28395288	COSV57675849	COSM6942214	28040471	c.6514G>C	p.D2172H	missense_variant	het	None	37	12	133202720	133202720	-	28481359	None	ENSP00000322570.5:p.Asp2172His	ENST00000320574.5:c.6514G>C	12:g.133202720C>G	C	G	Confirmed somatic variant
POLE	COSG26071	ENST00000320574.5	COSS2292472	CSCC-31-T	COSO58564830	COSV57690610	COSM4555349	28035740	c.6514G>A	p.D2172N	missense_variant	het	None	37	12	133202720	133202720	-	25303977	None	ENSP00000322570.5:p.Asp2172Asn	ENST00000320574.5:c.6514G>A	12:g.133202720C>T	C	T	Confirmed somatic variant
POLE	COSG26071	ENST00000320574.5	COSS2720390	P-0003900-T01-IM5	COSO28245232	COSV57675571	COSM6931948	28033337	c.6532G>A	p.D2178N	missense_variant,splice_region_variant	het	None	37	12	133202356	133202356	-	28481359	None	ENSP00000322570.5:p.Asp2178Asn	ENST00000320574.5:c.6532G>A	12:g.133202356C>T	C	T	Confirmed somatic variant
POLE	COSG26071	ENST00000320574.5	COSS2722742	P-0006365-T01-IM5	COSO28694826	COSV57693842	COSM6950455	28056927	c.65A>G	p.D22G	missense_variant,splice_region_variant	het	None	37	12	133257863	133257863	-	28481359	None	ENSP00000322570.5:p.Asp22Gly	ENST00000320574.5:c.65A>G	12:g.133257863T>C	T	C	Confirmed somatic variant
POLE	COSG26071	ENST00000320574.5	COSS2726953	P-0011357-T01-IM5	COSO28454826	COSV57675685	COSM6980706	28034760	c.824A>G	p.D275G	missense_variant	het	None	37	12	133253217	133253217	-	28481359	None	ENSP00000322570.5:p.Asp275Gly	ENST00000320574.5:c.824A>G	12:g.133253217T>C	T	C	Confirmed somatic variant
POLE	COSG26071	ENST00000320574.5	COSS2389306	2389306	COSO29024862	COSV57687666	COSM5031161	28034356	c.824A>T	p.D275V	missense_variant	het	None	37	12	133253217	133253217	-	23528559	None	ENSP00000322570.5:p.Asp275Val	ENST00000320574.5:c.824A>T	12:g.133253217T>A	T	A	Confirmed somatic variant
POLE	COSG26071	ENST00000320574.5	COSS2644018	2644018	COSO30135333	COSV57691380	COSM6493919	28030055	c.861T>A	p.D287E	missense_variant	het	None	37	12	133253180	133253180	-	26564006	None	ENSP00000322570.5:p.Asp287Glu	ENST00000320574.5:c.861T>A	12:g.133253180A>T	A	T	Variant of unknown origin
POLE	COSG26071	ENST00000320574.5	COSS2682259	2682259	COSO28454826	COSV57673715	COSM5031038	28031549	c.901G>A	p.D301N	missense_variant	het	None	37	12	133253140	133253140	-	29072370	None	ENSP00000322570.5:p.Asp301Asn	ENST00000320574.5:c.901G>A	12:g.133253140C>T	C	T	Confirmed somatic variant
POLE	COSG26071	ENST00000320574.5	COSS2726376	P-0010688-T01-IM5	COSO29914830	COSV57674636	COSM6976021	28033503	c.1015G>T	p.D339Y	missense_variant	het	None	37	12	133252685	133252685	-	28481359	None	ENSP00000322570.5:p.Asp339Tyr	ENST00000320574.5:c.1015G>T	12:g.133252685C>A	C	A	Confirmed somatic variant
POLE	COSG26071	ENST00000320574.5	COSS2644945	2644945	COSO29024862	COSV57676154	COSM6495478	28063694	c.1218C>G	p.D406E	missense_variant	het	None	37	12	133251992	133251992	-	26648449	None	ENSP00000322570.5:p.Asp406Glu	ENST00000320574.5:c.1218C>G	12:g.133251992G>C	G	C	Confirmed somatic variant
POLE	COSG26071	ENST00000320574.5	COSS1951901	SK00072_P	COSO28245232	COSV57681328	COSM1599985	28053616	c.1241A>G	p.D414G	missense_variant	het	None	37	12	133250279	133250279	-	23441165	None	ENSP00000322570.5:p.Asp414Gly	ENST00000320574.5:c.1241A>G	12:g.133250279T>C	T	C	Confirmed somatic variant
POLE	COSG26071	ENST00000320574.5	COSS2718646	P-0002366-T01-IM3	COSO28395288	COSV57685123	COSM6921979	28062281	c.1303G>A	p.D435N	missense_variant	het	None	37	12	133250217	133250217	-	28481359	None	ENSP00000322570.5:p.Asp435Asn	ENST00000320574.5:c.1303G>A	12:g.133250217C>T	C	T	Confirmed somatic variant
POLE	COSG26071	ENST00000320574.5	COSS2637265	474LC	COSO29914830	COSV57678485	COSM6485129	28047369	c.1589A>T	p.D530V	missense_variant	het	None	37	12	133249310	133249310	-	26503331	None	ENSP00000322570.5:p.Asp530Val	ENST00000320574.5:c.1589A>T	12:g.133249310T>A	T	A	Confirmed somatic variant
POLE	COSG26071	ENST00000320574.5	COSS2727058	P-0011471-T01-IM5	COSO29914826	COSV57674970	COSM6981302	28036379	c.223G>A	p.D75N	missense_variant	het	None	37	12	133257255	133257255	-	28481359	None	ENSP00000322570.5:p.Asp75Asn	ENST00000320574.5:c.223G>A	12:g.133257255C>T	C	T	Confirmed somatic variant
POLE	COSG26071	ENST00000320574.5	COSS2725534	P-0009641-T01-IM5	COSO28395278	COSV57693081	COSM6969807	28031529	c.2404G>C	p.D802H	missense_variant	het	None	37	12	133241952	133241952	-	28481359	None	ENSP00000322570.5:p.Asp802His	ENST00000320574.5:c.2404G>C	12:g.133241952C>G	C	G	Confirmed somatic variant
POLE	COSG26071	ENST00000320574.5	COSS2292482	CSCC-46-T	COSO58564830	COSV57686261	COSM4541427	28053435	c.3001G>A	p.E1001K	missense_variant	het	None	37	12	133237614	133237614	-	25303977	None	ENSP00000322570.5:p.Glu1001Lys	ENST00000320574.5:c.3001G>A	12:g.133237614C>T	C	T	Confirmed somatic variant
POLE	COSG26071	ENST00000320574.5	COSS2720363	P-0003869-T01-IM5	COSO29914826	COSV57693059	COSM6931269	28031512	c.3103G>A	p.E1035K	missense_variant	het	None	37	12	133236053	133236053	-	28481359	None	ENSP00000322570.5:p.Glu1035Lys	ENST00000320574.5:c.3103G>A	12:g.133236053C>T	C	T	Confirmed somatic variant
POLE	COSG26071	ENST00000320574.5	COSS2725056	P-0009066-T01-IM5	COSO31394826	COSV57688301	COSM6966512	28038357	c.3271G>T	p.E1091*	stop_gained	het	None	37	12	133235885	133235885	-	28481359	None	ENSP00000322570.5:p.Glu1091Ter	ENST00000320574.5:c.3271G>T	12:g.133235885C>A	C	A	Confirmed somatic variant
POLE	COSG26071	ENST00000320574.5	COSS2726244	P-0010528-T01-IM5	COSO28395278	COSV57674873	COSM6975113	28036271	c.3273G>C	p.E1091D	missense_variant,splice_region_variant	het	None	37	12	133235883	133235883	-	28481359	None	ENSP00000322570.5:p.Glu1091Asp	ENST00000320574.5:c.3273G>C	12:g.133235883C>G	C	G	Confirmed somatic variant
POLE	COSG26071	ENST00000320574.5	COSS2668196	BC74-tumour	COSO28394862	COSV57687315	COSM6581916	28038087	c.3595G>A	p.E1199K	missense_variant	het	None	37	12	133226463	133226463	-	27535334	None	ENSP00000322570.5:p.Glu1199Lys	ENST00000320574.5:c.3595G>A	12:g.133226463C>T	C	T	Confirmed somatic variant
POLE	COSG26071	ENST00000320574.5	COSS2717456	P-0001519-T01-IM3	COSO27964881	COSV57679797	COSM6917464	28055112	c.3637G>C	p.E1213Q	missense_variant	het	None	37	12	133226421	133226421	-	28481359	None	ENSP00000322570.5:p.Glu1213Gln	ENST00000320574.5:c.3637G>C	12:g.133226421C>G	C	G	Confirmed somatic variant
POLE	COSG26071	ENST00000320574.5	COSS2724739	P-0008675-T01-IM5	COSO29914830	COSV57679583	COSM6964171	28060473	c.3723G>T	p.E1241D	missense_variant	het	None	37	12	133226335	133226335	-	28481359	None	ENSP00000322570.5:p.Glu1241Asp	ENST00000320574.5:c.3723G>T	12:g.133226335C>A	C	A	Confirmed somatic variant
POLE	COSG26071	ENST00000320574.5	COSS2302009	SNU-C1	COSO28864826	COSV57684563	COSM2001649	28051908	c.3895G>A	p.E1299K	missense_variant	het	None	37	12	133226002	133226002	-	24755471	None	ENSP00000322570.5:p.Glu1299Lys	ENST00000320574.5:c.3895G>A	12:g.133226002C>T	C	T	Variant of unknown origin
POLE	COSG26071	ENST00000320574.5	COSS2719084	P-0002858-T01-IM3	COSO28395278	COSV57691717	COSM6924772	28045901	c.3895G>C	p.E1299Q	missense_variant	het	None	37	12	133226002	133226002	-	28481359	None	ENSP00000322570.5:p.Glu1299Gln	ENST00000320574.5:c.3895G>C	12:g.133226002C>G	C	G	Confirmed somatic variant
POLE	COSG26071	ENST00000320574.5	COSS2719939	P-0003462-T01-IM5	COSO299110404	COSV57689431	COSM6928589	28064046	c.4129G>T	p.E1377*	stop_gained	het	None	37	12	133225535	133225535	-	28481359	None	ENSP00000322570.5:p.Glu1377Ter	ENST00000320574.5:c.4129G>T	12:g.133225535C>A	C	A	Confirmed somatic variant
POLE	COSG26071	ENST00000320574.5	COSS2720340	P-0003848-T01-IM5	COSO27964881	COSV57678868	COSM6931088	28046641	c.4249G>A	p.E1417K	missense_variant	het	None	37	12	133220464	133220464	-	28481359	None	ENSP00000322570.5:p.Glu1417Lys	ENST00000320574.5:c.4249G>A	12:g.133220464C>T	C	T	Confirmed somatic variant
POLE	COSG26071	ENST00000320574.5	COSS2957560	G82WKG	COSO106214841	COSV108137118	COSM10558155	28058473	c.4270G>A	p.E1424K	missense_variant	het	None	37	12	133220443	133220443	-	37352862	None	ENSP00000322570.5:p.Glu1424Lys	ENST00000320574.5:c.4270G>A	12:g.133220443C>T	C	T	Variant of unknown origin
POLE	COSG26071	ENST00000320574.5	COSS2720879	P-0004474-T01-IM5	COSO32054826	COSV57687330	COSM6986392	28047857	c.4398G>T	p.E1466D	missense_variant	het	None	37	12	133220039	133220039	-	28481359	None	ENSP00000322570.5:p.Glu1466Asp	ENST00000320574.5:c.4398G>T	12:g.133220039C>A	C	A	Variant of unknown origin
POLE	COSG26071	ENST00000320574.5	COSS1919254	HCC98T	COSO29824862	COSV57689918	COSM1605837	28061634	c.4405_4410del	p.E1469_M1470del	inframe_deletion	het	None	37	12	133220029	133220034	-	None	COSU323	ENSP00000322570.5:p.Glu1469_Met1470del	ENST00000320574.5:c.4405_4410del	12:g.133220029_133220034del	TCTCCA	None	Variant of unknown origin
POLE	COSG26071	ENST00000320574.5	COSS2719538	P-0002794-T02-IM5	COSO29914826	COSV57686371	COSM6928696	28037818	c.4597G>T	p.E1533*	stop_gained	het	None	37	12	133219537	133219537	-	28481359	None	ENSP00000322570.5:p.Glu1533Ter	ENST00000320574.5:c.4597G>T	12:g.133219537C>A	C	A	Confirmed somatic variant
POLE	COSG26071	ENST00000320574.5	COSS2723426	P-0007052-T01-IM5	COSO102754881	COSV57690090	COSM6986812	28056678	c.4942G>A	p.E1648K	missense_variant	het	None	37	12	133219102	133219102	-	28481359	None	ENSP00000322570.5:p.Glu1648Lys	ENST00000320574.5:c.4942G>A	12:g.133219102C>T	C	T	Variant of unknown origin
POLE	COSG26071	ENST00000320574.5	COSS2716810	P-0001198-T01-IM3	COSO32664830	COSV57686618	COSM9178629	28036308	c.5092G>A	p.E1698K	missense_variant	het	None	37	12	133218844	133218844	-	28481359	None	ENSP00000322570.5:p.Glu1698Lys	ENST00000320574.5:c.5092G>A	12:g.133218844C>T	C	T	Confirmed somatic variant
POLE	COSG26071	ENST00000320574.5	COSS2723695	P-0007357-T01-IM5	COSO28664826	COSV57686618	COSM9178629	28036308	c.5092G>A	p.E1698K	missense_variant	het	None	37	12	133218844	133218844	-	28481359	None	ENSP00000322570.5:p.Glu1698Lys	ENST00000320574.5:c.5092G>A	12:g.133218844C>T	C	T	Confirmed somatic variant
POLE	COSG26071	ENST00000320574.5	COSS2949425	LUAD-BS-13-J60666-Tumor-SM-9J2YL	COSO29914826	COSV107342257	COSM10447351	28053225	c.5415G>A	p.E1805=	synonymous_variant	het	None	37	12	133215848	133215848	-	30150660	None	ENSP00000322570.5:p.Glu1805=	ENST00000320574.5:c.5415G>A	12:g.133215848C>T	C	T	Confirmed somatic variant
POLE	COSG26071	ENST00000320574.5	COSS2718403	P-0002105-T01-IM3	COSO29914826	COSV57690056	COSM6920769	28041578	c.5692G>T	p.E1898*	stop_gained	het	None	37	12	133212597	133212597	-	28481359	None	ENSP00000322570.5:p.Glu1898Ter	ENST00000320574.5:c.5692G>T	12:g.133212597C>A	C	A	Confirmed somatic variant
POLE	COSG26071	ENST00000320574.5	COSS2719359	P-0000525-T03-IM5	COSO28395278	COSV57675522	COSM6912648	28032583	c.52G>A	p.E18K	missense_variant	het	None	37	12	133263850	133263850	-	28481359	None	ENSP00000322570.5:p.Glu18Lys	ENST00000320574.5:c.52G>A	12:g.133263850C>T	C	T	Confirmed somatic variant
POLE	COSG26071	ENST00000320574.5	COSS2720968	P-0004567-T01-IM5	COSO27964881	COSV57675522	COSM6912648	28032583	c.52G>A	p.E18K	missense_variant	het	None	37	12	133263850	133263850	-	28481359	None	ENSP00000322570.5:p.Glu18Lys	ENST00000320574.5:c.52G>A	12:g.133263850C>T	C	T	Confirmed somatic variant
POLE	COSG26071	ENST00000320574.5	COSS2719719	P-0003224-T01-IM5	COSO28395278	COSV57675522	COSM6912648	28032583	c.52G>A	p.E18K	missense_variant	het	None	37	12	133263850	133263850	-	28481359	None	ENSP00000322570.5:p.Glu18Lys	ENST00000320574.5:c.52G>A	12:g.133263850C>T	C	T	Confirmed somatic variant
POLE	COSG26071	ENST00000320574.5	COSS2715470	P-0000525-T02-IM3	COSO28395278	COSV57675522	COSM6912648	28032583	c.52G>A	p.E18K	missense_variant	het	None	37	12	133263850	133263850	-	28481359	None	ENSP00000322570.5:p.Glu18Lys	ENST00000320574.5:c.52G>A	12:g.133263850C>T	C	T	Confirmed somatic variant
POLE	COSG26071	ENST00000320574.5	COSS2719277	P-0003935-T01-IM3	COSO29915333	COSV57675522	COSM6912648	28032583	c.52G>A	p.E18K	missense_variant	het	None	37	12	133263850	133263850	-	28481359	None	ENSP00000322570.5:p.Glu18Lys	ENST00000320574.5:c.52G>A	12:g.133263850C>T	C	T	Confirmed somatic variant
POLE	COSG26071	ENST00000320574.5	COSS2720594	P-0004189-T01-IM5	COSO29914826	COSV57675522	COSM6912648	28032583	c.52G>A	p.E18K	missense_variant	het	None	37	12	133263850	133263850	-	28481359	None	ENSP00000322570.5:p.Glu18Lys	ENST00000320574.5:c.52G>A	12:g.133263850C>T	C	T	Confirmed somatic variant
POLE	COSG26071	ENST00000320574.5	COSS2724913	P-0008880-T01-IM5	COSO27964881	COSV57675522	COSM6912648	28032583	c.52G>A	p.E18K	missense_variant	het	None	37	12	133263850	133263850	-	28481359	None	ENSP00000322570.5:p.Glu18Lys	ENST00000320574.5:c.52G>A	12:g.133263850C>T	C	T	Confirmed somatic variant
POLE	COSG26071	ENST00000320574.5	COSS2718952	P-0002713-T01-IM3	COSO28395278	COSV57675522	COSM6912648	28032583	c.52G>A	p.E18K	missense_variant	het	None	37	12	133263850	133263850	-	28481359	None	ENSP00000322570.5:p.Glu18Lys	ENST00000320574.5:c.52G>A	12:g.133263850C>T	C	T	Confirmed somatic variant
POLE	COSG26071	ENST00000320574.5	COSS2725177	P-0009202-T01-IM5	COSO36344830	COSV57680892	COSM6967489	28036582	c.5734G>A	p.E1912K	missense_variant	het	None	37	12	133212555	133212555	-	28481359	None	ENSP00000322570.5:p.Glu1912Lys	ENST00000320574.5:c.5734G>A	12:g.133212555C>T	C	T	Confirmed somatic variant
POLE	COSG26071	ENST00000320574.5	COSS2715309	P-0000448-T01-IM3	COSO29025463	COSV57680500	COSM6910470	28038347	c.5841G>T	p.E1947D	missense_variant	het	None	37	12	133210935	133210935	-	28481359	None	ENSP00000322570.5:p.Glu1947Asp	ENST00000320574.5:c.5841G>T	12:g.133210935C>A	C	A	Confirmed somatic variant
POLE	COSG26071	ENST00000320574.5	COSS2716169	P-0000875-T01-IM3	COSO102754881	COSV57676740	COSM5037260	28045089	c.6112G>A	p.E2038K	missense_variant	het	None	37	12	133209274	133209274	-	28481359	None	ENSP00000322570.5:p.Glu2038Lys	ENST00000320574.5:c.6112G>A	12:g.133209274C>T	C	T	Confirmed somatic variant
POLE	COSG26071	ENST00000320574.5	COSS2719914	P-0003433-T01-IM5	COSO27964881	COSV57674949	COSM5148119	28044736	c.6409G>A	p.E2137K	missense_variant	het	None	37	12	133202825	133202825	-	28481359	None	ENSP00000322570.5:p.Glu2137Lys	ENST00000320574.5:c.6409G>A	12:g.133202825C>T	C	T	Confirmed somatic variant
POLE	COSG26071	ENST00000320574.5	COSS2719041	P-0002812-T01-IM3	COSO37655393	COSV57676946	COSM6924506	28031773	c.6418G>A	p.E2140K	missense_variant	het	None	37	12	133202816	133202816	-	28481359	None	ENSP00000322570.5:p.Glu2140Lys	ENST00000320574.5:c.6418G>A	12:g.133202816C>T	C	T	Confirmed somatic variant
POLE	COSG26071	ENST00000320574.5	COSS2718978	P-0002744-T01-IM3	COSO27964881	COSV57684862	COSM6924259	28034524	c.6600G>C	p.E2200D	missense_variant	het	None	37	12	133202288	133202288	-	28481359	None	ENSP00000322570.5:p.Glu2200Asp	ENST00000320574.5:c.6600G>C	12:g.133202288C>G	C	G	Confirmed somatic variant
POLE	COSG26071	ENST00000320574.5	COSS2721567	P-0005160-T01-IM5	COSO29914830	COSV57693077	COSM6941504	28055119	c.6686A>C	p.E2229A	missense_variant	het	None	37	12	133201552	133201552	-	28481359	None	ENSP00000322570.5:p.Glu2229Ala	ENST00000320574.5:c.6686A>C	12:g.133201552T>G	T	G	Confirmed somatic variant
POLE	COSG26071	ENST00000320574.5	COSS2726247	P-0010531-T01-IM5	COSO27964881	COSV57689734	COSM6975079	28060939	c.829G>C	p.E277Q	missense_variant	het	None	37	12	133253212	133253212	-	28481359	None	ENSP00000322570.5:p.Glu277Gln	ENST00000320574.5:c.829G>C	12:g.133253212C>G	C	G	Confirmed somatic variant
POLE	COSG26071	ENST00000320574.5	COSS2717350	P-0001463-T01-IM3	COSO28514830	COSV57682506	COSM4822060	28035728	c.865G>A	p.E289K	missense_variant	het	None	37	12	133253176	133253176	-	28481359	None	ENSP00000322570.5:p.Glu289Lys	ENST00000320574.5:c.865G>A	12:g.133253176C>T	C	T	Confirmed somatic variant
POLE	COSG26071	ENST00000320574.5	COSS2723875	P-0007590-T01-IM5	COSO28664826	COSV57678883	COSM6958804	28058240	c.952G>A	p.E318K	missense_variant	het	None	37	12	133252748	133252748	-	28481359	None	ENSP00000322570.5:p.Glu318Lys	ENST00000320574.5:c.952G>A	12:g.133252748C>T	C	T	Confirmed somatic variant
POLE	COSG26071	ENST00000320574.5	COSS2720822	P-0004411-T01-IM5	COSO35435393	COSV57693938	COSM6935939	28038108	c.1010A>C	p.E337A	missense_variant	het	None	37	12	133252690	133252690	-	28481359	None	ENSP00000322570.5:p.Glu337Ala	ENST00000320574.5:c.1010A>C	12:g.133252690T>G	T	G	Confirmed somatic variant
POLE	COSG26071	ENST00000320574.5	COSS2719329	P-0004046-T01-IM3	COSO106214826	COSV57676241	COSM6949356	28034142	c.106G>T	p.E36*	stop_gained	het	None	37	12	133257822	133257822	-	28481359	None	ENSP00000322570.5:p.Glu36Ter	ENST00000320574.5:c.106G>T	12:g.133257822C>A	C	A	Confirmed somatic variant
POLE	COSG26071	ENST00000320574.5	COSS2013574	YUAKER	COSO32666078	COSV57691949	COSM1706476	28059135	c.1156G>A	p.E386K	missense_variant	het	None	37	12	133252054	133252054	-	22842228	None	ENSP00000322570.5:p.Glu386Lys	ENST00000320574.5:c.1156G>A	12:g.133252054C>T	C	T	Confirmed somatic variant
POLE	COSG26071	ENST00000320574.5	COSS2390606	2390606	COSO29024862	COSV57679544	COSM5037717	28031873	c.1187A>G	p.E396G	missense_variant	het	None	37	12	133252023	133252023	-	26172027	None	ENSP00000322570.5:p.Glu396Gly	ENST00000320574.5:c.1187A>G	12:g.133252023T>C	T	C	Confirmed somatic variant
POLE	COSG26071	ENST00000320574.5	COSS2727305	P-0012179-T01-IM5	COSO29025463	COSV57683110	COSM6983245	28062217	c.1186dup	p.E396Gfs*28	frameshift_variant	het	None	37	12	133252028	133252029	-	28481359	None	ENSP00000322570.5:p.Glu396GlyfsTer28	ENST00000320574.5:c.1186dup	12:g.133252028dup	None	C	Confirmed somatic variant
POLE	COSG26071	ENST00000320574.5	COSS2301994	LIM2405	COSO28684826	COSV57676051	COSM4613305	28036070	c.1186del	p.E396Sfs*16	frameshift_variant	het	None	37	12	133252028	133252028	-	24755471	None	ENSP00000322570.5:p.Glu396SerfsTer16	ENST00000320574.5:c.1186del	12:g.133252028del	C	None	Reported in another cancer sample as somatic
POLE	COSG26071	ENST00000320574.5	COSS2717828	P-0001704-T01-IM3	COSO27964881	COSV57693609	COSM6918513	28046613	c.1611G>C	p.E537D	missense_variant	het	None	37	12	133249288	133249288	-	28481359	None	ENSP00000322570.5:p.Glu537Asp	ENST00000320574.5:c.1611G>C	12:g.133249288C>G	C	G	Confirmed somatic variant
POLE	COSG26071	ENST00000320574.5	COSS2726582	P-0010938-T01-IM5	COSO28395278	COSV57686207	COSM6949392	28036211	c.1723G>A	p.E575K	missense_variant	het	None	37	12	133248872	133248872	-	28481359	None	ENSP00000322570.5:p.Glu575Lys	ENST00000320574.5:c.1723G>A	12:g.133248872C>T	C	T	Confirmed somatic variant
POLE	COSG26071	ENST00000320574.5	COSS2714678	P-0000138-T01-IM3	COSO283910667	COSV57686207	COSM6949392	28036211	c.1723G>A	p.E575K	missense_variant	het	None	37	12	133248872	133248872	-	28481359	None	ENSP00000322570.5:p.Glu575Lys	ENST00000320574.5:c.1723G>A	12:g.133248872C>T	C	T	Confirmed somatic variant
POLE	COSG26071	ENST00000320574.5	COSS2013650	YUMER	COSO32666078	COSV57673151	COSM1287295	28030063	c.1942G>A	p.E648K	missense_variant	het	None	37	12	133245305	133245305	-	22842228	None	ENSP00000322570.5:p.Glu648Lys	ENST00000320574.5:c.1942G>A	12:g.133245305C>T	C	T	Confirmed somatic variant
POLE	COSG26071	ENST00000320574.5	COSS2309641	pfg081T	COSO36005325	COSV57687276	COSM4761538	28033183	c.208G>A	p.E70K	missense_variant	het	None	37	12	133257270	133257270	-	24816253	None	ENSP00000322570.5:p.Glu70Lys	ENST00000320574.5:c.208G>A	12:g.133257270C>T	C	T	Confirmed somatic variant
POLE	COSG26071	ENST00000320574.5	COSS1783533	TCGA-D1-A17Q-01	COSO29025463	COSV57677914	COSM937309	28048459	c.2142A>G	p.E714=	synonymous_variant	het	None	37	12	133244973	133244973	-	None	COSU419	ENSP00000322570.5:p.Glu714=	ENST00000320574.5:c.2142A>G	12:g.133244973T>C	T	C	Variant of unknown origin
POLE	COSG26071	ENST00000320574.5	COSS2725744	P-0009918-T01-IM5	COSO36004826	COSV57693408	COSM6971469	28034168	c.2369A>G	p.E790G	missense_variant	het	None	37	12	133241987	133241987	-	28481359	None	ENSP00000322570.5:p.Glu790Gly	ENST00000320574.5:c.2369A>G	12:g.133241987T>C	T	C	Confirmed somatic variant
POLE	COSG26071	ENST00000320574.5	COSS2302007	SNU-175	COSO28864826	COSV57684052	COSM2001705	28035034	c.2551G>A	p.E851K	missense_variant	het	None	37	12	133240966	133240966	-	24755471	None	ENSP00000322570.5:p.Glu851Lys	ENST00000320574.5:c.2551G>A	12:g.133240966C>T	C	T	Variant of unknown origin
POLE	COSG26071	ENST00000320574.5	COSS2722237	P-0005851-T01-IM5	COSO29914883	COSV57680759	COSM4774178	28056409	c.2743G>A	p.E915K	missense_variant	het	None	37	12	133238234	133238234	-	28481359	None	ENSP00000322570.5:p.Glu915Lys	ENST00000320574.5:c.2743G>A	12:g.133238234C>T	C	T	Confirmed somatic variant
POLE	COSG26071	ENST00000320574.5	COSS2718917	P-0002671-T01-IM3	COSO28614826	COSV57687791	COSM6923668	28036569	c.2793dup	p.E932*	frameshift_variant	het	None	37	12	133238189	133238190	-	28481359	None	ENSP00000322570.5:p.Glu932Ter	ENST00000320574.5:c.2793dup	12:g.133238189dup	None	A	Confirmed somatic variant
POLE	COSG26071	ENST00000320574.5	COSS2721643	P-0005242-T01-IM5	COSO28395288	COSV57675856	COSM6942217	28040477	c.2899G>C	p.E967Q	missense_variant	het	None	37	12	133237716	133237716	-	28481359	None	ENSP00000322570.5:p.Glu967Gln	ENST00000320574.5:c.2899G>C	12:g.133237716C>G	C	G	Confirmed somatic variant
POLE	COSG26071	ENST00000320574.5	COSS2720312	P-0003821-T01-IM5	COSO678710400	COSV57688548	COSM10460590	28050508	c.2914G>C	p.E972Q	missense_variant	het	None	37	12	133237701	133237701	-	28481359	None	ENSP00000322570.5:p.Glu972Gln	ENST00000320574.5:c.2914G>C	12:g.133237701C>G	C	G	Confirmed somatic variant
POLE	COSG26071	ENST00000320574.5	COSS2439384	YUTUR	COSO32666078	COSV57680406	COSM5374692	28038613	c.4098C>T	p.F1366=	synonymous_variant	het	None	37	12	133225566	133225566	-	26214590	None	ENSP00000322570.5:p.Phe1366=	ENST00000320574.5:c.4098C>T	12:g.133225566G>A	G	A	Confirmed somatic variant
POLE	COSG26071	ENST00000320574.5	COSS2724636	P-0008540-T01-IM5	COSO28864826	COSV57677538	COSM6963719	28048498	c.4388T>C	p.F1463S	missense_variant	het	None	37	12	133220049	133220049	-	28481359	None	ENSP00000322570.5:p.Phe1463Ser	ENST00000320574.5:c.4388T>C	12:g.133220049A>G	A	G	Confirmed somatic variant
POLE	COSG26071	ENST00000320574.5	COSS1783518	TCGA-D1-A16X-01	COSO29025463	COSV57675922	COSM937284	28047661	c.4659C>T	p.F1553=	synonymous_variant	het	None	37	12	133219475	133219475	-	None	COSU419	ENSP00000322570.5:p.Phe1553=	ENST00000320574.5:c.4659C>T	12:g.133219475G>A	G	A	Reported in another cancer sample as somatic
POLE	COSG26071	ENST00000320574.5	COSS2726953	P-0011357-T01-IM5	COSO28454826	COSV57675664	COSM6980704	28034749	c.5016C>A	p.F1672L	missense_variant	het	None	37	12	133218920	133218920	-	28481359	None	ENSP00000322570.5:p.Phe1672Leu	ENST00000320574.5:c.5016C>A	12:g.133218920G>T	G	T	Confirmed somatic variant
POLE	COSG26071	ENST00000320574.5	COSS1783365	TCGA-AX-A05Z-01	COSO29025463	COSV57675081	COSM937265	28034358	c.5721C>A	p.F1907L	missense_variant	het	None	37	12	133212568	133212568	-	None	COSU419	ENSP00000322570.5:p.Phe1907Leu	ENST00000320574.5:c.5721C>A	12:g.133212568G>T	G	T	Reported in another cancer sample as somatic
POLE	COSG26071	ENST00000320574.5	COSS2723551	P-0007176-T01-IM5	COSO31356211	COSV57674377	COSM6956677	28030099	c.5987T>C	p.F1996S	missense_variant	het	None	37	12	133210789	133210789	-	28481359	None	ENSP00000322570.5:p.Phe1996Ser	ENST00000320574.5:c.5987T>C	12:g.133210789A>G	A	G	Confirmed somatic variant
POLE	COSG26071	ENST00000320574.5	COSS2930822	2930822	COSO279811279	COSV106103939	COSM10131036	28054317	c.821T>A	p.F274Y	missense_variant	het	None	37	12	133253220	133253220	-	25488972	None	ENSP00000322570.5:p.Phe274Tyr	ENST00000320574.5:c.821T>A	12:g.133253220A>T	A	T	Confirmed somatic variant
POLE	COSG26071	ENST00000320574.5	COSS2389493	2389493	COSO28664826	COSV57676684	COSM5117983	28032254	c.1100T>C	p.F367S	missense_variant	het	None	37	12	133252327	133252327	-	21157497	None	ENSP00000322570.5:p.Phe367Ser	ENST00000320574.5:c.1100T>C	12:g.133252327A>G	A	G	Reported in another cancer sample as somatic
POLE	COSG26071	ENST00000320574.5	COSS2958927	2958927	COSO28584826	COSV57676684	COSM5117983	28032254	c.1100T>C	p.F367S	missense_variant	het	None	37	12	133252327	133252327	-	33727829	None	ENSP00000322570.5:p.Phe367Ser	ENST00000320574.5:c.1100T>C	12:g.133252327A>G	A	G	Confirmed somatic variant
POLE	COSG26071	ENST00000320574.5	COSS2719628	P-0003134-T01-IM5	COSO28395278	COSV57676255	COSM6926515	28042118	c.1167C>G	p.F389L	missense_variant	het	None	37	12	133252043	133252043	-	28481359	None	ENSP00000322570.5:p.Phe389Leu	ENST00000320574.5:c.1167C>G	12:g.133252043G>C	G	C	Confirmed somatic variant
POLE	COSG26071	ENST00000320574.5	COSS2957549	8YXUYT	COSO36004841	COSV57691874	COSM3753069	28031552	c.2083T>A	p.F695I	missense_variant	het	None	37	12	133245032	133245032	-	37352862	None	ENSP00000322570.5:p.Phe695Ile	ENST00000320574.5:c.2083T>A	12:g.133245032A>T	A	T	Reported in another cancer sample as somatic
POLE	COSG26071	ENST00000320574.5	COSS2957550	AFC5B1	COSO36004841	COSV57691874	COSM3753069	28031552	c.2083T>A	p.F695I	missense_variant	het	None	37	12	133245032	133245032	-	37352862	None	ENSP00000322570.5:p.Phe695Ile	ENST00000320574.5:c.2083T>A	12:g.133245032A>T	A	T	Reported in another cancer sample as somatic
POLE	COSG26071	ENST00000320574.5	COSS2301990	KM12	COSO28864826	COSV57674537	COSM2001732	28032417	c.2091dup	p.F699Vfs*11	frameshift_variant	het	None	37	12	133245030	133245031	-	24755471	None	ENSP00000322570.5:p.Phe699ValfsTer11	ENST00000320574.5:c.2091dup	12:g.133245030dup	None	G	Reported in another cancer sample as somatic
POLE	COSG26071	ENST00000320574.5	COSS2723335	P-0006960-T01-IM5	COSO28694826	COSV57693263	COSM6955169	28051625	c.2303T>C	p.F768S	missense_variant	het	None	37	12	133244105	133244105	-	28481359	None	ENSP00000322570.5:p.Phe768Ser	ENST00000320574.5:c.2303T>C	12:g.133244105A>G	A	G	Confirmed somatic variant
POLE	COSG26071	ENST00000320574.5	COSS1783388	TCGA-B5-A0JY-01	COSO29025463	COSV57676841	COSM937306	28039776	c.2445C>A	p.F815L	missense_variant	het	None	37	12	133241911	133241911	-	None	COSU419	ENSP00000322570.5:p.Phe815Leu	ENST00000320574.5:c.2445C>A	12:g.133241911G>T	G	T	Variant of unknown origin
POLE	COSG26071	ENST00000320574.5	COSS2803889	P-0013981-T01-IM5	COSO28544826	COSV57686873	COSM9113493	28048755	c.3139G>A	p.G1047R	missense_variant	het	None	37	12	133236017	133236017	-	29316426	None	ENSP00000322570.5:p.Gly1047Arg	ENST00000320574.5:c.3139G>A	12:g.133236017C>T	C	T	Confirmed somatic variant
POLE	COSG26071	ENST00000320574.5	COSS2718683	P-0002406-T01-IM3	COSO313120107	COSV57693830	COSM6922182	28059343	c.3139G>T	p.G1047W	missense_variant	het	None	37	12	133236017	133236017	-	28481359	None	ENSP00000322570.5:p.Gly1047Trp	ENST00000320574.5:c.3139G>T	12:g.133236017C>A	C	A	Confirmed somatic variant
POLE	COSG26071	ENST00000320574.5	COSS2719420	P-0001420-T02-IM5	COSO28246463	COSV57673869	COSM6950235	28053912	c.3412G>A	p.G1138R	missense_variant	het	None	37	12	133233982	133233982	-	28481359	None	ENSP00000322570.5:p.Gly1138Arg	ENST00000320574.5:c.3412G>A	12:g.133233982C>T	C	T	Confirmed somatic variant
POLE	COSG26071	ENST00000320574.5	COSS2722282	P-0005900-T01-IM5	COSO28395278	COSV57693369	COSM6946796	28046676	c.3646G>A	p.G1216S	missense_variant	het	None	37	12	133226412	133226412	-	28481359	None	ENSP00000322570.5:p.Gly1216Ser	ENST00000320574.5:c.3646G>A	12:g.133226412C>T	C	T	Confirmed somatic variant
POLE	COSG26071	ENST00000320574.5	COSS1783377	TCGA-AX-A0J1-01	COSO29025463	COSV57689546	COSM937290	28061863	c.3768G>A	p.G1256=	synonymous_variant	het	None	37	12	133226290	133226290	-	None	COSU419	ENSP00000322570.5:p.Gly1256=	ENST00000320574.5:c.3768G>A	12:g.133226290C>T	C	T	Variant of unknown origin
POLE	COSG26071	ENST00000320574.5	COSS2723774	P-0007489-T01-IM5	COSO28564826	COSV57693395	COSM6958241	28034734	c.3767_3768del	p.G1256Afs*98	frameshift_variant	het	None	37	12	133226292	133226293	-	28481359	None	ENSP00000322570.5:p.Gly1256AlafsTer98	ENST00000320574.5:c.3767_3768del	12:g.133226292_133226293del	CC	None	Confirmed somatic variant
POLE	COSG26071	ENST00000320574.5	COSS2727253	P-0012113-T01-IM5	COSO29025463	COSV57691543	COSM6982771	28051304	c.4028G>A	p.G1343D	missense_variant	het	None	37	12	133225636	133225636	-	28481359	None	ENSP00000322570.5:p.Gly1343Asp	ENST00000320574.5:c.4028G>A	12:g.133225636C>T	C	T	Confirmed somatic variant
POLE	COSG26071	ENST00000320574.5	COSS2724266	P-0008080-T01-IM5	COSO32666078	COSV57688076	COSM6961353	28060464	c.4133_4134delinsAA	p.G1378E	missense_variant	het	None	37	12	133225530	133225531	-	28481359	None	ENSP00000322570.5:p.Gly1378Glu	ENST00000320574.5:c.4133_4134delinsAA	12:g.133225530_133225531delinsTT	AC	TT	Confirmed somatic variant
POLE	COSG26071	ENST00000320574.5	COSS1783330	TCGA-AP-A051-01	COSO29025463	COSV57674767	COSM430772	28032921	c.4275C>T	p.G1425=	synonymous_variant	het	None	37	12	133220438	133220438	-	None	COSU419	ENSP00000322570.5:p.Gly1425=	ENST00000320574.5:c.4275C>T	12:g.133220438G>A	G	A	Reported in another cancer sample as somatic
POLE	COSG26071	ENST00000320574.5	COSS2722897	P-0006519-T01-IM5	COSO31394826	COSV57676753	COSM6951535	28061005	c.4370G>A	p.G1457D	missense_variant	het	None	37	12	133220067	133220067	-	28481359	None	ENSP00000322570.5:p.Gly1457Asp	ENST00000320574.5:c.4370G>A	12:g.133220067C>T	C	T	Confirmed somatic variant
POLE	COSG26071	ENST00000320574.5	COSS2720390	P-0003900-T01-IM5	COSO28245232	COSV57675607	COSM6931953	28033351	c.4742G>A	p.G1581E	missense_variant	het	None	37	12	133219302	133219302	-	28481359	None	ENSP00000322570.5:p.Gly1581Glu	ENST00000320574.5:c.4742G>A	12:g.133219302C>T	C	T	Confirmed somatic variant
POLE	COSG26071	ENST00000320574.5	COSS2723511	P-0007136-T01-IM5	COSO28614826	COSV57685457	COSM6956205	28043526	c.5264G>A	p.G1755E	missense_variant	het	None	37	12	133218347	133218347	-	28481359	None	ENSP00000322570.5:p.Gly1755Glu	ENST00000320574.5:c.5264G>A	12:g.133218347C>T	C	T	Confirmed somatic variant
POLE	COSG26071	ENST00000320574.5	COSS2726954	P-0011358-T01-IM5	COSO28065216	COSV57681760	COSM6980593	28041732	c.5263G>A	p.G1755R	missense_variant	het	None	37	12	133218348	133218348	-	28481359	None	ENSP00000322570.5:p.Gly1755Arg	ENST00000320574.5:c.5263G>A	12:g.133218348C>T	C	T	Confirmed somatic variant
POLE	COSG26071	ENST00000320574.5	COSS2724038	P-0007813-T01-IM5	COSO29914826	COSV57692837	COSM6959883	28031067	c.5807G>C	p.G1936A	missense_variant	het	None	37	12	133212482	133212482	-	28481359	None	ENSP00000322570.5:p.Gly1936Ala	ENST00000320574.5:c.5807G>C	12:g.133212482C>G	C	G	Confirmed somatic variant
POLE	COSG26071	ENST00000320574.5	COSS2714607	P-0000106-T01-IM3	COSO28395278	COSV57677985	COSM4767705	28037521	c.5807G>A	p.G1936E	missense_variant	het	None	37	12	133212482	133212482	-	28481359	None	ENSP00000322570.5:p.Gly1936Glu	ENST00000320574.5:c.5807G>A	12:g.133212482C>T	C	T	Confirmed somatic variant
POLE	COSG26071	ENST00000320574.5	COSS2715789	P-0000688-T01-IM3	COSO28515322	COSV57678521	COSM6911894	28052093	c.5882G>T	p.G1961V	missense_variant	het	None	37	12	133210894	133210894	-	28481359	None	ENSP00000322570.5:p.Gly1961Val	ENST00000320574.5:c.5882G>T	12:g.133210894C>A	C	A	Confirmed somatic variant
POLE	COSG26071	ENST00000320574.5	COSS2720390	P-0003900-T01-IM5	COSO28245232	COSV57675646	COSM6931959	28033373	c.593G>A	p.G198D	missense_variant	het	None	37	12	133254291	133254291	-	28481359	None	ENSP00000322570.5:p.Gly198Asp	ENST00000320574.5:c.593G>A	12:g.133254291C>T	C	T	Confirmed somatic variant
POLE	COSG26071	ENST00000320574.5	COSS2803906	P-0014258-T01-IM6	COSO28694826	COSV100265315	COSM9113304	28056684	c.6041G>T	p.G2014V	missense_variant	het	None	37	12	133209345	133209345	-	29316426	None	ENSP00000322570.5:p.Gly2014Val	ENST00000320574.5:c.6041G>T	12:g.133209345C>A	C	A	Confirmed somatic variant
POLE	COSG26071	ENST00000320574.5	COSS2720156	P-0003665-T01-IM5	COSO32054826	COSV57677866	COSM6930036	28052711	c.6273del	p.G2092Vfs*31	frameshift_variant	het	None	37	12	133208961	133208961	-	28481359	None	ENSP00000322570.5:p.Gly2092ValfsTer31	ENST00000320574.5:c.6273del	12:g.133208961del	G	None	Confirmed somatic variant
POLE	COSG26071	ENST00000320574.5	COSS2783124	P-0003665-T01-IM5	COSO32054826	COSV57677866	COSM6930036	28052711	c.6273del	p.G2092Vfs*31	frameshift_variant	het	None	37	12	133208961	133208961	-	28825054	None	ENSP00000322570.5:p.Gly2092ValfsTer31	ENST00000320574.5:c.6273del	12:g.133208961del	G	None	Confirmed somatic variant
POLE	COSG26071	ENST00000320574.5	COSS2803858	P-0013492-T01-IM5	COSO28544826	COSV57688705	COSM6906150	28038105	c.6406G>A	p.G2136S	missense_variant	het	None	37	12	133202828	133202828	-	29316426	None	ENSP00000322570.5:p.Gly2136Ser	ENST00000320574.5:c.6406G>A	12:g.133202828C>T	C	T	Confirmed somatic variant
POLE	COSG26071	ENST00000320574.5	COSS687814	NCI-H2126	COSO29915674	COSV57691595	COSM2001829	28058039	c.71del	p.G24Afs*30	frameshift_variant	het	None	37	12	133257858	133257858	-	None	COSU678	ENSP00000322570.5:p.Gly24AlafsTer30	ENST00000320574.5:c.71del	12:g.133257858del	C	None	Confirmed somatic variant
POLE	COSG26071	ENST00000320574.5	COSS2309641	pfg081T	COSO36005325	COSV57687289	COSM4761539	28033188	c.70G>C	p.G24R	missense_variant	het	None	37	12	133257858	133257858	-	24816253	None	ENSP00000322570.5:p.Gly24Arg	ENST00000320574.5:c.70G>C	12:g.133257858C>G	C	G	Confirmed somatic variant
POLE	COSG26071	ENST00000320574.5	COSS2721601	P-0005197-T01-IM5	COSO28614826	COSV57686201	COSM6941745	28048773	c.70G>A	p.G24S	missense_variant	het	None	37	12	133257858	133257858	-	28481359	None	ENSP00000322570.5:p.Gly24Ser	ENST00000320574.5:c.70G>A	12:g.133257858C>T	C	T	Confirmed somatic variant
POLE	COSG26071	ENST00000320574.5	COSS2722088	P-0005703-T01-IM5	COSO32664830	COSV57688721	COSM6945374	28038116	c.905G>A	p.G302D	missense_variant	het	None	37	12	133253136	133253136	-	28481359	None	ENSP00000322570.5:p.Gly302Asp	ENST00000320574.5:c.905G>A	12:g.133253136C>T	C	T	Confirmed somatic variant
POLE	COSG26071	ENST00000320574.5	COSS2714543	P-0000071-T01-IM3	COSO27964881	COSV57693130	COSM6908753	28064552	c.911G>A	p.G304D	missense_variant,splice_region_variant	het	None	37	12	133252789	133252789	-	28481359	None	ENSP00000322570.5:p.Gly304Asp	ENST00000320574.5:c.911G>A	12:g.133252789C>T	C	T	Confirmed somatic variant
POLE	COSG26071	ENST00000320574.5	COSS2726376	P-0010688-T01-IM5	COSO29914830	COSV57674364	COSM6752010	28033398	c.1090G>A	p.G364R	missense_variant	het	None	37	12	133252337	133252337	-	28481359	None	ENSP00000322570.5:p.Gly364Arg	ENST00000320574.5:c.1090G>A	12:g.133252337C>T	C	T	Confirmed somatic variant
POLE	COSG26071	ENST00000320574.5	COSS2721143	P-0004738-T01-IM5	COSO28544826	COSV57693361	COSM6938506	28044785	c.1090G>T	p.G364W	missense_variant	het	None	37	12	133252337	133252337	-	28481359	None	ENSP00000322570.5:p.Gly364Trp	ENST00000320574.5:c.1090G>T	12:g.133252337C>A	C	A	Confirmed somatic variant
POLE	COSG26071	ENST00000320574.5	COSS2803878	P-0013876-T01-IM5	COSO28614826	COSV100266135	COSM9114417	28043375	c.2019C>T	p.G673=	synonymous_variant	het	None	37	12	133245228	133245228	-	29316426	None	ENSP00000322570.5:p.Gly673=	ENST00000320574.5:c.2019C>T	12:g.133245228G>A	G	A	Confirmed somatic variant
POLE	COSG26071	ENST00000320574.5	COSS2809767	JIM3	COSO27985184	COSV57686759	COSM5341970	28035315	c.16G>C	p.G6R	missense_variant	het	None	37	12	133263886	133263886	-	30545397	None	ENSP00000322570.5:p.Gly6Arg	ENST00000320574.5:c.16G>C	12:g.133263886C>G	C	G	Reported in another cancer sample as somatic
POLE	COSG26071	ENST00000320574.5	COSS2809780	NAN3	COSO27985184	COSV57686759	COSM5341970	28035315	c.16G>C	p.G6R	missense_variant	het	None	37	12	133263886	133263886	-	30545397	None	ENSP00000322570.5:p.Gly6Arg	ENST00000320574.5:c.16G>C	12:g.133263886C>G	C	G	Reported in another cancer sample as somatic
POLE	COSG26071	ENST00000320574.5	COSS2699389	8	COSO29025468	COSV57677150	COSM6906307	28034531	c.20G>T	p.G7V	missense_variant	het	None	37	12	133263882	133263882	-	29420467	None	ENSP00000322570.5:p.Gly7Val	ENST00000320574.5:c.20G>T	12:g.133263882C>A	C	A	Confirmed somatic variant
POLE	COSG26071	ENST00000320574.5	COSS2722395	P-0006014-T01-IM5	COSO29025470	COSV57677150	COSM6906307	28034531	c.20G>T	p.G7V	missense_variant	het	None	37	12	133263882	133263882	-	28481359	None	ENSP00000322570.5:p.Gly7Val	ENST00000320574.5:c.20G>T	12:g.133263882C>A	C	A	Confirmed somatic variant
POLE	COSG26071	ENST00000320574.5	COSS2720390	P-0003900-T01-IM5	COSO28245232	COSV57675623	COSM6931956	28033362	c.2468G>A	p.G823E	missense_variant,splice_region_variant	het	None	37	12	133241888	133241888	-	28481359	None	ENSP00000322570.5:p.Gly823Glu	ENST00000320574.5:c.2468G>A	12:g.133241888C>T	C	T	Confirmed somatic variant
POLE	COSG26071	ENST00000320574.5	COSS2724889	P-0008857-T02-IM5	COSO32666078	COSV57679597	COSM6965366	28036034	c.2680G>A	p.G894S	missense_variant	het	None	37	12	133240616	133240616	-	28481359	None	ENSP00000322570.5:p.Gly894Ser	ENST00000320574.5:c.2680G>A	12:g.133240616C>T	C	T	Confirmed somatic variant
POLE	COSG26071	ENST00000320574.5	COSS2724890	P-0008857-T01-IM5	COSO32666078	COSV57679597	COSM6965366	28036034	c.2680G>A	p.G894S	missense_variant	het	None	37	12	133240616	133240616	-	28481359	None	ENSP00000322570.5:p.Gly894Ser	ENST00000320574.5:c.2680G>A	12:g.133240616C>T	C	T	Confirmed somatic variant
POLE	COSG26071	ENST00000320574.5	COSS1783399	TCGA-B5-A11E-01	COSO29025463	COSV57677705	COSM937304	28052367	c.2712C>A	p.G904=	synonymous_variant	het	None	37	12	133238265	133238265	-	None	COSU419	ENSP00000322570.5:p.Gly904=	ENST00000320574.5:c.2712C>A	12:g.133238265G>T	G	T	Variant of unknown origin
POLE	COSG26071	ENST00000320574.5	COSS2723501	P-0007128-T01-IM5	COSO28694826	COSV57685447	COSM6956216	28053263	c.2804G>A	p.G935E	missense_variant	het	None	37	12	133238173	133238173	-	28481359	None	ENSP00000322570.5:p.Gly935Glu	ENST00000320574.5:c.2804G>A	12:g.133238173C>T	C	T	Confirmed somatic variant
POLE	COSG26071	ENST00000320574.5	COSS2720272	P-0003781-T01-IM5	COSO28245232	COSV57688028	COSM6930736	28036021	c.2929G>A	p.G977R	missense_variant	het	None	37	12	133237686	133237686	-	28481359	None	ENSP00000322570.5:p.Gly977Arg	ENST00000320574.5:c.2929G>A	12:g.133237686C>T	C	T	Confirmed somatic variant
POLE	COSG26071	ENST00000320574.5	COSS2723450	P-0007076-T03-IM5	COSO29004841	COSV57693145	COSM6961953	28064561	c.2986G>A	p.G996S	missense_variant	het	None	37	12	133237629	133237629	-	28481359	None	ENSP00000322570.5:p.Gly996Ser	ENST00000320574.5:c.2986G>A	12:g.133237629C>T	C	T	Confirmed somatic variant
POLE	COSG26071	ENST00000320574.5	COSS1783494	TCGA-D1-A103-01	COSO29025463	COSV57690330	COSM937336	28049915	c.432C>A	p.H144Q	missense_variant	het	None	37	12	133256229	133256229	-	None	COSU419	ENSP00000322570.5:p.His144Gln	ENST00000320574.5:c.432C>A	12:g.133256229G>T	G	T	Variant of unknown origin
POLE	COSG26071	ENST00000320574.5	COSS1919142	BN20T	COSO29824862	COSV57681862	COSM1605845	28032018	c.431A>G	p.H144R	missense_variant	het	None	37	12	133256230	133256230	-	None	COSU323	ENSP00000322570.5:p.His144Arg	ENST00000320574.5:c.431A>G	12:g.133256230T>C	T	C	Reported in another cancer sample as somatic
POLE	COSG26071	ENST00000320574.5	COSS1551811	12T	COSO33006078	COSV57692604	COSM109692	28046499	c.4401C>T	p.H1467=	synonymous_variant	het	None	37	12	133220036	133220036	-	21499247	None	ENSP00000322570.5:p.His1467=	ENST00000320574.5:c.4401C>T	12:g.133220036G>A	G	A	Confirmed somatic variant
POLE	COSG26071	ENST00000320574.5	COSS2722117	P-0005733-T02-IM5	COSO31316078	COSV57679568	COSM6945589	28043340	c.4456C>T	p.H1486Y	missense_variant	het	None	37	12	133219905	133219905	-	28481359	None	ENSP00000322570.5:p.His1486Tyr	ENST00000320574.5:c.4456C>T	12:g.133219905G>A	G	A	Confirmed somatic variant
POLE	COSG26071	ENST00000320574.5	COSS2722118	P-0005733-T01-IM5	COSO31316078	COSV57679568	COSM6945589	28043340	c.4456C>T	p.H1486Y	missense_variant	het	None	37	12	133219905	133219905	-	28481359	None	ENSP00000322570.5:p.His1486Tyr	ENST00000320574.5:c.4456C>T	12:g.133219905G>A	G	A	Confirmed somatic variant
POLE	COSG26071	ENST00000320574.5	COSS1919209	HCC49T	COSO29824862	COSV57674210	COSM1605833	28034567	c.4653C>T	p.H1551=	synonymous_variant	het	None	37	12	133219481	133219481	-	None	COSU323	ENSP00000322570.5:p.His1551=	ENST00000320574.5:c.4653C>T	12:g.133219481G>A	G	A	Reported in another cancer sample as somatic
POLE	COSG26071	ENST00000320574.5	COSS2721049	P-0004650-T01-IM5	COSO31316078	COSV57683638	COSM6937318	28044183	c.5497C>T	p.H1833Y	missense_variant	het	None	37	12	133215766	133215766	-	28481359	None	ENSP00000322570.5:p.His1833Tyr	ENST00000320574.5:c.5497C>T	12:g.133215766G>A	G	A	Confirmed somatic variant
POLE	COSG26071	ENST00000320574.5	COSS2720314	P-0003823-T01-IM5	COSO27964881	COSV57681982	COSM6930961	28060449	c.5702_5718del	p.H1901Lfs*15	frameshift_variant	het	None	37	12	133212571	133212587	-	28481359	None	ENSP00000322570.5:p.His1901LeufsTer15	ENST00000320574.5:c.5702_5718del	12:g.133212571_133212587del	AGAAATTGTCAGAGAAT	None	Confirmed somatic variant
POLE	COSG26071	ENST00000320574.5	COSS2723303	P-0006923-T01-IM5	COSO29914830	COSV57675867	COSM6954744	28036028	c.5802C>G	p.H1934Q	missense_variant	het	None	37	12	133212487	133212487	-	28481359	None	ENSP00000322570.5:p.His1934Gln	ENST00000320574.5:c.5802C>G	12:g.133212487G>C	G	C	Confirmed somatic variant
POLE	COSG26071	ENST00000320574.5	COSS2725444	P-0009527-T01-IM5	COSO32666078	COSV57679111	COSM6969222	28037350	c.5800C>T	p.H1934Y	missense_variant	het	None	37	12	133212489	133212489	-	28481359	None	ENSP00000322570.5:p.His1934Tyr	ENST00000320574.5:c.5800C>T	12:g.133212489G>A	G	A	Confirmed somatic variant
POLE	COSG26071	ENST00000320574.5	COSS2378957	2378957	COSO29025463	COSV57674807	COSM5031081	28052832	c.1025A>G	p.H342R	missense_variant	het	None	37	12	133252402	133252402	-	25224212	None	ENSP00000322570.5:p.His342Arg	ENST00000320574.5:c.1025A>G	12:g.133252402T>C	T	C	Confirmed somatic variant
POLE	COSG26071	ENST00000320574.5	COSS2292483	CSCC-47-T	COSO58564830	COSV57686265	COSM4491196	28052823	c.3762C>T	p.I1254=	synonymous_variant	het	None	37	12	133226296	133226296	-	25303977	None	ENSP00000322570.5:p.Ile1254=	ENST00000320574.5:c.3762C>T	12:g.133226296G>A	G	A	Confirmed somatic variant
POLE	COSG26071	ENST00000320574.5	COSS2809754	U266	COSO27985184	COSV57673131	COSM1236116	28042643	c.5267T>A	p.I1756N	missense_variant	het	None	37	12	133218344	133218344	-	30545397	None	ENSP00000322570.5:p.Ile1756Asn	ENST00000320574.5:c.5267T>A	12:g.133218344A>T	A	T	Variant of unknown origin
POLE	COSG26071	ENST00000320574.5	COSS2809777	BCN	COSO27985184	COSV100268646	COSM9148200	28040753	c.632T>C	p.I211T	missense_variant	het	None	37	12	133254252	133254252	-	30545397	None	ENSP00000322570.5:p.Ile211Thr	ENST00000320574.5:c.632T>C	12:g.133254252A>G	A	G	Variant of unknown origin
POLE	COSG26071	ENST00000320574.5	COSS1783334	TCGA-AP-A056-01	COSO29025463	COSV57681397	COSM937253	28038508	c.6597C>T	p.I2199=	synonymous_variant	het	None	37	12	133202291	133202291	-	None	COSU419	ENSP00000322570.5:p.Ile2199=	ENST00000320574.5:c.6597C>T	12:g.133202291G>A	G	A	Reported in another cancer sample as somatic
POLE	COSG26071	ENST00000320574.5	COSS2724528	P-0008404-T02-IM5	COSO29914826	COSV57687341	COSM6962893	28048778	c.6595A>T	p.I2199F	missense_variant	het	None	37	12	133202293	133202293	-	28481359	None	ENSP00000322570.5:p.Ile2199Phe	ENST00000320574.5:c.6595A>T	12:g.133202293T>A	T	A	Confirmed somatic variant
POLE	COSG26071	ENST00000320574.5	COSS2724527	P-0008404-T01-IM5	COSO29914826	COSV57687341	COSM6962893	28048778	c.6595A>T	p.I2199F	missense_variant	het	None	37	12	133202293	133202293	-	28481359	None	ENSP00000322570.5:p.Ile2199Phe	ENST00000320574.5:c.6595A>T	12:g.133202293T>A	T	A	Confirmed somatic variant
POLE	COSG26071	ENST00000320574.5	COSS2724509	P-0008387-T01-IM5	COSO32054826	COSV57674386	COSM6962840	28054356	c.1208T>C	p.I403T	missense_variant	het	None	37	12	133252002	133252002	-	28481359	None	ENSP00000322570.5:p.Ile403Thr	ENST00000320574.5:c.1208T>C	12:g.133252002A>G	A	G	Confirmed somatic variant
POLE	COSG26071	ENST00000320574.5	COSS2724025	P-0007790-T01-IM5	COSO29915674	COSV57675193	COSM6959793	28040758	c.1434C>G	p.I478M	missense_variant	het	None	37	12	133249789	133249789	-	28481359	None	ENSP00000322570.5:p.Ile478Met	ENST00000320574.5:c.1434C>G	12:g.133249789G>C	G	C	Confirmed somatic variant
POLE	COSG26071	ENST00000320574.5	COSS2727273	P-0012134-T01-IM5	COSO28395278	COSV57685830	COSM6983077	28054381	c.3174G>C	p.K1058N	missense_variant	het	None	37	12	133235982	133235982	-	28481359	None	ENSP00000322570.5:p.Lys1058Asn	ENST00000320574.5:c.3174G>C	12:g.133235982C>G	C	G	Confirmed somatic variant
POLE	COSG26071	ENST00000320574.5	COSS2467356	SC_9008	COSO32054862	COSV57677457	COSM5557608	28029125	c.3210G>T	p.K1070N	missense_variant	het	None	37	12	133235946	133235946	-	26000489	None	ENSP00000322570.5:p.Lys1070Asn	ENST00000320574.5:c.3210G>T	12:g.133235946C>A	C	A	Confirmed somatic variant
POLE	COSG26071	ENST00000320574.5	COSS2723325	P-0006946-T01-IM5	COSO32666073	COSV57688065	COSM6954880	28032035	c.3541A>G	p.K1181E	missense_variant	het	None	37	12	133233763	133233763	-	28481359	None	ENSP00000322570.5:p.Lys1181Glu	ENST00000320574.5:c.3541A>G	12:g.133233763T>C	T	C	Confirmed somatic variant
POLE	COSG26071	ENST00000320574.5	COSS2719010	P-0002779-T01-IM3	COSO29624826	COSV57691134	COSM6924430	28062881	c.4121A>C	p.K1374T	missense_variant	het	None	37	12	133225543	133225543	-	28481359	None	ENSP00000322570.5:p.Lys1374Thr	ENST00000320574.5:c.4121A>C	12:g.133225543T>G	T	G	Confirmed somatic variant
POLE	COSG26071	ENST00000320574.5	COSS2721730	P-0005326-T01-IM5	COSO28614826	COSV57674136	COSM9112994	28032466	c.4647del	p.K1550Nfs*12	frameshift_variant	het	None	37	12	133219492	133219492	-	28481359	None	ENSP00000322570.5:p.Lys1550AsnfsTer12	ENST00000320574.5:c.4647del	12:g.133219492del	G	None	Confirmed somatic variant
POLE	COSG26071	ENST00000320574.5	COSS2803871	P-0013787-T01-IM5	COSO28614826	COSV57674136	COSM9112994	28032466	c.4647del	p.K1550Nfs*12	frameshift_variant	het	None	37	12	133219492	133219492	-	29316426	None	ENSP00000322570.5:p.Lys1550AsnfsTer12	ENST00000320574.5:c.4647del	12:g.133219492del	G	None	Confirmed somatic variant
POLE	COSG26071	ENST00000320574.5	COSS2716139	P-0000862-T01-IM3	COSO28454826	COSV57680880	COSM6913153	28044778	c.4848G>T	p.K1616N	missense_variant	het	None	37	12	133219196	133219196	-	28481359	None	ENSP00000322570.5:p.Lys1616Asn	ENST00000320574.5:c.4848G>T	12:g.133219196C>A	C	A	Confirmed somatic variant
POLE	COSG26071	ENST00000320574.5	COSS2717065	P-0001320-T01-IM3	COSO28245239	COSV57674944	COSM6916434	28040296	c.127A>G	p.K43E	missense_variant	het	None	37	12	133257801	133257801	-	28481359	None	ENSP00000322570.5:p.Lys43Glu	ENST00000320574.5:c.127A>G	12:g.133257801T>C	T	C	Confirmed somatic variant
POLE	COSG26071	ENST00000320574.5	COSS2726906	P-0011303-T01-IM5	COSO29914826	COSV57692724	COSM6980138	28037357	c.1728G>T	p.K576N	missense_variant	het	None	37	12	133248867	133248867	-	28481359	None	ENSP00000322570.5:p.Lys576Asn	ENST00000320574.5:c.1728G>T	12:g.133248867C>A	C	A	Confirmed somatic variant
POLE	COSG26071	ENST00000320574.5	COSS2721138	P-0004733-T02-IM5	COSO29914883	COSV57693069	COSM6962571	28062855	c.2080A>G	p.K694E	missense_variant	het	None	37	12	133245035	133245035	-	28481359	None	ENSP00000322570.5:p.Lys694Glu	ENST00000320574.5:c.2080A>G	12:g.133245035T>C	T	C	Confirmed somatic variant
POLE	COSG26071	ENST00000320574.5	COSS2717192	P-0001388-T01-IM3	COSO28245232	COSV57688276	COSM6916811	28049553	c.2651A>G	p.K884R	missense_variant	het	None	37	12	133240645	133240645	-	28481359	None	ENSP00000322570.5:p.Lys884Arg	ENST00000320574.5:c.2651A>G	12:g.133240645T>C	T	C	Confirmed somatic variant
POLE	COSG26071	ENST00000320574.5	COSS2718921	P-0002675-T01-IM3	COSO27814826	COSV57686628	COSM6923770	28058215	c.2659A>C	p.K887Q	missense_variant	het	None	37	12	133240637	133240637	-	28481359	None	ENSP00000322570.5:p.Lys887Gln	ENST00000320574.5:c.2659A>C	12:g.133240637T>G	T	G	Confirmed somatic variant
POLE	COSG26071	ENST00000320574.5	COSS2637248	361LC	COSO29914830	COSV57691257	COSM6482483	28054995	c.2862G>T	p.K954N	missense_variant,splice_region_variant	het	None	37	12	133238115	133238115	-	26503331	None	ENSP00000322570.5:p.Lys954Asn	ENST00000320574.5:c.2862G>T	12:g.133238115C>A	C	A	Confirmed somatic variant
POLE	COSG26071	ENST00000320574.5	COSS2302003	RKO	COSO28864826	COSV57675012	COSM2001693	28040435	c.2983A>G	p.K995E	missense_variant	het	None	37	12	133237632	133237632	-	24755471	None	ENSP00000322570.5:p.Lys995Glu	ENST00000320574.5:c.2983A>G	12:g.133237632T>C	T	C	Variant of unknown origin
POLE	COSG26071	ENST00000320574.5	COSS2719859	P-0003368-T01-IM5	COSO29914826	COSV57681964	COSM6928126	28047154	c.3355C>T	p.L1119F	missense_variant	het	None	37	12	133234477	133234477	-	28481359	None	ENSP00000322570.5:p.Leu1119Phe	ENST00000320574.5:c.3355C>T	12:g.133234477G>A	G	A	Confirmed somatic variant
POLE	COSG26071	ENST00000320574.5	COSS2723241	P-0006861-T01-IM5	COSO28564826	COSV57682828	COSM2001671	28049051	c.3510dup	p.L1171Tfs*6	frameshift_variant	het	None	37	12	133233799	133233800	-	28481359	None	ENSP00000322570.5:p.Leu1171ThrfsTer6	ENST00000320574.5:c.3510dup	12:g.133233799dup	None	T	Confirmed somatic variant
POLE	COSG26071	ENST00000320574.5	COSS1783334	TCGA-AP-A056-01	COSO29025463	COSV57685587	COSM937292	28030791	c.3703C>A	p.L1235I	missense_variant	het	None	37	12	133226355	133226355	-	None	COSU419	ENSP00000322570.5:p.Leu1235Ile	ENST00000320574.5:c.3703C>A	12:g.133226355G>T	G	T	Reported in another cancer sample as somatic
POLE	COSG26071	ENST00000320574.5	COSS2301987	HT115	COSO28864826	COSV57685587	COSM937292	28030791	c.3703C>A	p.L1235I	missense_variant	het	None	37	12	133226355	133226355	-	24755471	None	ENSP00000322570.5:p.Leu1235Ile	ENST00000320574.5:c.3703C>A	12:g.133226355G>T	G	T	Reported in another cancer sample as somatic
POLE	COSG26071	ENST00000320574.5	COSS2726930	P-0011334-T01-IM5	COSO29914883	COSV57690492	COSM6980402	28029165	c.3806T>A	p.L1269H	missense_variant	het	None	37	12	133226091	133226091	-	28481359	None	ENSP00000322570.5:p.Leu1269His	ENST00000320574.5:c.3806T>A	12:g.133226091A>T	A	T	Confirmed somatic variant
POLE	COSG26071	ENST00000320574.5	COSS2726931	P-0011334-T02-IM5	COSO29914883	COSV57690492	COSM6980402	28029165	c.3806T>A	p.L1269H	missense_variant	het	None	37	12	133226091	133226091	-	28481359	None	ENSP00000322570.5:p.Leu1269His	ENST00000320574.5:c.3806T>A	12:g.133226091A>T	A	T	Confirmed somatic variant
POLE	COSG26071	ENST00000320574.5	COSS2957696	HCC6-S	COSO29825606	COSV108137257	COSM10569411	28064015	c.3945G>T	p.L1315=	synonymous_variant	het	None	37	12	133225952	133225952	-	37349321	None	ENSP00000322570.5:p.Leu1315=	ENST00000320574.5:c.3945G>T	12:g.133225952C>A	C	A	Confirmed somatic variant
POLE	COSG26071	ENST00000320574.5	COSS2718933	P-0002689-T01-IM3	COSO29914830	COSV57688013	COSM6923822	28043335	c.435G>T	p.L145F	missense_variant	het	None	37	12	133256226	133256226	-	28481359	None	ENSP00000322570.5:p.Leu145Phe	ENST00000320574.5:c.435G>T	12:g.133256226C>A	C	A	Confirmed somatic variant
POLE	COSG26071	ENST00000320574.5	COSS1551811	12T	COSO33006078	COSV57692598	COSM107606	28046495	c.4402C>T	p.L1468=	synonymous_variant	het	None	37	12	133220035	133220035	-	21499247	None	ENSP00000322570.5:p.Leu1468=	ENST00000320574.5:c.4402C>T	12:g.133220035G>A	G	A	Confirmed somatic variant
POLE	COSG26071	ENST00000320574.5	COSS2301979	HCT15	COSO28864826	COSV57686221	COSM2001616	28042659	c.4612C>T	p.L1538=	synonymous_variant	het	None	37	12	133219522	133219522	-	24755471	None	ENSP00000322570.5:p.Leu1538=	ENST00000320574.5:c.4612C>T	12:g.133219522G>A	G	A	Variant of unknown origin
POLE	COSG26071	ENST00000320574.5	COSS2301972	DLD1	COSO28864826	COSV57686221	COSM2001616	28042659	c.4612C>T	p.L1538=	synonymous_variant	het	None	37	12	133219522	133219522	-	24755471	None	ENSP00000322570.5:p.Leu1538=	ENST00000320574.5:c.4612C>T	12:g.133219522G>A	G	A	Variant of unknown origin
POLE	COSG26071	ENST00000320574.5	COSS1783478	TCGA-BS-A0UV-01	COSO29025463	COSV57674723	COSM937281	28038640	c.4682T>C	p.L1561P	missense_variant	het	None	37	12	133219452	133219452	-	None	COSU419	ENSP00000322570.5:p.Leu1561Pro	ENST00000320574.5:c.4682T>C	12:g.133219452A>G	A	G	Variant of unknown origin
POLE	COSG26071	ENST00000320574.5	COSS2722120	P-0005735-T01-IM5	COSO28395278	COSV57679816	COSM6945561	28047312	c.5185C>A	p.L1729M	missense_variant	het	None	37	12	133218426	133218426	-	28481359	None	ENSP00000322570.5:p.Leu1729Met	ENST00000320574.5:c.5185C>A	12:g.133218426G>T	G	T	Confirmed somatic variant
POLE	COSG26071	ENST00000320574.5	COSS2688657	PD_01	COSO32904830	COSV57676013	COSM6868451	28031053	c.5958G>T	p.L1986F	missense_variant	het	None	37	12	133210818	133210818	-	24662767	None	ENSP00000322570.5:p.Leu1986Phe	ENST00000320574.5:c.5958G>T	12:g.133210818C>A	C	A	Confirmed somatic variant
POLE	COSG26071	ENST00000320574.5	COSS2727112	P-0011540-T01-IM5	COSO29524826	COSV57693096	COSM6981687	28051438	c.6175C>T	p.L2059F	missense_variant	het	None	37	12	133209056	133209056	-	28481359	None	ENSP00000322570.5:p.Leu2059Phe	ENST00000320574.5:c.6175C>T	12:g.133209056G>A	G	A	Confirmed somatic variant
POLE	COSG26071	ENST00000320574.5	COSS1783330	TCGA-AP-A051-01	COSO29025463	COSV57691080	COSM937259	28032908	c.6249C>T	p.L2083=	synonymous_variant	het	None	37	12	133208982	133208982	-	None	COSU419	ENSP00000322570.5:p.Leu2083=	ENST00000320574.5:c.6249C>T	12:g.133208982G>A	G	A	Variant of unknown origin
POLE	COSG26071	ENST00000320574.5	COSS1783335	TCGA-AP-A059-01	COSO29025463	COSV57689232	COSM937254	28030395	c.6334C>A	p.L2112M	missense_variant	het	None	37	12	133202900	133202900	-	None	COSU419	ENSP00000322570.5:p.Leu2112Met	ENST00000320574.5:c.6334C>A	12:g.133202900G>T	G	T	Variant of unknown origin
POLE	COSG26071	ENST00000320574.5	COSS2644952	2644952	COSO28864826	COSV57680171	COSM6495479	28063660	c.846_847delinsTT	p.L283F	missense_variant	het	None	37	12	133253194	133253195	-	26648449	None	ENSP00000322570.5:p.Leu283Phe	ENST00000320574.5:c.846_847delinsTT	12:g.133253194_133253195delinsAA	GG	AA	Confirmed somatic variant
POLE	COSG26071	ENST00000320574.5	COSS2724519	P-0008396-T01-IM5	COSO28564826	COSV57693853	COSM6962867	28039521	c.95T>G	p.L32R	missense_variant	het	None	37	12	133257833	133257833	-	28481359	None	ENSP00000322570.5:p.Leu32Arg	ENST00000320574.5:c.95T>G	12:g.133257833A>C	A	C	Confirmed somatic variant
POLE	COSG26071	ENST00000320574.5	COSS1783335	TCGA-AP-A059-01	COSO29025463	COSV57689267	COSM937340	28030514	c.103C>A	p.L35M	missense_variant	het	None	37	12	133257825	133257825	-	None	COSU419	ENSP00000322570.5:p.Leu35Met	ENST00000320574.5:c.103C>A	12:g.133257825G>T	G	T	Variant of unknown origin
POLE	COSG26071	ENST00000320574.5	COSS2719724	P-0003229-T01-IM5	COSO29914826	COSV57673603	COSM937329	28029195	c.1270C>G	p.L424V	missense_variant	het	None	37	12	133250250	133250250	-	28481359	None	ENSP00000322570.5:p.Leu424Val	ENST00000320574.5:c.1270C>G	12:g.133250250G>C	G	C	Confirmed somatic variant
POLE	COSG26071	ENST00000320574.5	COSS1691512	PR-0415	COSO32054862	COSV57678936	COSM2001768	28040289	c.1405C>T	p.L469=	synonymous_variant	het	None	37	12	133249818	133249818	-	22610119	None	ENSP00000322570.5:p.Leu469=	ENST00000320574.5:c.1405C>T	12:g.133249818G>A	G	A	Variant of unknown origin
POLE	COSG26071	ENST00000320574.5	COSS1566736	HCC16T	COSO29825606	COSV57686004	COSM1605840	28053626	c.1580T>C	p.L527P	missense_variant	het	None	37	12	133249319	133249319	-	None	COSU323	ENSP00000322570.5:p.Leu527Pro	ENST00000320574.5:c.1580T>C	12:g.133249319A>G	A	G	Reported in another cancer sample as somatic
POLE	COSG26071	ENST00000320574.5	COSS2723948	P-0007675-T01-IM5	COSO29025463	COSV57673232	COSM4612998	28039569	c.2091del	p.L698Cfs*94	frameshift_variant	het	None	37	12	133245030	133245030	-	28481359	None	ENSP00000322570.5:p.Leu698CysfsTer94	ENST00000320574.5:c.2091del	12:g.133245030del	G	None	Confirmed somatic variant
POLE	COSG26071	ENST00000320574.5	COSS2301992	LIM1899	COSO28864826	COSV57673232	COSM4612998	28039569	c.2091del	p.L698Cfs*94	frameshift_variant	het	None	37	12	133245030	133245030	-	24755471	None	ENSP00000322570.5:p.Leu698CysfsTer94	ENST00000320574.5:c.2091del	12:g.133245030del	G	None	Reported in another cancer sample as somatic
POLE	COSG26071	ENST00000320574.5	COSS2726145	P-0010382-T01-IM5	COSO32054826	COSV57673232	COSM4612998	28039569	c.2091del	p.L698Cfs*94	frameshift_variant	het	None	37	12	133245030	133245030	-	28481359	None	ENSP00000322570.5:p.Leu698CysfsTer94	ENST00000320574.5:c.2091del	12:g.133245030del	G	None	Confirmed somatic variant
POLE	COSG26071	ENST00000320574.5	COSS2722549	P-0006170-T01-IM5	COSO28544826	COSV57673232	COSM4612998	28039569	c.2091del	p.L698Cfs*94	frameshift_variant	het	None	37	12	133245030	133245030	-	28481359	None	ENSP00000322570.5:p.Leu698CysfsTer94	ENST00000320574.5:c.2091del	12:g.133245030del	G	None	Confirmed somatic variant
POLE	COSG26071	ENST00000320574.5	COSS1842473	8031110	COSO29005278	COSV57677332	COSM1168748	28038910	c.2094G>T	p.L698F	missense_variant	het	None	37	12	133245021	133245021	-	None	COSU328	ENSP00000322570.5:p.Leu698Phe	ENST00000320574.5:c.2094G>T	12:g.133245021C>A	C	A	Variant of unknown origin
POLE	COSG26071	ENST00000320574.5	COSS2439358	YUQUEST	COSO32666078	COSV57687979	COSM5374693	28059645	c.2570T>C	p.L857S	missense_variant	het	None	37	12	133240726	133240726	-	26214590	None	ENSP00000322570.5:p.Leu857Ser	ENST00000320574.5:c.2570T>C	12:g.133240726A>G	A	G	Confirmed somatic variant
POLE	COSG26071	ENST00000320574.5	COSS2809765	JJN3	COSO27985184	COSV100268845	COSM9148950	28058008	c.3204G>T	p.M1068I	missense_variant	het	None	37	12	133235952	133235952	-	30545397	None	ENSP00000322570.5:p.Met1068Ile	ENST00000320574.5:c.3204G>T	12:g.133235952C>A	C	A	Variant of unknown origin
POLE	COSG26071	ENST00000320574.5	COSS2715750	P-0000671-T01-IM3	COSO29914826	COSV57688479	COSM10001075	28047886	c.6141G>C	p.M2047I	missense_variant	het	None	37	12	133209090	133209090	-	28481359	None	ENSP00000322570.5:p.Met2047Ile	ENST00000320574.5:c.6141G>C	12:g.133209090C>G	C	G	Confirmed somatic variant
POLE	COSG26071	ENST00000320574.5	COSS2957545	4SENA7	COSO36004841	COSV108136848	COSM10552394	28035500	c.6603G>T	p.M2201I	missense_variant	het	None	37	12	133202285	133202285	-	37352862	None	ENSP00000322570.5:p.Met2201Ile	ENST00000320574.5:c.6603G>T	12:g.133202285C>A	C	A	Variant of unknown origin
POLE	COSG26071	ENST00000320574.5	COSS2721960	P-0005567-T01-IM5	COSO29914826	COSV57693987	COSM6944585	28057775	c.6750_6753delinsTTTTT	p.M2252Yfs*52	frameshift_variant,splice_region_variant	het	None	37	12	133201391	133201394	-	28481359	None	ENSP00000322570.5:p.Met2252TyrfsTer52	ENST00000320574.5:c.6750_6753delinsTTTTT	12:g.133201391_133201394delinsAAAAA	GAAG	AAAAA	Confirmed somatic variant
POLE	COSG26071	ENST00000320574.5	COSS1783462	TCGA-BS-A0TC-01	COSO29025463	COSV57675126	COSM937322	28053085	c.1331T>A	p.M444K	missense_variant	het	None	37	12	133250189	133250189	-	None	COSU419	ENSP00000322570.5:p.Met444Lys	ENST00000320574.5:c.1331T>A	12:g.133250189A>T	A	T	Reported in another cancer sample as somatic
POLE	COSG26071	ENST00000320574.5	COSS2716747	P-0001171-T01-IM3	COSO29914826	COSV57691293	COSM6915154	28038570	c.1459A>G	p.M487V	missense_variant	het	None	37	12	133249764	133249764	-	28481359	None	ENSP00000322570.5:p.Met487Val	ENST00000320574.5:c.1459A>G	12:g.133249764T>C	T	C	Confirmed somatic variant
POLE	COSG26071	ENST00000320574.5	COSS2957547	6P4EWP	COSO106214841	COSV57678739	COSM10553553	28058284	c.1516A>G	p.M506V	missense_variant	het	None	37	12	133249383	133249383	-	37352862	None	ENSP00000322570.5:p.Met506Val	ENST00000320574.5:c.1516A>G	12:g.133249383T>C	T	C	Reported in another cancer sample as somatic
POLE	COSG26071	ENST00000320574.5	COSS2309636	pfg068T	COSO36005325	COSV57678739	COSM10553553	28058284	c.1516A>G	p.M506V	missense_variant	het	None	37	12	133249383	133249383	-	24816253	None	ENSP00000322570.5:p.Met506Val	ENST00000320574.5:c.1516A>G	12:g.133249383T>C	T	C	Confirmed somatic variant
POLE	COSG26071	ENST00000320574.5	COSS2720283	P-0003791-T01-IM5	COSO28664826	COSV57686052	COSM6930716	28045230	c.2493G>A	p.M831I	missense_variant	het	None	37	12	133241024	133241024	-	28481359	None	ENSP00000322570.5:p.Met831Ile	ENST00000320574.5:c.2493G>A	12:g.133241024C>T	C	T	Confirmed somatic variant
POLE	COSG26071	ENST00000320574.5	COSS2721903	P-0005511-T01-IM5	COSO27964881	COSV57688294	COSM6944135	28049561	c.2699T>C	p.M900T	missense_variant	het	None	37	12	133240597	133240597	-	28481359	None	ENSP00000322570.5:p.Met900Thr	ENST00000320574.5:c.2699T>C	12:g.133240597A>G	A	G	Confirmed somatic variant
POLE	COSG26071	ENST00000320574.5	COSS2721904	P-0005511-T02-IM5	COSO27964881	COSV57688294	COSM6944135	28049561	c.2699T>C	p.M900T	missense_variant	het	None	37	12	133240597	133240597	-	28481359	None	ENSP00000322570.5:p.Met900Thr	ENST00000320574.5:c.2699T>C	12:g.133240597A>G	A	G	Confirmed somatic variant
POLE	COSG26071	ENST00000320574.5	COSS2724991	P-0008974-T01-IM5	COSO32666078	COSV57684920	COSM6965965	28052230	c.3468C>G	p.N1156K	missense_variant	het	None	37	12	133233836	133233836	-	28481359	None	ENSP00000322570.5:p.Asn1156Lys	ENST00000320574.5:c.3468C>G	12:g.133233836G>C	G	C	Confirmed somatic variant
POLE	COSG26071	ENST00000320574.5	COSS1474921	TCGA-57-1582-01	COSO30135468	COSV57682224	COSM78324	28047658	c.5607C>G	p.N1869K	missense_variant	het	None	37	12	133214671	133214671	-	21720365	COSU331	ENSP00000322570.5:p.Asn1869Lys	ENST00000320574.5:c.5607C>G	12:g.133214671G>C	G	C	Confirmed somatic variant
POLE	COSG26071	ENST00000320574.5	COSS2722370	P-0005987-T01-IM5	COSO28544826	COSV57685822	COSM6947375	28061694	c.5606A>G	p.N1869S	missense_variant	het	None	37	12	133214672	133214672	-	28481359	None	ENSP00000322570.5:p.Asn1869Ser	ENST00000320574.5:c.5606A>G	12:g.133214672T>C	T	C	Confirmed somatic variant
POLE	COSG26071	ENST00000320574.5	COSS1691505	PR-02-2072	COSO32054862	COSV57685225	COSM246701	28030875	c.5761A>G	p.N1921D	missense_variant	het	None	37	12	133212528	133212528	-	22610119	None	ENSP00000322570.5:p.Asn1921Asp	ENST00000320574.5:c.5761A>G	12:g.133212528T>C	T	C	Variant of unknown origin
POLE	COSG26071	ENST00000320574.5	COSS2721571	P-0005164-T01-IM5	COSO28694826	COSV57674956	COSM6941464	28045428	c.6170dup	p.N2057Kfs*2	frameshift_variant	het	None	37	12	133209063	133209064	-	28481359	None	ENSP00000322570.5:p.Asn2057LysfsTer2	ENST00000320574.5:c.6170dup	12:g.133209063dup	None	T	Confirmed somatic variant
POLE	COSG26071	ENST00000320574.5	COSS2723335	P-0006960-T01-IM5	COSO28694826	COSV57693271	COSM6955171	28051634	c.1087A>G	p.N363D	missense_variant	het	None	37	12	133252340	133252340	-	28481359	None	ENSP00000322570.5:p.Asn363Asp	ENST00000320574.5:c.1087A>G	12:g.133252340T>C	T	C	Confirmed somatic variant
POLE	COSG26071	ENST00000320574.5	COSS1783415	TCGA-B5-A11Y-01	COSO29025463	COSV57690204	COSM937339	28061888	c.305C>T	p.P102L	missense_variant	het	None	37	12	133256789	133256789	-	None	COSU419	ENSP00000322570.5:p.Pro102Leu	ENST00000320574.5:c.305C>T	12:g.133256789G>A	G	A	Variant of unknown origin
POLE	COSG26071	ENST00000320574.5	COSS2725621	P-0009752-T01-IM5	COSO32666078	COSV57693997	COSM6970546	28037832	c.3442C>T	p.P1148S	missense_variant	het	None	37	12	133233952	133233952	-	28481359	None	ENSP00000322570.5:p.Pro1148Ser	ENST00000320574.5:c.3442C>T	12:g.133233952G>A	G	A	Confirmed somatic variant
POLE	COSG26071	ENST00000320574.5	COSS2727453	P-0012397-T01-IM5	COSO29025463	COSV57682027	COSM6985197	28047164	c.3614C>T	p.P1205L	missense_variant	het	None	37	12	133226444	133226444	-	28481359	None	ENSP00000322570.5:p.Pro1205Leu	ENST00000320574.5:c.3614C>T	12:g.133226444G>A	G	A	Confirmed somatic variant
POLE	COSG26071	ENST00000320574.5	COSS2723614	P-0007277-T01-IM5	COSO32664830	COSV57678547	COSM2001664	28030769	c.3613C>T	p.P1205S	missense_variant	het	None	37	12	133226445	133226445	-	28481359	None	ENSP00000322570.5:p.Pro1205Ser	ENST00000320574.5:c.3613C>T	12:g.133226445G>A	G	A	Confirmed somatic variant
POLE	COSG26071	ENST00000320574.5	COSS2716511	P-0001042-T01-IM3	COSO32664830	COSV57688829	COSM4994553	28031395	c.3619C>T	p.P1207S	missense_variant	het	None	37	12	133226439	133226439	-	28481359	None	ENSP00000322570.5:p.Pro1207Ser	ENST00000320574.5:c.3619C>T	12:g.133226439G>A	G	A	Confirmed somatic variant
POLE	COSG26071	ENST00000320574.5	COSS2725591	P-0009715-T01-IM5	COSO29914826	COSV57687813	COSM6970152	28030370	c.3740C>T	p.P1247L	missense_variant	het	None	37	12	133226318	133226318	-	28481359	None	ENSP00000322570.5:p.Pro1247Leu	ENST00000320574.5:c.3740C>T	12:g.133226318G>A	G	A	Confirmed somatic variant
POLE	COSG26071	ENST00000320574.5	COSS2302018	SW480	COSO28864826	COSV57675773	COSM4655572	28035893	c.3777C>T	p.P1259=	synonymous_variant	het	None	37	12	133226281	133226281	-	24755471	None	ENSP00000322570.5:p.Pro1259=	ENST00000320574.5:c.3777C>T	12:g.133226281G>A	G	A	Variant of unknown origin
POLE	COSG26071	ENST00000320574.5	COSS2309657	pfg115T	COSO36006232	COSV57676652	COSM4761531	28029640	c.3989C>T	p.P1330L	missense_variant	het	None	37	12	133225908	133225908	-	24816253	None	ENSP00000322570.5:p.Pro1330Leu	ENST00000320574.5:c.3989C>T	12:g.133225908G>A	G	A	Confirmed somatic variant
POLE	COSG26071	ENST00000320574.5	COSS2724959	P-0008942-T01-IM5	COSO32666078	COSV57675656	COSM6965854	28034740	c.4088C>T	p.P1363L	missense_variant	het	None	37	12	133225576	133225576	-	28481359	None	ENSP00000322570.5:p.Pro1363Leu	ENST00000320574.5:c.4088C>T	12:g.133225576G>A	G	A	Confirmed somatic variant
POLE	COSG26071	ENST00000320574.5	COSS2716638	P-0001106-T01-IM3	COSO36246736	COSV57688490	COSM6914834	28041911	c.4207C>A	p.P1403T	missense_variant	het	None	37	12	133220506	133220506	-	28481359	None	ENSP00000322570.5:p.Pro1403Thr	ENST00000320574.5:c.4207C>A	12:g.133220506G>T	G	T	Confirmed somatic variant
POLE	COSG26071	ENST00000320574.5	COSS2720010	P-0003529-T01-IM5	COSO28245232	COSV57684646	COSM6929021	28064558	c.4514C>T	p.P1505L	missense_variant	het	None	37	12	133219847	133219847	-	28481359	None	ENSP00000322570.5:p.Pro1505Leu	ENST00000320574.5:c.4514C>T	12:g.133219847G>A	G	A	Confirmed somatic variant
POLE	COSG26071	ENST00000320574.5	COSS2719233	P-0003024-T01-IM3	COSO27964881	COSV57683099	COSM6925772	28064039	c.4639C>A	p.P1547T	missense_variant	het	None	37	12	133219495	133219495	-	28481359	None	ENSP00000322570.5:p.Pro1547Thr	ENST00000320574.5:c.4639C>A	12:g.133219495G>T	G	T	Confirmed somatic variant
POLE	COSG26071	ENST00000320574.5	COSS1551811	12T	COSO33006078	COSV57680534	COSM9802749	28037018	c.4801C>T	p.P1601S	missense_variant	het	None	37	12	133219243	133219243	-	21499247	None	ENSP00000322570.5:p.Pro1601Ser	ENST00000320574.5:c.4801C>T	12:g.133219243G>A	G	A	Confirmed somatic variant
POLE	COSG26071	ENST00000320574.5	COSS2722300	P-0005918-T01-IM5	COSO31355754	COSV57680534	COSM9802749	28037018	c.4801C>T	p.P1601S	missense_variant	het	None	37	12	133219243	133219243	-	28481359	None	ENSP00000322570.5:p.Pro1601Ser	ENST00000320574.5:c.4801C>T	12:g.133219243G>A	G	A	Confirmed somatic variant
POLE	COSG26071	ENST00000320574.5	COSS2727003	P-0011412-T01-IM5	COSO29914826	COSV57691164	COSM6981000	28040224	c.4829C>A	p.P1610H	missense_variant	het	None	37	12	133219215	133219215	-	28481359	None	ENSP00000322570.5:p.Pro1610His	ENST00000320574.5:c.4829C>A	12:g.133219215G>T	G	T	Confirmed somatic variant
POLE	COSG26071	ENST00000320574.5	COSS2724193	P-0008007-T01-IM5	COSO28395288	COSV57683658	COSM6960954	28033146	c.5075C>A	p.P1692H	missense_variant	het	None	37	12	133218861	133218861	-	28481359	None	ENSP00000322570.5:p.Pro1692His	ENST00000320574.5:c.5075C>A	12:g.133218861G>T	G	T	Confirmed somatic variant
POLE	COSG26071	ENST00000320574.5	COSS1783415	TCGA-B5-A11Y-01	COSO29025463	COSV57690191	COSM937274	28061884	c.5337G>A	p.P1779=	synonymous_variant	het	None	37	12	133218274	133218274	-	None	COSU419	ENSP00000322570.5:p.Pro1779=	ENST00000320574.5:c.5337G>A	12:g.133218274C>T	C	T	Variant of unknown origin
POLE	COSG26071	ENST00000320574.5	COSS2721770	P-0005366-T01-IM5	COSO32666078	COSV57684684	COSM6943212	28056666	c.6071C>T	p.P2024L	missense_variant	het	None	37	12	133209315	133209315	-	28481359	None	ENSP00000322570.5:p.Pro2024Leu	ENST00000320574.5:c.6071C>T	12:g.133209315G>A	G	A	Confirmed somatic variant
POLE	COSG26071	ENST00000320574.5	COSS2725204	P-0009245-T01-IM5	COSO32666078	COSV57680735	COSM3871126	28037188	c.6262C>T	p.P2088S	missense_variant	het	None	37	12	133208969	133208969	-	28481359	None	ENSP00000322570.5:p.Pro2088Ser	ENST00000320574.5:c.6262C>T	12:g.133208969G>A	G	A	Confirmed somatic variant
POLE	COSG26071	ENST00000320574.5	COSS2682565	2682565	COSO30135463	COSV57678855	COSM5031034	28041547	c.857C>T	p.P286L	missense_variant	het	None	37	12	133253184	133253184	-	28776572	None	ENSP00000322570.5:p.Pro286Leu	ENST00000320574.5:c.857C>T	12:g.133253184G>A	G	A	Reported in another cancer sample as somatic
POLE	COSG26071	ENST00000320574.5	COSS1783376	TCGA-AX-A0J0-01	COSO29025463	COSV57673247	COSM937333	28029115	c.857C>G	p.P286R	missense_variant	het	None	37	12	133253184	133253184	-	None	COSU419	ENSP00000322570.5:p.Pro286Arg	ENST00000320574.5:c.857C>G	12:g.133253184G>C	G	C	Reported in another cancer sample as somatic
POLE	COSG26071	ENST00000320574.5	COSS2722209	P-0005824-T01-IM5	COSO28664826	COSV57673247	COSM937333	28029115	c.857C>G	p.P286R	missense_variant	het	None	37	12	133253184	133253184	-	28481359	None	ENSP00000322570.5:p.Pro286Arg	ENST00000320574.5:c.857C>G	12:g.133253184G>C	G	C	Confirmed somatic variant
POLE	COSG26071	ENST00000320574.5	COSS1783533	TCGA-D1-A17Q-01	COSO29025463	COSV57673247	COSM937333	28029115	c.857C>G	p.P286R	missense_variant	het	None	37	12	133253184	133253184	-	None	COSU419	ENSP00000322570.5:p.Pro286Arg	ENST00000320574.5:c.857C>G	12:g.133253184G>C	G	C	Reported in another cancer sample as somatic
POLE	COSG26071	ENST00000320574.5	COSS1783406	TCGA-B5-A11N-01	COSO29025463	COSV57673247	COSM937333	28029115	c.857C>G	p.P286R	missense_variant	het	None	37	12	133253184	133253184	-	None	COSU419	ENSP00000322570.5:p.Pro286Arg	ENST00000320574.5:c.857C>G	12:g.133253184G>C	G	C	Reported in another cancer sample as somatic
POLE	COSG26071	ENST00000320574.5	COSS2727343	P-0012230-T01-IM5	COSO32054826	COSV57673247	COSM937333	28029115	c.857C>G	p.P286R	missense_variant	het	None	37	12	133253184	133253184	-	28481359	None	ENSP00000322570.5:p.Pro286Arg	ENST00000320574.5:c.857C>G	12:g.133253184G>C	G	C	Confirmed somatic variant
POLE	COSG26071	ENST00000320574.5	COSS1783473	TCGA-BS-A0UF-01	COSO29025463	COSV57673247	COSM937333	28029115	c.857C>G	p.P286R	missense_variant	het	None	37	12	133253184	133253184	-	None	COSU419	ENSP00000322570.5:p.Pro286Arg	ENST00000320574.5:c.857C>G	12:g.133253184G>C	G	C	Reported in another cancer sample as somatic
POLE	COSG26071	ENST00000320574.5	COSS2682258	2682258	COSO28544826	COSV57673247	COSM937333	28029115	c.857C>G	p.P286R	missense_variant	het	None	37	12	133253184	133253184	-	29072370	None	ENSP00000322570.5:p.Pro286Arg	ENST00000320574.5:c.857C>G	12:g.133253184G>C	G	C	Confirmed somatic variant
POLE	COSG26071	ENST00000320574.5	COSS2391060	2391060	COSO28584826	COSV57673247	COSM937333	28029115	c.857C>G	p.P286R	missense_variant	het	None	37	12	133253184	133253184	-	24525744	None	ENSP00000322570.5:p.Pro286Arg	ENST00000320574.5:c.857C>G	12:g.133253184G>C	G	C	Confirmed somatic variant
POLE	COSG26071	ENST00000320574.5	COSS1783388	TCGA-B5-A0JY-01	COSO29025463	COSV57673247	COSM937333	28029115	c.857C>G	p.P286R	missense_variant	het	None	37	12	133253184	133253184	-	None	COSU419	ENSP00000322570.5:p.Pro286Arg	ENST00000320574.5:c.857C>G	12:g.133253184G>C	G	C	Reported in another cancer sample as somatic
POLE	COSG26071	ENST00000320574.5	COSS2718030	P-0001808-T01-IM3	COSO28454826	COSV57673247	COSM937333	28029115	c.857C>G	p.P286R	missense_variant	het	None	37	12	133253184	133253184	-	28481359	None	ENSP00000322570.5:p.Pro286Arg	ENST00000320574.5:c.857C>G	12:g.133253184G>C	G	C	Confirmed somatic variant
POLE	COSG26071	ENST00000320574.5	COSS2644903	2644903	COSO28864826	COSV57673247	COSM937333	28029115	c.857C>G	p.P286R	missense_variant	het	None	37	12	133253184	133253184	-	26648449	None	ENSP00000322570.5:p.Pro286Arg	ENST00000320574.5:c.857C>G	12:g.133253184G>C	G	C	Confirmed somatic variant
POLE	COSG26071	ENST00000320574.5	COSS2721269	P-0004865-T01-IM5	COSO28544826	COSV57673247	COSM937333	28029115	c.857C>G	p.P286R	missense_variant	het	None	37	12	133253184	133253184	-	28481359	None	ENSP00000322570.5:p.Pro286Arg	ENST00000320574.5:c.857C>G	12:g.133253184G>C	G	C	Confirmed somatic variant
POLE	COSG26071	ENST00000320574.5	COSS2716848	P-0001215-T01-IM3	COSO28694826	COSV57673247	COSM937333	28029115	c.857C>G	p.P286R	missense_variant	het	None	37	12	133253184	133253184	-	28481359	None	ENSP00000322570.5:p.Pro286Arg	ENST00000320574.5:c.857C>G	12:g.133253184G>C	G	C	Confirmed somatic variant
POLE	COSG26071	ENST00000320574.5	COSS1998441	HCC2998	COSO28584826	COSV57673247	COSM937333	28029115	c.857C>G	p.P286R	missense_variant	het	None	37	12	133253184	133253184	-	23856246	None	ENSP00000322570.5:p.Pro286Arg	ENST00000320574.5:c.857C>G	12:g.133253184G>C	G	C	Confirmed somatic variant
POLE	COSG26071	ENST00000320574.5	COSS2726608	P-0010967-T01-IM5	COSO29025463	COSV57673247	COSM937333	28029115	c.857C>G	p.P286R	missense_variant	het	None	37	12	133253184	133253184	-	28481359	None	ENSP00000322570.5:p.Pro286Arg	ENST00000320574.5:c.857C>G	12:g.133253184G>C	G	C	Confirmed somatic variant
POLE	COSG26071	ENST00000320574.5	COSS2682565	2682565	COSO30135463	COSV57673247	COSM937333	28029115	c.857C>G	p.P286R	missense_variant	het	None	37	12	133253184	133253184	-	28776572	None	ENSP00000322570.5:p.Pro286Arg	ENST00000320574.5:c.857C>G	12:g.133253184G>C	G	C	Reported in another cancer sample as somatic
POLE	COSG26071	ENST00000320574.5	COSS1783478	TCGA-BS-A0UV-01	COSO29025463	COSV57673247	COSM937333	28029115	c.857C>G	p.P286R	missense_variant	het	None	37	12	133253184	133253184	-	None	COSU419	ENSP00000322570.5:p.Pro286Arg	ENST00000320574.5:c.857C>G	12:g.133253184G>C	G	C	Reported in another cancer sample as somatic
POLE	COSG26071	ENST00000320574.5	COSS2721426	P-0005021-T01-IM5	COSO102754881	COSV57673247	COSM937333	28029115	c.857C>G	p.P286R	missense_variant	het	None	37	12	133253184	133253184	-	28481359	None	ENSP00000322570.5:p.Pro286Arg	ENST00000320574.5:c.857C>G	12:g.133253184G>C	G	C	Confirmed somatic variant
POLE	COSG26071	ENST00000320574.5	COSS1783518	TCGA-D1-A16X-01	COSO29025463	COSV57673247	COSM937333	28029115	c.857C>G	p.P286R	missense_variant	het	None	37	12	133253184	133253184	-	None	COSU419	ENSP00000322570.5:p.Pro286Arg	ENST00000320574.5:c.857C>G	12:g.133253184G>C	G	C	Reported in another cancer sample as somatic
POLE	COSG26071	ENST00000320574.5	COSS1783365	TCGA-AX-A05Z-01	COSO29025463	COSV57673247	COSM937333	28029115	c.857C>G	p.P286R	missense_variant	het	None	37	12	133253184	133253184	-	None	COSU419	ENSP00000322570.5:p.Pro286Arg	ENST00000320574.5:c.857C>G	12:g.133253184G>C	G	C	Reported in another cancer sample as somatic
POLE	COSG26071	ENST00000320574.5	COSS2301977	HCC2998	COSO28864826	COSV57673247	COSM937333	28029115	c.857C>G	p.P286R	missense_variant	het	None	37	12	133253184	133253184	-	24755471	None	ENSP00000322570.5:p.Pro286Arg	ENST00000320574.5:c.857C>G	12:g.133253184G>C	G	C	Reported in another cancer sample as somatic
POLE	COSG26071	ENST00000320574.5	COSS2944671	11-17814-2	COSO29025463	None	COSM5031093	187306558	c.?	p.P286R	None	het	u	37	None	None	None	-	32457342	None	ENSP00000322570.5:p.Pro286Arg	None	None	None	None	Confirmed somatic variant
POLE	COSG26071	ENST00000320574.5	COSS2644910	2644910	COSO28864826	COSV57680152	COSM3688090	28031763	c.856C>T	p.P286S	missense_variant	het	None	37	12	133253185	133253185	-	26648449	None	ENSP00000322570.5:p.Pro286Ser	ENST00000320574.5:c.856C>T	12:g.133253185G>A	G	A	Confirmed somatic variant
POLE	COSG26071	ENST00000320574.5	COSS2714548	P-0000075-T01-IM3	COSO28395278	COSV57675830	COSM6950971	28038964	c.856C>A	p.P286T	missense_variant	het	None	37	12	133253185	133253185	-	28481359	None	ENSP00000322570.5:p.Pro286Thr	ENST00000320574.5:c.856C>A	12:g.133253185G>T	G	T	Confirmed somatic variant
POLE	COSG26071	ENST00000320574.5	COSS2292493	CSCC-62-T	COSO58564830	COSV57686539	COSM4462598	28029634	c.1252C>T	p.P418S	missense_variant	het	None	37	12	133250268	133250268	-	25303977	None	ENSP00000322570.5:p.Pro418Ser	ENST00000320574.5:c.1252C>T	12:g.133250268G>A	G	A	Confirmed somatic variant
POLE	COSG26071	ENST00000320574.5	COSS2721089	P-0004688-T01-IM5	COSO102754881	COSV57677529	COSM6853783	28049370	c.1307C>A	p.P436H	missense_variant	het	None	37	12	133250213	133250213	-	28481359	None	ENSP00000322570.5:p.Pro436His	ENST00000320574.5:c.1307C>A	12:g.133250213G>T	G	T	Confirmed somatic variant
POLE	COSG26071	ENST00000320574.5	COSS2688979	2688979	COSO290220616	COSV57694159	COSM6904174	28062852	c.1307C>T	p.P436L	missense_variant	het	None	37	12	133250213	133250213	-	28498284	None	ENSP00000322570.5:p.Pro436Leu	ENST00000320574.5:c.1307C>T	12:g.133250213G>A	G	A	Variant of unknown origin
POLE	COSG26071	ENST00000320574.5	COSS2378954	2378954	COSO29025463	COSV57673918	COSM5031079	28030314	c.1307C>G	p.P436R	missense_variant	het	None	37	12	133250213	133250213	-	25224212	None	ENSP00000322570.5:p.Pro436Arg	ENST00000320574.5:c.1307C>G	12:g.133250213G>C	G	C	Confirmed somatic variant
POLE	COSG26071	ENST00000320574.5	COSS2682566	2682566	COSO30135463	COSV57674089	COSM6853710	28047617	c.1306C>T	p.P436S	missense_variant	het	None	37	12	133250214	133250214	-	28776572	None	ENSP00000322570.5:p.Pro436Ser	ENST00000320574.5:c.1306C>T	12:g.133250214G>A	G	A	Reported in another cancer sample as somatic
POLE	COSG26071	ENST00000320574.5	COSS2723335	P-0006960-T01-IM5	COSO28694826	COSV57693284	COSM6955174	28051638	c.203C>A	p.P68H	missense_variant,splice_region_variant	het	None	37	12	133257725	133257725	-	28481359	None	ENSP00000322570.5:p.Pro68His	ENST00000320574.5:c.203C>A	12:g.133257725G>T	G	T	Confirmed somatic variant
POLE	COSG26071	ENST00000320574.5	COSS2721646	P-0005245-T01-IM5	COSO27964881	COSV57691153	COSM6942236	28037865	c.2089C>G	p.P697A	missense_variant	het	None	37	12	133245026	133245026	-	28481359	None	ENSP00000322570.5:p.Pro697Ala	ENST00000320574.5:c.2089C>G	12:g.133245026G>C	G	C	Confirmed somatic variant
POLE	COSG26071	ENST00000320574.5	COSS2721770	P-0005366-T01-IM5	COSO32666078	COSV57684697	COSM6943214	28056672	c.2678C>T	p.P893L	missense_variant	het	None	37	12	133240618	133240618	-	28481359	None	ENSP00000322570.5:p.Pro893Leu	ENST00000320574.5:c.2678C>T	12:g.133240618G>A	G	A	Confirmed somatic variant
POLE	COSG26071	ENST00000320574.5	COSS2803836	P-0013169-T01-IM5	COSO28544826	COSV100265485	COSM9114111	28036524	c.2746C>T	p.P916S	missense_variant	het	None	37	12	133238231	133238231	-	29316426	None	ENSP00000322570.5:p.Pro916Ser	ENST00000320574.5:c.2746C>T	12:g.133238231G>A	G	A	Confirmed somatic variant
POLE	COSG26071	ENST00000320574.5	COSS2722716	P-0006339-T01-IM5	COSO32666078	COSV57680551	COSM6950136	28033138	c.2827C>T	p.P943S	missense_variant	het	None	37	12	133238150	133238150	-	28481359	None	ENSP00000322570.5:p.Pro943Ser	ENST00000320574.5:c.2827C>T	12:g.133238150G>A	G	A	Confirmed somatic variant
POLE	COSG26071	ENST00000320574.5	COSS2718667	P-0002391-T01-IM3	COSO29004841	COSV57692748	COSM6922062	28057249	c.4288C>T	p.Q1430*	splice_region_variant,stop_gained	het	None	37	12	133220425	133220425	-	28481359	None	ENSP00000322570.5:p.Gln1430Ter	ENST00000320574.5:c.4288C>T	12:g.133220425G>A	G	A	Confirmed somatic variant
POLE	COSG26071	ENST00000320574.5	COSS1919254	HCC98T	COSO29824862	COSV57686712	COSM1605834	28051482	c.4424A>C	p.Q1475P	missense_variant	het	None	37	12	133220013	133220013	-	None	COSU323	ENSP00000322570.5:p.Gln1475Pro	ENST00000320574.5:c.4424A>C	12:g.133220013T>G	T	G	Reported in another cancer sample as somatic
POLE	COSG26071	ENST00000320574.5	COSS2644900	2644900	COSO28864826	COSV57679081	COSM6495480	28034377	c.4933C>T	p.Q1645*	stop_gained	het	None	37	12	133219111	133219111	-	26648449	None	ENSP00000322570.5:p.Gln1645Ter	ENST00000320574.5:c.4933C>T	12:g.133219111G>A	G	A	Confirmed somatic variant
POLE	COSG26071	ENST00000320574.5	COSS2644910	2644910	COSO28864826	COSV57680149	COSM6495483	28031757	c.5287C>T	p.Q1763*	stop_gained	het	None	37	12	133218324	133218324	-	26648449	None	ENSP00000322570.5:p.Gln1763Ter	ENST00000320574.5:c.5287C>T	12:g.133218324G>A	G	A	Confirmed somatic variant
POLE	COSG26071	ENST00000320574.5	COSS2719297	P-0003964-T01-IM3	COSO29914826	COSV57688284	COSM6949316	28063682	c.5978A>T	p.Q1993L	missense_variant	het	None	37	12	133210798	133210798	-	28481359	None	ENSP00000322570.5:p.Gln1993Leu	ENST00000320574.5:c.5978A>T	12:g.133210798T>A	T	A	Confirmed somatic variant
POLE	COSG26071	ENST00000320574.5	COSS2644910	2644910	COSO28864826	COSV57680146	COSM6495482	28031753	c.6181C>T	p.Q2061*	stop_gained	het	None	37	12	133209050	133209050	-	26648449	None	ENSP00000322570.5:p.Gln2061Ter	ENST00000320574.5:c.6181C>T	12:g.133209050G>A	G	A	Confirmed somatic variant
POLE	COSG26071	ENST00000320574.5	COSS2759866	T4	COSO110846078	COSV99049778	COSM7347628	28041928	c.6427C>A	p.Q2143K	missense_variant	het	None	37	12	133202807	133202807	-	28972077	None	ENSP00000322570.5:p.Gln2143Lys	ENST00000320574.5:c.6427C>A	12:g.133202807G>T	G	T	Confirmed somatic variant
POLE	COSG26071	ENST00000320574.5	COSS2759868	LN2	COSO110846078	COSV99049778	COSM7347628	28041928	c.6427C>A	p.Q2143K	missense_variant	het	None	37	12	133202807	133202807	-	28972077	None	ENSP00000322570.5:p.Gln2143Lys	ENST00000320574.5:c.6427C>A	12:g.133202807G>T	G	T	Confirmed somatic variant
POLE	COSG26071	ENST00000320574.5	COSS2759867	LN1	COSO110846078	COSV99049778	COSM7347628	28041928	c.6427C>A	p.Q2143K	missense_variant	het	None	37	12	133202807	133202807	-	28972077	None	ENSP00000322570.5:p.Gln2143Lys	ENST00000320574.5:c.6427C>A	12:g.133202807G>T	G	T	Confirmed somatic variant
POLE	COSG26071	ENST00000320574.5	COSS2759863	T1	COSO110846078	COSV99049778	COSM7347628	28041928	c.6427C>A	p.Q2143K	missense_variant	het	None	37	12	133202807	133202807	-	28972077	None	ENSP00000322570.5:p.Gln2143Lys	ENST00000320574.5:c.6427C>A	12:g.133202807G>T	G	T	Confirmed somatic variant
POLE	COSG26071	ENST00000320574.5	COSS2759869	LN3	COSO110846078	COSV99049778	COSM7347628	28041928	c.6427C>A	p.Q2143K	missense_variant	het	None	37	12	133202807	133202807	-	28972077	None	ENSP00000322570.5:p.Gln2143Lys	ENST00000320574.5:c.6427C>A	12:g.133202807G>T	G	T	Confirmed somatic variant
POLE	COSG26071	ENST00000320574.5	COSS1783352	TCGA-AP-A0LM-01	COSO29025463	COSV57679691	COSM937334	28045618	c.641A>G	p.Q214R	missense_variant	het	None	37	12	133254243	133254243	-	None	COSU419	ENSP00000322570.5:p.Gln214Arg	ENST00000320574.5:c.641A>G	12:g.133254243T>C	T	C	Variant of unknown origin
POLE	COSG26071	ENST00000320574.5	COSS2717566	P-0001571-T01-IM3	COSO29914826	COSV57690045	COSM6917673	28038577	c.6623A>G	p.Q2208R	missense_variant	het	None	37	12	133202265	133202265	-	28481359	None	ENSP00000322570.5:p.Gln2208Arg	ENST00000320574.5:c.6623A>G	12:g.133202265T>C	T	C	Confirmed somatic variant
POLE	COSG26071	ENST00000320574.5	COSS2715519	P-0000558-T01-IM3	COSO29025463	COSV57682659	COSM6911227	28064530	c.6649C>T	p.Q2217*	stop_gained	het	None	37	12	133202239	133202239	-	28481359	None	ENSP00000322570.5:p.Gln2217Ter	ENST00000320574.5:c.6649C>T	12:g.133202239G>A	G	A	Confirmed somatic variant
POLE	COSG26071	ENST00000320574.5	COSS2107695	288033AML	COSO27984896	COSV57687916	COSM1963572	28041010	c.6789G>A	p.Q2263=	synonymous_variant	het	None	37	12	133201355	133201355	-	22417201	None	ENSP00000322570.5:p.Gln2263=	ENST00000320574.5:c.6789G>A	12:g.133201355C>T	C	T	Confirmed somatic variant
POLE	COSG26071	ENST00000320574.5	COSS2723439	P-0007065-T01-IM5	COSO29005278	COSV57680262	COSM6955924	28048492	c.1033C>T	p.Q345*	stop_gained	het	None	37	12	133252394	133252394	-	28481359	None	ENSP00000322570.5:p.Gln345Ter	ENST00000320574.5:c.1033C>T	12:g.133252394G>A	G	A	Confirmed somatic variant
POLE	COSG26071	ENST00000320574.5	COSS2726357	P-0010670-T01-IM5	COSO31316078	COSV57689461	COSM6975965	28060219	c.1180C>T	p.Q394*	stop_gained	het	None	37	12	133252030	133252030	-	28481359	None	ENSP00000322570.5:p.Gln394Ter	ENST00000320574.5:c.1180C>T	12:g.133252030G>A	G	A	Confirmed somatic variant
POLE	COSG26071	ENST00000320574.5	COSS1783402	TCGA-B5-A11H-01	COSO29025463	COSV57679915	COSM937320	28045275	c.1358A>G	p.Q453R	missense_variant,splice_region_variant	het	None	37	12	133250162	133250162	-	None	COSU419	ENSP00000322570.5:p.Gln453Arg	ENST00000320574.5:c.1358A>G	12:g.133250162T>C	T	C	Variant of unknown origin
POLE	COSG26071	ENST00000320574.5	COSS2644952	2644952	COSO28864826	COSV57680162	COSM6495484	28063657	c.2059C>T	p.Q687*	stop_gained	het	None	37	12	133245056	133245056	-	26648449	None	ENSP00000322570.5:p.Gln687Ter	ENST00000320574.5:c.2059C>T	12:g.133245056G>A	G	A	Confirmed somatic variant
POLE	COSG26071	ENST00000320574.5	COSS2644952	2644952	COSO28864826	COSV57680154	COSM6495485	28063654	c.2065C>T	p.Q689*	stop_gained	het	None	37	12	133245050	133245050	-	26648449	None	ENSP00000322570.5:p.Gln689Ter	ENST00000320574.5:c.2065C>T	12:g.133245050G>A	G	A	Confirmed somatic variant
POLE	COSG26071	ENST00000320574.5	COSS2949436	SM-CN21G	COSO32666078	COSV107342285	COSM10454744	28064434	c.2143C>G	p.Q715E	missense_variant	het	None	37	12	133244972	133244972	-	30150660	None	ENSP00000322570.5:p.Gln715Glu	ENST00000320574.5:c.2143C>G	12:g.133244972G>C	G	C	Confirmed somatic variant
POLE	COSG26071	ENST00000320574.5	COSS2720206	P-0003719-T01-IM5	COSO27964881	COSV57678995	COSM4040372	28042603	c.3109C>T	p.R1037C	missense_variant	het	None	37	12	133236047	133236047	-	28481359	None	ENSP00000322570.5:p.Arg1037Cys	ENST00000320574.5:c.3109C>T	12:g.133236047G>A	G	A	Confirmed somatic variant
POLE	COSG26071	ENST00000320574.5	COSS2724963	P-0008946-T01-IM5	COSO32666078	COSV57691519	COSM6965828	28054359	c.3176G>A	p.R1059H	missense_variant	het	None	37	12	133235980	133235980	-	28481359	None	ENSP00000322570.5:p.Arg1059His	ENST00000320574.5:c.3176G>A	12:g.133235980C>T	C	T	Confirmed somatic variant
POLE	COSG26071	ENST00000320574.5	COSS2725887	P-0010075-T01-IM5	COSO32054826	COSV57693472	COSM6972419	28050531	c.3230G>A	p.R1077H	missense_variant	het	None	37	12	133235926	133235926	-	28481359	None	ENSP00000322570.5:p.Arg1077His	ENST00000320574.5:c.3230G>A	12:g.133235926C>T	C	T	Confirmed somatic variant
POLE	COSG26071	ENST00000320574.5	COSS2721089	P-0004688-T01-IM5	COSO102754881	COSV57685811	COSM6444826	28057491	c.340C>T	p.R114*	stop_gained	het	None	37	12	133256623	133256623	-	28481359	None	ENSP00000322570.5:p.Arg114Ter	ENST00000320574.5:c.340C>T	12:g.133256623G>A	G	A	Confirmed somatic variant
POLE	COSG26071	ENST00000320574.5	COSS2722209	P-0005824-T01-IM5	COSO28664826	COSV57685811	COSM6444826	28057491	c.340C>T	p.R114*	stop_gained	het	None	37	12	133256623	133256623	-	28481359	None	ENSP00000322570.5:p.Arg114Ter	ENST00000320574.5:c.340C>T	12:g.133256623G>A	G	A	Confirmed somatic variant
POLE	COSG26071	ENST00000320574.5	COSS2723658	P-0007319-T01-IM5	COSO53324830	COSV57677176	COSM6957528	28033382	c.3697C>T	p.R1233*	stop_gained	het	None	37	12	133226361	133226361	-	28481359	None	ENSP00000322570.5:p.Arg1233Ter	ENST00000320574.5:c.3697C>T	12:g.133226361G>A	G	A	Confirmed somatic variant
POLE	COSG26071	ENST00000320574.5	COSS2726608	P-0010967-T01-IM5	COSO29025463	COSV57677176	COSM6957528	28033382	c.3697C>T	p.R1233*	stop_gained	het	None	37	12	133226361	133226361	-	28481359	None	ENSP00000322570.5:p.Arg1233Ter	ENST00000320574.5:c.3697C>T	12:g.133226361G>A	G	A	Confirmed somatic variant
POLE	COSG26071	ENST00000320574.5	COSS2809766	SKMM2	COSO27985184	COSV100268917	COSM9155107	28036300	c.3851G>A	p.R1284Q	missense_variant	het	None	37	12	133226046	133226046	-	30545397	None	ENSP00000322570.5:p.Arg1284Gln	ENST00000320574.5:c.3851G>A	12:g.133226046C>T	C	T	Variant of unknown origin
POLE	COSG26071	ENST00000320574.5	COSS2723868	P-0007583-T01-IM5	COSO29914826	COSV57688749	COSM6958793	28046130	c.3850C>T	p.R1284W	missense_variant	het	None	37	12	133226047	133226047	-	28481359	None	ENSP00000322570.5:p.Arg1284Trp	ENST00000320574.5:c.3850C>T	12:g.133226047G>A	G	A	Confirmed somatic variant
POLE	COSG26071	ENST00000320574.5	COSS2721089	P-0004688-T01-IM5	COSO102754881	COSV57685788	COSM6937890	28061663	c.3856C>T	p.R1286C	missense_variant	het	None	37	12	133226041	133226041	-	28481359	None	ENSP00000322570.5:p.Arg1286Cys	ENST00000320574.5:c.3856C>T	12:g.133226041G>A	G	A	Confirmed somatic variant
POLE	COSG26071	ENST00000320574.5	COSS2721264	P-0004860-T01-IM5	COSO29914826	COSV57684428	COSM6939193	28059663	c.3866G>T	p.R1289L	missense_variant	het	None	37	12	133226031	133226031	-	28481359	None	ENSP00000322570.5:p.Arg1289Leu	ENST00000320574.5:c.3866G>T	12:g.133226031C>A	C	A	Confirmed somatic variant
POLE	COSG26071	ENST00000320574.5	COSS2716511	P-0001042-T01-IM3	COSO32664830	COSV57693032	COSM6914355	28031387	c.3958C>T	p.R1320*	stop_gained	het	None	37	12	133225939	133225939	-	28481359	None	ENSP00000322570.5:p.Arg1320Ter	ENST00000320574.5:c.3958C>T	12:g.133225939G>A	G	A	Confirmed somatic variant
POLE	COSG26071	ENST00000320574.5	COSS1783399	TCGA-B5-A11E-01	COSO29025463	COSV57677688	COSM937289	28052360	c.4090C>T	p.R1364C	missense_variant	het	None	37	12	133225574	133225574	-	None	COSU419	ENSP00000322570.5:p.Arg1364Cys	ENST00000320574.5:c.4090C>T	12:g.133225574G>A	G	A	Variant of unknown origin
POLE	COSG26071	ENST00000320574.5	COSS2803846	P-0013357-T01-IM5	COSO28454826	COSV100268475	COSM9113667	28032091	c.4090del	p.R1364Vfs*5	frameshift_variant	het	None	37	12	133225578	133225578	-	29316426	None	ENSP00000322570.5:p.Arg1364ValfsTer5	ENST00000320574.5:c.4090del	12:g.133225578del	G	None	Confirmed somatic variant
POLE	COSG26071	ENST00000320574.5	COSS2727253	P-0012113-T01-IM5	COSO29025463	COSV57689837	COSM3688089	28049765	c.4111C>T	p.R1371*	stop_gained	het	None	37	12	133225553	133225553	-	28481359	None	ENSP00000322570.5:p.Arg1371Ter	ENST00000320574.5:c.4111C>T	12:g.133225553G>A	G	A	Confirmed somatic variant
POLE	COSG26071	ENST00000320574.5	COSS2726608	P-0010967-T01-IM5	COSO29025463	COSV57692246	COSM2001636	28052733	c.4156C>T	p.R1386W	missense_variant	het	None	37	12	133220557	133220557	-	28481359	None	ENSP00000322570.5:p.Arg1386Trp	ENST00000320574.5:c.4156C>T	12:g.133220557G>A	G	A	Confirmed somatic variant
POLE	COSG26071	ENST00000320574.5	COSS2727369	P-0012262-T01-IM5	COSO67874830	COSV57679123	COSM6983842	28044797	c.4168C>T	p.R1390C	missense_variant	het	None	37	12	133220545	133220545	-	28481359	None	ENSP00000322570.5:p.Arg1390Cys	ENST00000320574.5:c.4168C>T	12:g.133220545G>A	G	A	Confirmed somatic variant
POLE	COSG26071	ENST00000320574.5	COSS2699515	134	COSO36006237	COSV57674115	COSM6907241	28053917	c.4307G>A	p.R1436Q	missense_variant	het	None	37	12	133220130	133220130	-	29420467	None	ENSP00000322570.5:p.Arg1436Gln	ENST00000320574.5:c.4307G>A	12:g.133220130C>T	C	T	Reported in another cancer sample as somatic
POLE	COSG26071	ENST00000320574.5	COSS2720286	P-0003794-T01-IM5	COSO29026529	COSV57674115	COSM6907241	28053917	c.4307G>A	p.R1436Q	missense_variant	het	None	37	12	133220130	133220130	-	28481359	None	ENSP00000322570.5:p.Arg1436Gln	ENST00000320574.5:c.4307G>A	12:g.133220130C>T	C	T	Confirmed somatic variant
POLE	COSG26071	ENST00000320574.5	COSS2726616	P-0010975-T01-IM5	COSO32666078	COSV57689475	COSM6978141	28029381	c.4357A>G	p.R1453G	missense_variant	het	None	37	12	133220080	133220080	-	28481359	None	ENSP00000322570.5:p.Arg1453Gly	ENST00000320574.5:c.4357A>G	12:g.133220080T>C	T	C	Confirmed somatic variant
POLE	COSG26071	ENST00000320574.5	COSS2723335	P-0006960-T01-IM5	COSO28694826	COSV57693254	COSM6955167	28036057	c.4411C>T	p.R1471C	missense_variant	het	None	37	12	133220026	133220026	-	28481359	None	ENSP00000322570.5:p.Arg1471Cys	ENST00000320574.5:c.4411C>T	12:g.133220026G>A	G	A	Confirmed somatic variant
POLE	COSG26071	ENST00000320574.5	COSS2720669	P-0004260-T01-IM5	COSO102754881	COSV57684872	COSM6934423	28034149	c.4453C>T	p.R1485C	missense_variant	het	None	37	12	133219908	133219908	-	28481359	None	ENSP00000322570.5:p.Arg1485Cys	ENST00000320574.5:c.4453C>T	12:g.133219908G>A	G	A	Confirmed somatic variant
POLE	COSG26071	ENST00000320574.5	COSS2644907	2644907	COSO28864826	COSV57673551	COSM6495481	28049928	c.448C>T	p.R150*	stop_gained	het	None	37	12	133256213	133256213	-	26648449	None	ENSP00000322570.5:p.Arg150Ter	ENST00000320574.5:c.448C>T	12:g.133256213G>A	G	A	Confirmed somatic variant
POLE	COSG26071	ENST00000320574.5	COSS2727253	P-0012113-T01-IM5	COSO29025463	COSV57683615	COSM6752043	28033133	c.4522C>T	p.R1508C	missense_variant	het	None	37	12	133219839	133219839	-	28481359	None	ENSP00000322570.5:p.Arg1508Cys	ENST00000320574.5:c.4522C>T	12:g.133219839G>A	G	A	Confirmed somatic variant
POLE	COSG26071	ENST00000320574.5	COSS2726287	P-0010587-T01-IM5	COSO28454826	COSV57683615	COSM6752043	28033133	c.4522C>T	p.R1508C	missense_variant	het	None	37	12	133219839	133219839	-	28481359	None	ENSP00000322570.5:p.Arg1508Cys	ENST00000320574.5:c.4522C>T	12:g.133219839G>A	G	A	Confirmed somatic variant
POLE	COSG26071	ENST00000320574.5	COSS2725744	P-0009918-T01-IM5	COSO36004826	COSV57693399	COSM6971440	28034161	c.4523G>A	p.R1508H	missense_variant	het	None	37	12	133219838	133219838	-	28481359	None	ENSP00000322570.5:p.Arg1508His	ENST00000320574.5:c.4523G>A	12:g.133219838C>T	C	T	Confirmed somatic variant
POLE	COSG26071	ENST00000320574.5	COSS2720040	P-0003555-T01-IM5	COSO27964881	COSV57674528	COSM1360264	28034575	c.4555C>T	p.R1519C	missense_variant	het	None	37	12	133219579	133219579	-	28481359	None	ENSP00000322570.5:p.Arg1519Cys	ENST00000320574.5:c.4555C>T	12:g.133219579G>A	G	A	Confirmed somatic variant
POLE	COSG26071	ENST00000320574.5	COSS1998451	KM12	COSO28584826	COSV57674528	COSM1360264	28034575	c.4555C>T	p.R1519C	missense_variant	het	None	37	12	133219579	133219579	-	23856246	None	ENSP00000322570.5:p.Arg1519Cys	ENST00000320574.5:c.4555C>T	12:g.133219579G>A	G	A	Confirmed somatic variant
POLE	COSG26071	ENST00000320574.5	COSS2301990	KM12	COSO28864826	COSV57674528	COSM1360264	28034575	c.4555C>T	p.R1519C	missense_variant	het	None	37	12	133219579	133219579	-	24755471	None	ENSP00000322570.5:p.Arg1519Cys	ENST00000320574.5:c.4555C>T	12:g.133219579G>A	G	A	Reported in another cancer sample as somatic
POLE	COSG26071	ENST00000320574.5	COSS2722501	P-0006122-T01-IM5	COSO313120107	COSV57678696	COSM4040359	28039153	c.4556G>A	p.R1519H	missense_variant	het	None	37	12	133219578	133219578	-	28481359	None	ENSP00000322570.5:p.Arg1519His	ENST00000320574.5:c.4556G>A	12:g.133219578C>T	C	T	Confirmed somatic variant
POLE	COSG26071	ENST00000320574.5	COSS2721843	P-0005452-T01-IM5	COSO28395278	COSV57693617	COSM6943696	28036322	c.4556G>T	p.R1519L	missense_variant	het	None	37	12	133219578	133219578	-	28481359	None	ENSP00000322570.5:p.Arg1519Leu	ENST00000320574.5:c.4556G>T	12:g.133219578C>A	C	A	Confirmed somatic variant
POLE	COSG26071	ENST00000320574.5	COSS2723545	P-0007170-T01-IM5	COSO29914826	COSV57682669	COSM6956566	28052720	c.4697G>T	p.R1566I	missense_variant	het	None	37	12	133219437	133219437	-	28481359	None	ENSP00000322570.5:p.Arg1566Ile	ENST00000320574.5:c.4697G>T	12:g.133219437C>A	C	A	Confirmed somatic variant
POLE	COSG26071	ENST00000320574.5	COSS2714966	P-0000285-T01-IM3	COSO36286315	COSV57673582	COSM6909664	28052081	c.4709G>A	p.R1570Q	missense_variant	het	None	37	12	133219425	133219425	-	28481359	None	ENSP00000322570.5:p.Arg1570Gln	ENST00000320574.5:c.4709G>A	12:g.133219425C>T	C	T	Confirmed somatic variant
POLE	COSG26071	ENST00000320574.5	COSS2716249	P-0000914-T01-IM3	COSO29645549	COSV57690476	COSM6913447	28047853	c.4735C>T	p.R1579C	missense_variant	het	None	37	12	133219309	133219309	-	28481359	None	ENSP00000322570.5:p.Arg1579Cys	ENST00000320574.5:c.4735C>T	12:g.133219309G>A	G	A	Confirmed somatic variant
POLE	COSG26071	ENST00000320574.5	COSS2717908	P-0001744-T01-IM3	COSO32664830	COSV57693345	COSM2001609	28032268	c.4739G>A	p.R1580Q	missense_variant	het	None	37	12	133219305	133219305	-	28481359	None	ENSP00000322570.5:p.Arg1580Gln	ENST00000320574.5:c.4739G>A	12:g.133219305C>T	C	T	Confirmed somatic variant
POLE	COSG26071	ENST00000320574.5	COSS2716898	P-0001237-T01-IM3	COSO28614826	COSV57694163	COSM6915937	28051414	c.4877G>A	p.R1626H	missense_variant	het	None	37	12	133219167	133219167	-	28481359	None	ENSP00000322570.5:p.Arg1626His	ENST00000320574.5:c.4877G>A	12:g.133219167C>T	C	T	Confirmed somatic variant
POLE	COSG26071	ENST00000320574.5	COSS1312965	Br03X	COSO28245232	COSV57681790	COSM39134	28044388	c.4901G>A	p.R1634H	missense_variant	het	None	37	12	133219143	133219143	-	18772396	None	ENSP00000322570.5:p.Arg1634His	ENST00000320574.5:c.4901G>A	12:g.133219143C>T	C	T	Confirmed somatic variant
POLE	COSG26071	ENST00000320574.5	COSS2718354	P-0002049-T01-IM3	COSO28664826	COSV57683459	COSM6071974	28035092	c.5024G>A	p.R1675H	missense_variant	het	None	37	12	133218912	133218912	-	28481359	None	ENSP00000322570.5:p.Arg1675His	ENST00000320574.5:c.5024G>A	12:g.133218912C>T	C	T	Confirmed somatic variant
POLE	COSG26071	ENST00000320574.5	COSS2391060	2391060	COSO28584826	COSV57677164	COSM937273	28033379	c.5476C>T	p.R1826W	missense_variant	het	None	37	12	133215787	133215787	-	24525744	None	ENSP00000322570.5:p.Arg1826Trp	ENST00000320574.5:c.5476C>T	12:g.133215787G>A	G	A	Confirmed somatic variant
POLE	COSG26071	ENST00000320574.5	COSS2723658	P-0007319-T01-IM5	COSO53324830	COSV57677164	COSM937273	28033379	c.5476C>T	p.R1826W	missense_variant	het	None	37	12	133215787	133215787	-	28481359	None	ENSP00000322570.5:p.Arg1826Trp	ENST00000320574.5:c.5476C>T	12:g.133215787G>A	G	A	Confirmed somatic variant
POLE	COSG26071	ENST00000320574.5	COSS1783334	TCGA-AP-A056-01	COSO29025463	COSV57677164	COSM937273	28033379	c.5476C>T	p.R1826W	missense_variant	het	None	37	12	133215787	133215787	-	None	COSU419	ENSP00000322570.5:p.Arg1826Trp	ENST00000320574.5:c.5476C>T	12:g.133215787G>A	G	A	Reported in another cancer sample as somatic
POLE	COSG26071	ENST00000320574.5	COSS2720738	P-0004330-T01-IM5	COSO102754881	COSV57684657	COSM6934811	28033393	c.5572C>T	p.R1858C	missense_variant	het	None	37	12	133214706	133214706	-	28481359	None	ENSP00000322570.5:p.Arg1858Cys	ENST00000320574.5:c.5572C>T	12:g.133214706G>A	G	A	Confirmed somatic variant
POLE	COSG26071	ENST00000320574.5	COSS2725572	P-0009696-T01-IM5	COSO27604818	COSV57684657	COSM6934811	28033393	c.5572C>T	p.R1858C	missense_variant	het	None	37	12	133214706	133214706	-	28481359	None	ENSP00000322570.5:p.Arg1858Cys	ENST00000320574.5:c.5572C>T	12:g.133214706G>A	G	A	Reported in another cancer sample as somatic
POLE	COSG26071	ENST00000320574.5	COSS2721089	P-0004688-T01-IM5	COSO102754881	COSV57685780	COSM6899320	28043541	c.5632C>T	p.R1878C	missense_variant	het	None	37	12	133214646	133214646	-	28481359	None	ENSP00000322570.5:p.Arg1878Cys	ENST00000320574.5:c.5632C>T	12:g.133214646G>A	G	A	Confirmed somatic variant
POLE	COSG26071	ENST00000320574.5	COSS2688649	WD_06	COSO33204830	COSV57685780	COSM6899320	28043541	c.5632C>T	p.R1878C	missense_variant	het	None	37	12	133214646	133214646	-	24662767	None	ENSP00000322570.5:p.Arg1878Cys	ENST00000320574.5:c.5632C>T	12:g.133214646G>A	G	A	Confirmed somatic variant
POLE	COSG26071	ENST00000320574.5	COSS2721089	P-0004688-T01-IM5	COSO102754881	COSV57674462	COSM9882433	28052321	c.5635C>T	p.R1879C	missense_variant	het	None	37	12	133214643	133214643	-	28481359	None	ENSP00000322570.5:p.Arg1879Cys	ENST00000320574.5:c.5635C>T	12:g.133214643G>A	G	A	Confirmed somatic variant
POLE	COSG26071	ENST00000320574.5	COSS1783399	TCGA-B5-A11E-01	COSO29025463	COSV57674462	COSM9882433	28052321	c.5635C>T	p.R1879C	missense_variant	het	None	37	12	133214643	133214643	-	None	COSU419	ENSP00000322570.5:p.Arg1879Cys	ENST00000320574.5:c.5635C>T	12:g.133214643G>A	G	A	Reported in another cancer sample as somatic
POLE	COSG26071	ENST00000320574.5	COSS2930820	2930820	COSO279811279	COSV106103930	COSM10131035	28042151	c.5636G>A	p.R1879H	missense_variant	het	None	37	12	133214642	133214642	-	25488972	None	ENSP00000322570.5:p.Arg1879His	ENST00000320574.5:c.5636G>A	12:g.133214642C>T	C	T	Confirmed somatic variant
POLE	COSG26071	ENST00000320574.5	COSS2727142	P-0011570-T01-IM5	COSO29025463	COSV57678092	COSM5933118	28029171	c.5794C>T	p.R1932C	missense_variant	het	None	37	12	133212495	133212495	-	28481359	None	ENSP00000322570.5:p.Arg1932Cys	ENST00000320574.5:c.5794C>T	12:g.133212495G>A	G	A	Confirmed somatic variant
POLE	COSG26071	ENST00000320574.5	COSS2433479	I2L-P19Ta-Tumor-Biopsy	COSO28544826	COSV57674315	COSM5361552	28039966	c.5795G>A	p.R1932H	missense_variant	het	None	37	12	133212494	133212494	-	25957691	None	ENSP00000322570.5:p.Arg1932His	ENST00000320574.5:c.5795G>A	12:g.133212494C>T	C	T	Confirmed somatic variant
POLE	COSG26071	ENST00000320574.5	COSS2433499	I2L-P19Ta-Tumor-Organoid	COSO28544826	COSV57674315	COSM5361552	28039966	c.5795G>A	p.R1932H	missense_variant	het	None	37	12	133212494	133212494	-	25957691	None	ENSP00000322570.5:p.Arg1932His	ENST00000320574.5:c.5795G>A	12:g.133212494C>T	C	T	Confirmed somatic variant
POLE	COSG26071	ENST00000320574.5	COSS2301982	HDC54	COSO28864826	COSV57686931	COSM4636266	28051130	c.6048G>A	p.R2016=	synonymous_variant	het	None	37	12	133209338	133209338	-	24755471	None	ENSP00000322570.5:p.Arg2016=	ENST00000320574.5:c.6048G>A	12:g.133209338C>T	C	T	Variant of unknown origin
POLE	COSG26071	ENST00000320574.5	COSS2726608	P-0010967-T01-IM5	COSO29025463	COSV57692269	COSM6978258	28030546	c.6049C>T	p.R2017C	missense_variant	het	None	37	12	133209337	133209337	-	28481359	None	ENSP00000322570.5:p.Arg2017Cys	ENST00000320574.5:c.6049C>T	12:g.133209337G>A	G	A	Confirmed somatic variant
POLE	COSG26071	ENST00000320574.5	COSS2724354	P-0008188-T01-IM5	COSO36004826	COSV57691510	COSM6961744	28048743	c.6076A>G	p.R2026G	missense_variant	het	None	37	12	133209310	133209310	-	28481359	None	ENSP00000322570.5:p.Arg2026Gly	ENST00000320574.5:c.6076A>G	12:g.133209310T>C	T	C	Confirmed somatic variant
POLE	COSG26071	ENST00000320574.5	COSS2718368	P-0002064-T01-IM3	COSO27814826	COSV57677284	COSM6920523	28040734	c.6078G>T	p.R2026S	missense_variant	het	None	37	12	133209308	133209308	-	28481359	None	ENSP00000322570.5:p.Arg2026Ser	ENST00000320574.5:c.6078G>T	12:g.133209308C>A	C	A	Confirmed somatic variant
POLE	COSG26071	ENST00000320574.5	COSS2721632	P-0005230-T01-IM5	COSO28544826	COSV57681995	COSM6941981	28049558	c.6379C>T	p.R2127*	stop_gained	het	None	37	12	133202855	133202855	-	28481359	None	ENSP00000322570.5:p.Arg2127Ter	ENST00000320574.5:c.6379C>T	12:g.133202855G>A	G	A	Confirmed somatic variant
POLE	COSG26071	ENST00000320574.5	COSS2725984	P-0010185-T01-IM5	COSO28246463	COSV57681995	COSM6941981	28049558	c.6379C>T	p.R2127*	stop_gained	het	None	37	12	133202855	133202855	-	28481359	None	ENSP00000322570.5:p.Arg2127Ter	ENST00000320574.5:c.6379C>T	12:g.133202855G>A	G	A	Confirmed somatic variant
POLE	COSG26071	ENST00000320574.5	COSS2292480	CSCC-44-T	COSO58564830	COSV57678728	COSM4503587	28037078	c.6433C>T	p.R2145*	stop_gained	het	None	37	12	133202801	133202801	-	25303977	None	ENSP00000322570.5:p.Arg2145Ter	ENST00000320574.5:c.6433C>T	12:g.133202801G>A	G	A	Confirmed somatic variant
POLE	COSG26071	ENST00000320574.5	COSS2718737	P-0002463-T01-IM3	COSO28454826	COSV57675298	COSM4761529	28048425	c.6446G>A	p.R2149H	missense_variant	het	None	37	12	133202788	133202788	-	28481359	None	ENSP00000322570.5:p.Arg2149His	ENST00000320574.5:c.6446G>A	12:g.133202788C>T	C	T	Confirmed somatic variant
POLE	COSG26071	ENST00000320574.5	COSS2309614	pfg022T	COSO36005325	COSV57675298	COSM4761529	28048425	c.6446G>A	p.R2149H	missense_variant	het	None	37	12	133202788	133202788	-	24816253	None	ENSP00000322570.5:p.Arg2149His	ENST00000320574.5:c.6446G>A	12:g.133202788C>T	C	T	Confirmed somatic variant
POLE	COSG26071	ENST00000320574.5	COSS2719509	P-0002463-T02-IM5	COSO28454826	COSV57675298	COSM4761529	28048425	c.6446G>A	p.R2149H	missense_variant	het	None	37	12	133202788	133202788	-	28481359	None	ENSP00000322570.5:p.Arg2149His	ENST00000320574.5:c.6446G>A	12:g.133202788C>T	C	T	Confirmed somatic variant
POLE	COSG26071	ENST00000320574.5	COSS2726525	P-0010857-T01-IM5	COSO29915333	COSV57673632	COSM6977458	28036205	c.63G>T	p.R21S	missense_variant,splice_region_variant	het	None	37	12	133257865	133257865	-	28481359	None	ENSP00000322570.5:p.Arg21Ser	ENST00000320574.5:c.63G>T	12:g.133257865C>A	C	A	Confirmed somatic variant
POLE	COSG26071	ENST00000320574.5	COSS2433500	I2L-P19Tb-Tumor-Organoid	COSO28544826	COSV57674831	COSM381374	28032262	c.6775C>T	p.R2259W	missense_variant	het	None	37	12	133201369	133201369	-	25957691	None	ENSP00000322570.5:p.Arg2259Trp	ENST00000320574.5:c.6775C>T	12:g.133201369G>A	G	A	Confirmed somatic variant
POLE	COSG26071	ENST00000320574.5	COSS2724479	P-0008350-T02-IM5	COSO28454826	COSV57674831	COSM381374	28032262	c.6775C>T	p.R2259W	missense_variant	het	None	37	12	133201369	133201369	-	28481359	None	ENSP00000322570.5:p.Arg2259Trp	ENST00000320574.5:c.6775C>T	12:g.133201369G>A	G	A	Confirmed somatic variant
POLE	COSG26071	ENST00000320574.5	COSS2720006	P-0003524-T01-IM5	COSO102754881	COSV57675385	COSM5114410	28049375	c.692G>A	p.R231H	missense_variant	het	None	37	12	133254192	133254192	-	28481359	None	ENSP00000322570.5:p.Arg231His	ENST00000320574.5:c.692G>A	12:g.133254192C>T	C	T	Confirmed somatic variant
POLE	COSG26071	ENST00000320574.5	COSS2718354	P-0002049-T01-IM3	COSO28664826	COSV57687130	COSM6920439	28035096	c.746G>A	p.R249Q	missense_variant	het	None	37	12	133254004	133254004	-	28481359	None	ENSP00000322570.5:p.Arg249Gln	ENST00000320574.5:c.746G>A	12:g.133254004C>T	C	T	Confirmed somatic variant
POLE	COSG26071	ENST00000320574.5	COSS1783415	TCGA-B5-A11Y-01	COSO29025463	COSV57682651	COSM937342	28042693	c.100C>T	p.R34C	missense_variant	het	None	37	12	133257828	133257828	-	None	COSU419	ENSP00000322570.5:p.Arg34Cys	ENST00000320574.5:c.100C>T	12:g.133257828G>A	G	A	Reported in another cancer sample as somatic
POLE	COSG26071	ENST00000320574.5	COSS2714720	P-0000157-T01-IM3	COSO290212867	COSV57682651	COSM937342	28042693	c.100C>T	p.R34C	missense_variant	het	None	37	12	133257828	133257828	-	28481359	None	ENSP00000322570.5:p.Arg34Cys	ENST00000320574.5:c.100C>T	12:g.133257828G>A	G	A	Confirmed somatic variant
POLE	COSG26071	ENST00000320574.5	COSS2717516	P-0001547-T01-IM3	COSO30135332	COSV57676228	COSM6917536	28063699	c.1124G>A	p.R375Q	missense_variant	het	None	37	12	133252086	133252086	-	28481359	None	ENSP00000322570.5:p.Arg375Gln	ENST00000320574.5:c.1124G>A	12:g.133252086C>T	C	T	Confirmed somatic variant
POLE	COSG26071	ENST00000320574.5	COSS2720268	P-0003777-T01-IM5	COSO30385824	COSV57675558	COSM9281846	28053010	c.139C>T	p.R47W	missense_variant	het	None	37	12	133257789	133257789	-	28481359	None	ENSP00000322570.5:p.Arg47Trp	ENST00000320574.5:c.139C>T	12:g.133257789G>A	G	A	Confirmed somatic variant
POLE	COSG26071	ENST00000320574.5	COSS2727426	P-0012358-T01-IM5	COSO29025463	COSV57675888	COSM2001767	28042623	c.1480C>T	p.R494W	missense_variant	het	None	37	12	133249419	133249419	-	28481359	None	ENSP00000322570.5:p.Arg494Trp	ENST00000320574.5:c.1480C>T	12:g.133249419G>A	G	A	Confirmed somatic variant
POLE	COSG26071	ENST00000320574.5	COSS2957562	GNN4EG	COSO36004841	COSV108137219	COSM10559170	28062255	c.11G>A	p.R4K	missense_variant	het	None	37	12	133263891	133263891	-	37352862	None	ENSP00000322570.5:p.Arg4Lys	ENST00000320574.5:c.11G>A	12:g.133263891C>T	C	T	Confirmed somatic variant
POLE	COSG26071	ENST00000320574.5	COSS2637276	553LC	COSO29914830	COSV57675102	COSM3458358	28037167	c.1657C>T	p.R553C	missense_variant	het	None	37	12	133249242	133249242	-	26503331	None	ENSP00000322570.5:p.Arg553Cys	ENST00000320574.5:c.1657C>T	12:g.133249242G>A	G	A	Confirmed somatic variant
POLE	COSG26071	ENST00000320574.5	COSS2721089	P-0004688-T01-IM5	COSO102754881	COSV57679257	COSM2001749	28036822	c.1735C>T	p.R579C	missense_variant	het	None	37	12	133248860	133248860	-	28481359	None	ENSP00000322570.5:p.Arg579Cys	ENST00000320574.5:c.1735C>T	12:g.133248860G>A	G	A	Confirmed somatic variant
POLE	COSG26071	ENST00000320574.5	COSS2727405	P-0012313-T01-IM5	COSO28544826	COSV57687161	COSM6984091	28052814	c.1736G>A	p.R579H	missense_variant	het	None	37	12	133248859	133248859	-	28481359	None	ENSP00000322570.5:p.Arg579His	ENST00000320574.5:c.1736G>A	12:g.133248859C>T	C	T	Confirmed somatic variant
POLE	COSG26071	ENST00000320574.5	COSS2721770	P-0005366-T01-IM5	COSO32666078	COSV57684709	COSM6752056	28038032	c.2053C>T	p.R685W	missense_variant	het	None	37	12	133245062	133245062	-	28481359	None	ENSP00000322570.5:p.Arg685Trp	ENST00000320574.5:c.2053C>T	12:g.133245062G>A	G	A	Confirmed somatic variant
POLE	COSG26071	ENST00000320574.5	COSS2717908	P-0001744-T01-IM3	COSO32664830	COSV57693351	COSM8917682	28029801	c.2113C>T	p.R705W	missense_variant	het	None	37	12	133245002	133245002	-	28481359	None	ENSP00000322570.5:p.Arg705Trp	ENST00000320574.5:c.2113C>T	12:g.133245002G>A	G	A	Confirmed somatic variant
POLE	COSG26071	ENST00000320574.5	COSS2725534	P-0009641-T01-IM5	COSO28395278	COSV57693089	COSM6969809	28031536	c.2162G>C	p.R721T	missense_variant	het	None	37	12	133244953	133244953	-	28481359	None	ENSP00000322570.5:p.Arg721Thr	ENST00000320574.5:c.2162G>C	12:g.133244953C>G	C	G	Confirmed somatic variant
POLE	COSG26071	ENST00000320574.5	COSS2720141	P-0003650-T01-IM5	COSO36004826	COSV57692102	COSM5612735	28031340	c.2225G>A	p.R742H	missense_variant	het	None	37	12	133244183	133244183	-	28481359	None	ENSP00000322570.5:p.Arg742His	ENST00000320574.5:c.2225G>A	12:g.133244183C>T	C	T	Confirmed somatic variant
POLE	COSG26071	ENST00000320574.5	COSS2724182	P-0007997-T01-IM5	COSO28544826	COSV57682210	COSM3416650	28034894	c.2275C>T	p.R759C	missense_variant	het	None	37	12	133244133	133244133	-	28481359	None	ENSP00000322570.5:p.Arg759Cys	ENST00000320574.5:c.2275C>T	12:g.133244133G>A	G	A	Confirmed somatic variant
POLE	COSG26071	ENST00000320574.5	COSS2727448	P-0012381-T01-IM5	COSO31366157	COSV57682210	COSM3416650	28034894	c.2275C>T	p.R759C	missense_variant	het	None	37	12	133244133	133244133	-	28481359	None	ENSP00000322570.5:p.Arg759Cys	ENST00000320574.5:c.2275C>T	12:g.133244133G>A	G	A	Reported in another cancer sample as somatic
POLE	COSG26071	ENST00000320574.5	COSS2803801	P-0012695-T01-IM5	COSO28664826	COSV100265990	COSM9113926	28031807	c.2293C>T	p.R765C	missense_variant	het	None	37	12	133244115	133244115	-	29316426	None	ENSP00000322570.5:p.Arg765Cys	ENST00000320574.5:c.2293C>T	12:g.133244115G>A	G	A	Confirmed somatic variant
POLE	COSG26071	ENST00000320574.5	COSS2718308	P-0002001-T01-IM3	COSO29914826	COSV57674106	COSM2001818	28040215	c.229C>T	p.R77C	missense_variant	het	None	37	12	133257249	133257249	-	28481359	None	ENSP00000322570.5:p.Arg77Cys	ENST00000320574.5:c.229C>T	12:g.133257249G>A	G	A	Confirmed somatic variant
POLE	COSG26071	ENST00000320574.5	COSS2719275	P-0003932-T01-IM3	COSO29915333	COSV57688915	COSM6950843	28062348	c.2378G>C	p.R793P	missense_variant	het	None	37	12	133241978	133241978	-	28481359	None	ENSP00000322570.5:p.Arg793Pro	ENST00000320574.5:c.2378G>C	12:g.133241978C>G	C	G	Confirmed somatic variant
POLE	COSG26071	ENST00000320574.5	COSS2716511	P-0001042-T01-IM3	COSO32664830	COSV57674926	COSM2001711	28031502	c.2461C>T	p.R821C	missense_variant	het	None	37	12	133241895	133241895	-	28481359	None	ENSP00000322570.5:p.Arg821Cys	ENST00000320574.5:c.2461C>T	12:g.133241895G>A	G	A	Confirmed somatic variant
POLE	COSG26071	ENST00000320574.5	COSS2717802	P-0001692-T01-IM3	COSO36075381	COSV57674926	COSM2001711	28031502	c.2461C>T	p.R821C	missense_variant	het	None	37	12	133241895	133241895	-	28481359	None	ENSP00000322570.5:p.Arg821Cys	ENST00000320574.5:c.2461C>T	12:g.133241895G>A	G	A	Confirmed somatic variant
POLE	COSG26071	ENST00000320574.5	COSS2726581	P-0010937-T01-IM5	COSO32666078	COSV57674963	COSM6978046	28061024	c.2473C>T	p.R825C	missense_variant	het	None	37	12	133241044	133241044	-	28481359	None	ENSP00000322570.5:p.Arg825Cys	ENST00000320574.5:c.2473C>T	12:g.133241044G>A	G	A	Confirmed somatic variant
POLE	COSG26071	ENST00000320574.5	COSS2679284	PAJMMY-d	COSO29645573	COSV57680867	COSM6853097	28039590	c.2770C>T	p.R924C	missense_variant	het	None	37	12	133238207	133238207	-	28825729	None	ENSP00000322570.5:p.Arg924Cys	ENST00000320574.5:c.2770C>T	12:g.133238207G>A	G	A	Confirmed somatic variant
POLE	COSG26071	ENST00000320574.5	COSS2723778	P-0007493-T02-IM5	COSO29914826	COSV57678122	COSM6975205	28040401	c.278G>A	p.R93K	missense_variant	het	None	37	12	133257200	133257200	-	28481359	None	ENSP00000322570.5:p.Arg93Lys	ENST00000320574.5:c.278G>A	12:g.133257200C>T	C	T	Confirmed somatic variant
POLE	COSG26071	ENST00000320574.5	COSS2724795	P-0008745-T01-IM5	COSO28544826	COSV57682822	COSM6752041	28043534	c.2923C>T	p.R975C	missense_variant	het	None	37	12	133237692	133237692	-	28481359	None	ENSP00000322570.5:p.Arg975Cys	ENST00000320574.5:c.2923C>T	12:g.133237692G>A	G	A	Confirmed somatic variant
POLE	COSG26071	ENST00000320574.5	COSS2717959	P-0001771-T01-IM3	COSO28564826	COSV57681114	COSM6752020	28043995	c.2926C>T	p.R976C	missense_variant	het	None	37	12	133237689	133237689	-	28481359	None	ENSP00000322570.5:p.Arg976Cys	ENST00000320574.5:c.2926C>T	12:g.133237689G>A	G	A	Confirmed somatic variant
POLE	COSG26071	ENST00000320574.5	COSS2722915	P-0006540-T01-IM5	COSO29914830	COSV57688053	COSM6951721	28038981	c.2927G>A	p.R976H	missense_variant	het	None	37	12	133237688	133237688	-	28481359	None	ENSP00000322570.5:p.Arg976His	ENST00000320574.5:c.2927G>A	12:g.133237688C>T	C	T	Confirmed somatic variant
POLE	COSG26071	ENST00000320574.5	COSS2301994	LIM2405	COSO28684826	COSV57685718	COSM4641656	28036064	c.3056G>T	p.S1019I	missense_variant	het	None	37	12	133237559	133237559	-	24755471	None	ENSP00000322570.5:p.Ser1019Ile	ENST00000320574.5:c.3056G>T	12:g.133237559C>A	C	A	Variant of unknown origin
POLE	COSG26071	ENST00000320574.5	COSS2719756	P-0003261-T01-IM5	COSO27964881	COSV57673617	COSM6927436	28062352	c.3080C>G	p.S1027C	missense_variant	het	None	37	12	133236076	133236076	-	28481359	None	ENSP00000322570.5:p.Ser1027Cys	ENST00000320574.5:c.3080C>G	12:g.133236076G>C	G	C	Confirmed somatic variant
POLE	COSG26071	ENST00000320574.5	COSS2720790	P-0004379-T01-IM5	COSO29025463	COSV57692403	COSM6935451	28054693	c.3119C>A	p.S1040Y	missense_variant	het	None	37	12	133236037	133236037	-	28481359	None	ENSP00000322570.5:p.Ser1040Tyr	ENST00000320574.5:c.3119C>A	12:g.133236037G>T	G	T	Confirmed somatic variant
POLE	COSG26071	ENST00000320574.5	COSS2720390	P-0003900-T01-IM5	COSO28245232	COSV57674567	COSM5840590	28033357	c.3713G>A	p.S1238N	missense_variant	het	None	37	12	133226345	133226345	-	28481359	None	ENSP00000322570.5:p.Ser1238Asn	ENST00000320574.5:c.3713G>A	12:g.133226345C>T	C	T	Confirmed somatic variant
POLE	COSG26071	ENST00000320574.5	COSS1783478	TCGA-BS-A0UV-01	COSO29025463	COSV57674732	COSM937287	28038644	c.4139C>T	p.S1380L	missense_variant	het	None	37	12	133225525	133225525	-	None	COSU419	ENSP00000322570.5:p.Ser1380Leu	ENST00000320574.5:c.4139C>T	12:g.133225525G>A	G	A	Reported in another cancer sample as somatic
POLE	COSG26071	ENST00000320574.5	COSS2727426	P-0012358-T01-IM5	COSO29025463	COSV57674732	COSM937287	28038644	c.4139C>T	p.S1380L	missense_variant	het	None	37	12	133225525	133225525	-	28481359	None	ENSP00000322570.5:p.Ser1380Leu	ENST00000320574.5:c.4139C>T	12:g.133225525G>A	G	A	Confirmed somatic variant
POLE	COSG26071	ENST00000320574.5	COSS2719677	P-0003182-T01-IM5	COSO32665726	COSV57675533	COSM6926852	28029546	c.4367C>T	p.S1456L	missense_variant	het	None	37	12	133220070	133220070	-	28481359	None	ENSP00000322570.5:p.Ser1456Leu	ENST00000320574.5:c.4367C>T	12:g.133220070G>A	G	A	Confirmed somatic variant
POLE	COSG26071	ENST00000320574.5	COSS2720040	P-0003555-T01-IM5	COSO27964881	COSV57688535	COSM6929312	28056918	c.4766C>T	p.S1589F	missense_variant	het	None	37	12	133219278	133219278	-	28481359	None	ENSP00000322570.5:p.Ser1589Phe	ENST00000320574.5:c.4766C>T	12:g.133219278G>A	G	A	Confirmed somatic variant
POLE	COSG26071	ENST00000320574.5	COSS1783494	TCGA-D1-A103-01	COSO29025463	COSV57679041	COSM937279	28034365	c.4931C>T	p.S1644L	missense_variant	het	None	37	12	133219113	133219113	-	None	COSU419	ENSP00000322570.5:p.Ser1644Leu	ENST00000320574.5:c.4931C>T	12:g.133219113G>A	G	A	Reported in another cancer sample as somatic
POLE	COSG26071	ENST00000320574.5	COSS2720790	P-0004379-T01-IM5	COSO29025463	COSV57679041	COSM937279	28034365	c.4931C>T	p.S1644L	missense_variant	het	None	37	12	133219113	133219113	-	28481359	None	ENSP00000322570.5:p.Ser1644Leu	ENST00000320574.5:c.4931C>T	12:g.133219113G>A	G	A	Confirmed somatic variant
POLE	COSG26071	ENST00000320574.5	COSS2726005	P-0010215-T01-IM5	COSO29914826	COSV57683671	COSM6973334	28049567	c.4948A>T	p.S1650C	missense_variant	het	None	37	12	133219096	133219096	-	28481359	None	ENSP00000322570.5:p.Ser1650Cys	ENST00000320574.5:c.4948A>T	12:g.133219096T>A	T	A	Confirmed somatic variant
POLE	COSG26071	ENST00000320574.5	COSS2725322	P-0009378-T02-IM5	COSO29294883	COSV57676264	COSM6977842	28034547	c.5329A>G	p.S1777G	missense_variant	het	None	37	12	133218282	133218282	-	28481359	None	ENSP00000322570.5:p.Ser1777Gly	ENST00000320574.5:c.5329A>G	12:g.133218282T>C	T	C	Confirmed somatic variant
POLE	COSG26071	ENST00000320574.5	COSS2301980	HCT8	COSO28864826	COSV57692214	COSM4633566	28049547	c.552C>T	p.S184=	synonymous_variant	het	None	37	12	133256109	133256109	-	24755471	None	ENSP00000322570.5:p.Ser184=	ENST00000320574.5:c.552C>T	12:g.133256109G>A	G	A	Reported in another cancer sample as somatic
POLE	COSG26071	ENST00000320574.5	COSS2723818	P-0007531-T01-IM5	COSO36004826	COSV57675184	COSM6958354	28056618	c.5722T>G	p.S1908A	missense_variant	het	None	37	12	133212567	133212567	-	28481359	None	ENSP00000322570.5:p.Ser1908Ala	ENST00000320574.5:c.5722T>G	12:g.133212567A>C	A	C	Confirmed somatic variant
POLE	COSG26071	ENST00000320574.5	COSS2723819	P-0007531-T02-IM5	COSO36004826	COSV57675184	COSM6958354	28056618	c.5722T>G	p.S1908A	missense_variant	het	None	37	12	133212567	133212567	-	28481359	None	ENSP00000322570.5:p.Ser1908Ala	ENST00000320574.5:c.5722T>G	12:g.133212567A>C	A	C	Confirmed somatic variant
POLE	COSG26071	ENST00000320574.5	COSS1783365	TCGA-AX-A05Z-01	COSO29025463	COSV57675071	COSM937262	28053501	c.5789C>A	p.S1930*	stop_gained	het	None	37	12	133212500	133212500	-	None	COSU419	ENSP00000322570.5:p.Ser1930Ter	ENST00000320574.5:c.5789C>A	12:g.133212500G>T	G	T	Variant of unknown origin
POLE	COSG26071	ENST00000320574.5	COSS2810757	15-S-090195	COSO283919543	COSV100267818	COSM9180279	28029578	c.58A>C	p.S20R	missense_variant	het	None	37	12	133263844	133263844	-	30062102	None	ENSP00000322570.5:p.Ser20Arg	ENST00000320574.5:c.58A>C	12:g.133263844T>G	T	G	Variant of unknown origin
POLE	COSG26071	ENST00000320574.5	COSS2721323	P-0004914-T01-IM5	COSO32666078	COSV57674618	COSM6939691	28064033	c.6338C>T	p.S2113F	missense_variant	het	None	37	12	133202896	133202896	-	28481359	None	ENSP00000322570.5:p.Ser2113Phe	ENST00000320574.5:c.6338C>T	12:g.133202896G>A	G	A	Confirmed somatic variant
POLE	COSG26071	ENST00000320574.5	COSS2717976	P-0001780-T01-IM3	COSO35945393	COSV57681177	COSM6918968	28029149	c.6587C>T	p.S2196F	missense_variant	het	None	37	12	133202301	133202301	-	28481359	None	ENSP00000322570.5:p.Ser2196Phe	ENST00000320574.5:c.6587C>T	12:g.133202301G>A	G	A	Confirmed somatic variant
POLE	COSG26071	ENST00000320574.5	COSS2389314	2389314	COSO29024862	COSV57673291	COSM937331	28029379	c.890C>T	p.S297F	missense_variant	het	None	37	12	133253151	133253151	-	23528559	None	ENSP00000322570.5:p.Ser297Phe	ENST00000320574.5:c.890C>T	12:g.133253151G>A	G	A	Confirmed somatic variant
POLE	COSG26071	ENST00000320574.5	COSS2433493	I2L-P10-Tumor-Organoid	COSO28694826	COSV57673291	COSM937331	28029379	c.890C>T	p.S297F	missense_variant	het	None	37	12	133253151	133253151	-	25957691	None	ENSP00000322570.5:p.Ser297Phe	ENST00000320574.5:c.890C>T	12:g.133253151G>A	G	A	Confirmed somatic variant
POLE	COSG26071	ENST00000320574.5	COSS1783335	TCGA-AP-A059-01	COSO29025463	COSV57673291	COSM937331	28029379	c.890C>T	p.S297F	missense_variant	het	None	37	12	133253151	133253151	-	None	COSU419	ENSP00000322570.5:p.Ser297Phe	ENST00000320574.5:c.890C>T	12:g.133253151G>A	G	A	Reported in another cancer sample as somatic
POLE	COSG26071	ENST00000320574.5	COSS2389803	1908924	COSO30135463	COSV57673291	COSM937331	28029379	c.890C>T	p.S297F	missense_variant	het	None	37	12	133253151	133253151	-	24472300	None	ENSP00000322570.5:p.Ser297Phe	ENST00000320574.5:c.890C>T	12:g.133253151G>A	G	A	Confirmed somatic variant
POLE	COSG26071	ENST00000320574.5	COSS2389804	2389804	COSO30135463	COSV57673291	COSM937331	28029379	c.890C>T	p.S297F	missense_variant	het	None	37	12	133253151	133253151	-	24472300	None	ENSP00000322570.5:p.Ser297Phe	ENST00000320574.5:c.890C>T	12:g.133253151G>A	G	A	Confirmed somatic variant
POLE	COSG26071	ENST00000320574.5	COSS2389805	2389805	COSO30135463	COSV57673291	COSM937331	28029379	c.890C>T	p.S297F	missense_variant	het	None	37	12	133253151	133253151	-	24472300	None	ENSP00000322570.5:p.Ser297Phe	ENST00000320574.5:c.890C>T	12:g.133253151G>A	G	A	Confirmed somatic variant
POLE	COSG26071	ENST00000320574.5	COSS2721884	P-0005490-T01-IM5	COSO27964881	COSV57693229	COSM6944029	28060210	c.4T>C	p.S2P	missense_variant	het	None	37	12	133263898	133263898	-	28481359	None	ENSP00000322570.5:p.Ser2Pro	ENST00000320574.5:c.4T>C	12:g.133263898A>G	A	G	Confirmed somatic variant
POLE	COSG26071	ENST00000320574.5	COSS2722991	P-0006612-T01-IM5	COSO28454826	COSV57689697	COSM6952318	28055363	c.5C>A	p.S2Y	missense_variant	het	None	37	12	133263897	133263897	-	28481359	None	ENSP00000322570.5:p.Ser2Tyr	ENST00000320574.5:c.5C>A	12:g.133263897G>T	G	T	Confirmed somatic variant
POLE	COSG26071	ENST00000320574.5	COSS2715576	P-0000588-T01-IM3	COSO28245232	COSV57687103	COSM6986048	28040212	c.940T>G	p.S314A	missense_variant	het	None	37	12	133252760	133252760	-	28481359	None	ENSP00000322570.5:p.Ser314Ala	ENST00000320574.5:c.940T>G	12:g.133252760A>C	A	C	Variant of unknown origin
POLE	COSG26071	ENST00000320574.5	COSS1688049	N691T	COSO27774843	COSV57691072	COSM236204	28035591	c.1146C>A	p.S382R	missense_variant	het	None	37	12	133252064	133252064	-	22367537	None	ENSP00000322570.5:p.Ser382Arg	ENST00000320574.5:c.1146C>A	12:g.133252064G>T	G	T	Confirmed somatic variant
POLE	COSG26071	ENST00000320574.5	COSS2644910	2644910	COSO28864826	COSV57675673	COSM9012753	28029884	c.1376C>T	p.S459F	missense_variant	het	None	37	12	133249847	133249847	-	26648449	None	ENSP00000322570.5:p.Ser459Phe	ENST00000320574.5:c.1376C>T	12:g.133249847G>A	G	A	Confirmed somatic variant
POLE	COSG26071	ENST00000320574.5	COSS2682259	2682259	COSO28454826	COSV57675673	COSM9012753	28029884	c.1376C>T	p.S459F	missense_variant	het	None	37	12	133249847	133249847	-	29072370	None	ENSP00000322570.5:p.Ser459Phe	ENST00000320574.5:c.1376C>T	12:g.133249847G>A	G	A	Confirmed somatic variant
POLE	COSG26071	ENST00000320574.5	COSS2722991	P-0006612-T01-IM5	COSO28454826	COSV57675673	COSM9012753	28029884	c.1376C>T	p.S459F	missense_variant	het	None	37	12	133249847	133249847	-	28481359	None	ENSP00000322570.5:p.Ser459Phe	ENST00000320574.5:c.1376C>T	12:g.133249847G>A	G	A	Confirmed somatic variant
POLE	COSG26071	ENST00000320574.5	COSS2726953	P-0011357-T01-IM5	COSO28454826	COSV57675673	COSM9012753	28029884	c.1376C>T	p.S459F	missense_variant	het	None	37	12	133249847	133249847	-	28481359	None	ENSP00000322570.5:p.Ser459Phe	ENST00000320574.5:c.1376C>T	12:g.133249847G>A	G	A	Confirmed somatic variant
POLE	COSG26071	ENST00000320574.5	COSS1783335	TCGA-AP-A059-01	COSO29025463	COSV57689239	COSM937312	28030503	c.1662C>T	p.S554=	synonymous_variant	het	None	37	12	133249237	133249237	-	None	COSU419	ENSP00000322570.5:p.Ser554=	ENST00000320574.5:c.1662C>T	12:g.133249237G>A	G	A	Reported in another cancer sample as somatic
POLE	COSG26071	ENST00000320574.5	COSS2301974	Gp5D	COSO28864826	COSV57674408	COSM2001743	28033722	c.1845C>T	p.S615=	synonymous_variant	het	None	37	12	133245475	133245475	-	24755471	None	ENSP00000322570.5:p.Ser615=	ENST00000320574.5:c.1845C>T	12:g.133245475G>A	G	A	Variant of unknown origin
POLE	COSG26071	ENST00000320574.5	COSS2301973	Gp2D	COSO28864826	COSV57674408	COSM2001743	28033722	c.1845C>T	p.S615=	synonymous_variant	het	None	37	12	133245475	133245475	-	24755471	None	ENSP00000322570.5:p.Ser615=	ENST00000320574.5:c.1845C>T	12:g.133245475G>A	G	A	Variant of unknown origin
POLE	COSG26071	ENST00000320574.5	COSS2715824	P-0000705-T01-IM3	COSO32664830	COSV57683145	COSM10460522	28037501	c.2339C>T	p.S780L	missense_variant	het	None	37	12	133242017	133242017	-	28481359	None	ENSP00000322570.5:p.Ser780Leu	ENST00000320574.5:c.2339C>T	12:g.133242017G>A	G	A	Confirmed somatic variant
POLE	COSG26071	ENST00000320574.5	COSS2688645	PD_10	COSO32744830	COSV57675511	COSM6889874	28041713	c.2441C>T	p.S814F	missense_variant	het	None	37	12	133241915	133241915	-	24662767	None	ENSP00000322570.5:p.Ser814Phe	ENST00000320574.5:c.2441C>T	12:g.133241915G>A	G	A	Confirmed somatic variant
POLE	COSG26071	ENST00000320574.5	COSS2013696	YUTEPA	COSO32666078	COSV57685231	COSM1706474	28030879	c.2672C>T	p.S891F	missense_variant	het	None	37	12	133240624	133240624	-	22842228	None	ENSP00000322570.5:p.Ser891Phe	ENST00000320574.5:c.2672C>T	12:g.133240624G>A	G	A	Confirmed somatic variant
POLE	COSG26071	ENST00000320574.5	COSS2293724	C91	COSO28864826	COSV57674264	COSM4444399	28030009	c.3269C>T	p.T1090M	missense_variant	het	None	37	12	133235887	133235887	-	24211491	None	ENSP00000322570.5:p.Thr1090Met	ENST00000320574.5:c.3269C>T	12:g.133235887G>A	G	A	Confirmed somatic variant
POLE	COSG26071	ENST00000320574.5	COSS1783494	TCGA-D1-A103-01	COSO29025463	COSV57676318	COSM937299	28045997	c.3311C>T	p.T1104M	missense_variant	het	None	37	12	133234521	133234521	-	None	COSU419	ENSP00000322570.5:p.Thr1104Met	ENST00000320574.5:c.3311C>T	12:g.133234521G>A	G	A	Variant of unknown origin
POLE	COSG26071	ENST00000320574.5	COSS2803821	P-0013010-T01-IM5	COSO28664826	COSV99075393	COSM9114041	28041599	c.3562A>G	p.T1188A	missense_variant	het	None	37	12	133233742	133233742	-	29316426	None	ENSP00000322570.5:p.Thr1188Ala	ENST00000320574.5:c.3562A>G	12:g.133233742T>C	T	C	Confirmed somatic variant
POLE	COSG26071	ENST00000320574.5	COSS2716898	P-0001237-T01-IM3	COSO28614826	COSV57694172	COSM6915938	28051137	c.3938C>T	p.T1313M	missense_variant	het	None	37	12	133225959	133225959	-	28481359	None	ENSP00000322570.5:p.Thr1313Met	ENST00000320574.5:c.3938C>T	12:g.133225959G>A	G	A	Confirmed somatic variant
POLE	COSG26071	ENST00000320574.5	COSS2721318	P-0004910-T04-IM5	COSO32054826	COSV57678286	COSM4910377	28038352	c.475A>G	p.T159A	missense_variant	het	None	37	12	133256186	133256186	-	28481359	None	ENSP00000322570.5:p.Thr159Ala	ENST00000320574.5:c.475A>G	12:g.133256186T>C	T	C	Confirmed somatic variant
POLE	COSG26071	ENST00000320574.5	COSS2782761	P-0004910-T04-IM5	COSO32054826	COSV57678286	COSM4910377	28038352	c.475A>G	p.T159A	missense_variant	het	None	37	12	133256186	133256186	-	28825054	None	ENSP00000322570.5:p.Thr159Ala	ENST00000320574.5:c.475A>G	12:g.133256186T>C	T	C	Confirmed somatic variant
POLE	COSG26071	ENST00000320574.5	COSS2717615	P-0001601-T01-IM3	COSO32666047	COSV57687781	COSM6917846	28036554	c.4922_4923delinsTT	p.T1641I	missense_variant	het	None	37	12	133219121	133219122	-	28481359	None	ENSP00000322570.5:p.Thr1641Ile	ENST00000320574.5:c.4922_4923delinsTT	12:g.133219121_133219122delinsAA	GG	AA	Confirmed somatic variant
POLE	COSG26071	ENST00000320574.5	COSS2301995	LIM2551	COSO28684826	COSV57687611	COSM4643677	28063316	c.5065A>G	p.T1689A	missense_variant	het	None	37	12	133218871	133218871	-	24755471	None	ENSP00000322570.5:p.Thr1689Ala	ENST00000320574.5:c.5065A>G	12:g.133218871T>C	T	C	Variant of unknown origin
POLE	COSG26071	ENST00000320574.5	COSS2725129	P-0009152-T01-IM5	COSO27964881	COSV57679989	COSM6967088	28055107	c.5312C>T	p.T1771M	missense_variant	het	None	37	12	133218299	133218299	-	28481359	None	ENSP00000322570.5:p.Thr1771Met	ENST00000320574.5:c.5312C>T	12:g.133218299G>A	G	A	Confirmed somatic variant
POLE	COSG26071	ENST00000320574.5	COSS2688639	WD_05	COSO32684830	COSV57685739	COSM6034354	28037634	c.605C>T	p.T202I	missense_variant	het	None	37	12	133254279	133254279	-	24662767	None	ENSP00000322570.5:p.Thr202Ile	ENST00000320574.5:c.605C>T	12:g.133254279G>A	G	A	Confirmed somatic variant
POLE	COSG26071	ENST00000320574.5	COSS2803900	P-0014143-T01-IM5	COSO28454826	COSV57677299	COSM6961500	28029550	c.6605C>T	p.T2202M	missense_variant	het	None	37	12	133202283	133202283	-	29316426	None	ENSP00000322570.5:p.Thr2202Met	ENST00000320574.5:c.6605C>T	12:g.133202283G>A	G	A	Confirmed somatic variant
POLE	COSG26071	ENST00000320574.5	COSS2724309	P-0008145-T01-IM5	COSO28394862	COSV57677299	COSM6961500	28029550	c.6605C>T	p.T2202M	missense_variant	het	None	37	12	133202283	133202283	-	28481359	None	ENSP00000322570.5:p.Thr2202Met	ENST00000320574.5:c.6605C>T	12:g.133202283G>A	G	A	Confirmed somatic variant
POLE	COSG26071	ENST00000320574.5	COSS2724310	P-0008145-T02-IM5	COSO28394862	COSV57677299	COSM6961500	28029550	c.6605C>T	p.T2202M	missense_variant	het	None	37	12	133202283	133202283	-	28481359	None	ENSP00000322570.5:p.Thr2202Met	ENST00000320574.5:c.6605C>T	12:g.133202283G>A	G	A	Confirmed somatic variant
POLE	COSG26071	ENST00000320574.5	COSS1474879	TCGA-24-1104-01	COSO30135468	COSV57679613	COSM4947570	28057296	c.6734C>A	p.T2245N	missense_variant	het	None	37	12	133201504	133201504	-	21720365	COSU331	ENSP00000322570.5:p.Thr2245Asn	ENST00000320574.5:c.6734C>A	12:g.133201504G>T	G	T	Confirmed somatic variant
POLE	COSG26071	ENST00000320574.5	COSS2726685	P-0011047-T01-IM5	COSO32666078	COSV57693487	COSM6978625	28051433	c.6743C>T	p.T2248I	missense_variant	het	None	37	12	133201495	133201495	-	28481359	None	ENSP00000322570.5:p.Thr2248Ile	ENST00000320574.5:c.6743C>T	12:g.133201495G>A	G	A	Confirmed somatic variant
POLE	COSG26071	ENST00000320574.5	COSS2809764	KMS12PE	COSO27985184	COSV57681272	COSM2001828	28031075	c.76A>G	p.T26A	missense_variant	het	None	37	12	133257852	133257852	-	30545397	None	ENSP00000322570.5:p.Thr26Ala	ENST00000320574.5:c.76A>G	12:g.133257852T>C	T	C	Variant of unknown origin
POLE	COSG26071	ENST00000320574.5	COSS2930903	00028-001-CL	COSO292010070	COSV57682796	COSM5031095	28030036	c.833C>T	p.T278M	missense_variant	het	None	37	12	133253208	133253208	-	26683228	None	ENSP00000322570.5:p.Thr278Met	ENST00000320574.5:c.833C>T	12:g.133253208G>A	G	A	Confirmed somatic variant
POLE	COSG26071	ENST00000320574.5	COSS2715628	P-0000614-T01-IM3	COSO29025463	COSV57692825	COSM6911534	28061018	c.967A>G	p.T323A	missense_variant	het	None	37	12	133252733	133252733	-	28481359	None	ENSP00000322570.5:p.Thr323Ala	ENST00000320574.5:c.967A>G	12:g.133252733T>C	T	C	Confirmed somatic variant
POLE	COSG26071	ENST00000320574.5	COSS2717788	P-0001685-T01-IM3	COSO28664826	COSV57691491	COSM6918236	28048739	c.1613C>T	p.T538I	missense_variant	het	None	37	12	133249286	133249286	-	28481359	None	ENSP00000322570.5:p.Thr538Ile	ENST00000320574.5:c.1613C>T	12:g.133249286G>A	G	A	Confirmed somatic variant
POLE	COSG26071	ENST00000320574.5	COSS2803904	P-0014195-T01-IM6	COSO28454826	COSV100266294	COSM9113087	28047171	c.3313G>A	p.V1105M	missense_variant	het	None	37	12	133234519	133234519	-	29316426	None	ENSP00000322570.5:p.Val1105Met	ENST00000320574.5:c.3313G>A	12:g.133234519C>T	C	T	Confirmed somatic variant
POLE	COSG26071	ENST00000320574.5	COSS2637296	888LC	COSO29914830	COSV57675495	COSM6489347	28034510	c.3460G>A	p.V1154I	missense_variant,splice_region_variant	het	None	37	12	133233844	133233844	-	26503331	None	ENSP00000322570.5:p.Val1154Ile	ENST00000320574.5:c.3460G>A	12:g.133233844C>T	C	T	Confirmed somatic variant
POLE	COSG26071	ENST00000320574.5	COSS2719376	P-0000758-T02-IM5	COSO28245232	COSV57683363	COSM6926897	28036266	c.3584T>C	p.V1195A	missense_variant,splice_region_variant	het	None	37	12	133226474	133226474	-	28481359	None	ENSP00000322570.5:p.Val1195Ala	ENST00000320574.5:c.3584T>C	12:g.133226474A>G	A	G	Confirmed somatic variant
POLE	COSG26071	ENST00000320574.5	COSS2722519	P-0006139-T01-IM5	COSO29914826	COSV57692264	COSM6948356	28053121	c.3652G>T	p.V1218L	missense_variant	het	None	37	12	133226406	133226406	-	28481359	None	ENSP00000322570.5:p.Val1218Leu	ENST00000320574.5:c.3652G>T	12:g.133226406C>A	C	A	Confirmed somatic variant
POLE	COSG26071	ENST00000320574.5	COSS2726683	P-0011044-T01-IM5	COSO29005278	COSV57682682	COSM6978639	28030716	c.3808G>C	p.V1270L	missense_variant	het	None	37	12	133226089	133226089	-	28481359	None	ENSP00000322570.5:p.Val1270Leu	ENST00000320574.5:c.3808G>C	12:g.133226089C>G	C	G	Confirmed somatic variant
POLE	COSG26071	ENST00000320574.5	COSS2723833	P-0007546-T01-IM5	COSO29914826	COSV57690108	COSM6958394	28032086	c.4150G>T	p.V1384L	missense_variant,splice_region_variant	het	None	37	12	133220563	133220563	-	28481359	None	ENSP00000322570.5:p.Val1384Leu	ENST00000320574.5:c.4150G>T	12:g.133220563C>A	C	A	Confirmed somatic variant
POLE	COSG26071	ENST00000320574.5	COSS1474902	TCGA-24-2290-01	COSO30135468	COSV57679287	COSM80367	28049388	c.4182C>T	p.V1394=	synonymous_variant	het	None	37	12	133220531	133220531	-	21720365	COSU331	ENSP00000322570.5:p.Val1394=	ENST00000320574.5:c.4182C>T	12:g.133220531G>A	G	A	Confirmed somatic variant
POLE	COSG26071	ENST00000320574.5	COSS2726768	P-0011142-T01-IM5	COSO29914826	COSV57685148	COSM6979059	28049574	c.4204G>A	p.V1402M	missense_variant	het	None	37	12	133220509	133220509	-	28481359	None	ENSP00000322570.5:p.Val1402Met	ENST00000320574.5:c.4204G>A	12:g.133220509C>T	C	T	Confirmed somatic variant
POLE	COSG26071	ENST00000320574.5	COSS2722915	P-0006540-T01-IM5	COSO29914830	COSV57688038	COSM6951719	28038975	c.4277T>C	p.V1426A	missense_variant	het	None	37	12	133220436	133220436	-	28481359	None	ENSP00000322570.5:p.Val1426Ala	ENST00000320574.5:c.4277T>C	12:g.133220436A>G	A	G	Confirmed somatic variant
POLE	COSG26071	ENST00000320574.5	COSS2721601	P-0005197-T01-IM5	COSO28614826	COSV57674863	COSM6000864	28037340	c.4276G>A	p.V1426I	missense_variant	het	None	37	12	133220437	133220437	-	28481359	None	ENSP00000322570.5:p.Val1426Ile	ENST00000320574.5:c.4276G>A	12:g.133220437C>T	C	T	Confirmed somatic variant
POLE	COSG26071	ENST00000320574.5	COSS2724624	P-0008528-T01-IM5	COSO31034830	COSV57674863	COSM6000864	28037340	c.4276G>A	p.V1426I	missense_variant	het	None	37	12	133220437	133220437	-	28481359	None	ENSP00000322570.5:p.Val1426Ile	ENST00000320574.5:c.4276G>A	12:g.133220437C>T	C	T	Confirmed somatic variant
POLE	COSG26071	ENST00000320574.5	COSS2961412	MM-0309-T	COSO27985184	COSV108137119	COSM10628542	28058485	c.4330G>T	p.V1444L	missense_variant	het	None	37	12	133220107	133220107	-	24434212	None	ENSP00000322570.5:p.Val1444Leu	ENST00000320574.5:c.4330G>T	12:g.133220107C>A	C	A	Confirmed somatic variant
POLE	COSG26071	ENST00000320574.5	COSS2957697	HCC7-P1	COSO29825606	COSV57674558	COSM1745060	28032067	c.4337_4338del	p.V1446Gfs*3	frameshift_variant	het	None	37	12	133220109	133220110	-	37349321	None	ENSP00000322570.5:p.Val1446GlyfsTer3	ENST00000320574.5:c.4337_4338del	12:g.133220109_133220110del	CA	None	Confirmed somatic variant
POLE	COSG26071	ENST00000320574.5	COSS1783399	TCGA-B5-A11E-01	COSO29025463	COSV57677675	COSM937282	28052353	c.4665T>G	p.V1555=	synonymous_variant	het	None	37	12	133219469	133219469	-	None	COSU419	ENSP00000322570.5:p.Val1555=	ENST00000320574.5:c.4665T>G	12:g.133219469A>C	A	C	Variant of unknown origin
POLE	COSG26071	ENST00000320574.5	COSS2723205	P-0006826-T01-IM5	COSO30454830	COSV57684894	COSM6954202	28034538	c.520G>A	p.V174M	missense_variant	het	None	37	12	133256141	133256141	-	28481359	None	ENSP00000322570.5:p.Val174Met	ENST00000320574.5:c.520G>A	12:g.133256141C>T	C	T	Confirmed somatic variant
POLE	COSG26071	ENST00000320574.5	COSS2722330	P-0005947-T01-IM5	COSO102754881	COSV57688732	COSM6947190	28061585	c.5398G>A	p.V1800M	missense_variant	het	None	37	12	133215865	133215865	-	28481359	None	ENSP00000322570.5:p.Val1800Met	ENST00000320574.5:c.5398G>A	12:g.133215865C>T	C	T	Confirmed somatic variant
POLE	COSG26071	ENST00000320574.5	COSS2720390	P-0003900-T01-IM5	COSO28245232	COSV57675594	COSM6931952	28033346	c.5587G>A	p.V1863I	missense_variant	het	None	37	12	133214691	133214691	-	28481359	None	ENSP00000322570.5:p.Val1863Ile	ENST00000320574.5:c.5587G>A	12:g.133214691C>T	C	T	Confirmed somatic variant
POLE	COSG26071	ENST00000320574.5	COSS2717789	P-0001685-T02-IM3	COSO28564826	COSV57688711	COSM6918293	28046126	c.6364G>A	p.V2122M	missense_variant	het	None	37	12	133202870	133202870	-	28481359	None	ENSP00000322570.5:p.Val2122Met	ENST00000320574.5:c.6364G>A	12:g.133202870C>T	C	T	Confirmed somatic variant
POLE	COSG26071	ENST00000320574.5	COSS2292493	CSCC-62-T	COSO58564830	COSV57686529	COSM4504018	28029628	c.6543C>T	p.V2181=	synonymous_variant	het	None	37	12	133202345	133202345	-	25303977	None	ENSP00000322570.5:p.Val2181=	ENST00000320574.5:c.6543C>T	12:g.133202345G>A	G	A	Confirmed somatic variant
POLE	COSG26071	ENST00000320574.5	COSS2682571	2682571	COSO30135463	COSV57687647	COSM5031031	28040293	c.808G>A	p.V270M	missense_variant	het	None	37	12	133253233	133253233	-	28776572	None	ENSP00000322570.5:p.Val270Met	ENST00000320574.5:c.808G>A	12:g.133253233C>T	C	T	Variant of unknown origin
POLE	COSG26071	ENST00000320574.5	COSS2727142	P-0011570-T01-IM5	COSO29025463	COSV57677068	COSM204094	28029178	c.1231G>T	p.V411L	missense_variant	het	None	37	12	133250289	133250289	-	28481359	None	ENSP00000322570.5:p.Val411Leu	ENST00000320574.5:c.1231G>T	12:g.133250289C>A	C	A	Confirmed somatic variant
POLE	COSG26071	ENST00000320574.5	COSS2644902	2644902	COSO28864826	COSV57677068	COSM204094	28029178	c.1231G>T	p.V411L	missense_variant	het	None	37	12	133250289	133250289	-	26648449	None	ENSP00000322570.5:p.Val411Leu	ENST00000320574.5:c.1231G>T	12:g.133250289C>A	C	A	Confirmed somatic variant
POLE	COSG26071	ENST00000320574.5	COSS2726216	P-0010499-T01-IM5	COSO28614826	COSV57676103	COSM4716440	28029523	c.1231G>C	p.V411L	missense_variant	het	None	37	12	133250289	133250289	-	28481359	None	ENSP00000322570.5:p.Val411Leu	ENST00000320574.5:c.1231G>C	12:g.133250289C>G	C	G	Confirmed somatic variant
POLE	COSG26071	ENST00000320574.5	COSS2727458	P-0012402-T01-IM5	COSO28454826	COSV57676103	COSM4716440	28029523	c.1231G>C	p.V411L	missense_variant	het	None	37	12	133250289	133250289	-	28481359	None	ENSP00000322570.5:p.Val411Leu	ENST00000320574.5:c.1231G>C	12:g.133250289C>G	C	G	Confirmed somatic variant
POLE	COSG26071	ENST00000320574.5	COSS2873691	2873691	COSO29006327	COSV57677068	COSM204094	28029178	c.1231G>T	p.V411L	missense_variant	het	None	37	12	133250289	133250289	-	32658072	None	ENSP00000322570.5:p.Val411Leu	ENST00000320574.5:c.1231G>T	12:g.133250289C>A	C	A	Confirmed somatic variant
POLE	COSG26071	ENST00000320574.5	COSS1783519	TCGA-D1-A16Y-01	COSO29025463	COSV57677068	COSM204094	28029178	c.1231G>T	p.V411L	missense_variant	het	None	37	12	133250289	133250289	-	None	COSU419	ENSP00000322570.5:p.Val411Leu	ENST00000320574.5:c.1231G>T	12:g.133250289C>A	C	A	Reported in another cancer sample as somatic
POLE	COSG26071	ENST00000320574.5	COSS2727253	P-0012113-T01-IM5	COSO29025463	COSV57677068	COSM204094	28029178	c.1231G>T	p.V411L	missense_variant	het	None	37	12	133250289	133250289	-	28481359	None	ENSP00000322570.5:p.Val411Leu	ENST00000320574.5:c.1231G>T	12:g.133250289C>A	C	A	Confirmed somatic variant
POLE	COSG26071	ENST00000320574.5	COSS2682568	2682568	COSO30135463	COSV57677068	COSM204094	28029178	c.1231G>T	p.V411L	missense_variant	het	None	37	12	133250289	133250289	-	28776572	None	ENSP00000322570.5:p.Val411Leu	ENST00000320574.5:c.1231G>T	12:g.133250289C>A	C	A	Reported in another cancer sample as somatic
POLE	COSG26071	ENST00000320574.5	COSS2682570	2682570	COSO30135463	COSV57677068	COSM204094	28029178	c.1231G>T	p.V411L	missense_variant	het	None	37	12	133250289	133250289	-	28776572	None	ENSP00000322570.5:p.Val411Leu	ENST00000320574.5:c.1231G>T	12:g.133250289C>A	C	A	Reported in another cancer sample as somatic
POLE	COSG26071	ENST00000320574.5	COSS2723658	P-0007319-T01-IM5	COSO53324830	COSV57677068	COSM204094	28029178	c.1231G>T	p.V411L	missense_variant	het	None	37	12	133250289	133250289	-	28481359	None	ENSP00000322570.5:p.Val411Leu	ENST00000320574.5:c.1231G>T	12:g.133250289C>A	C	A	Confirmed somatic variant
POLE	COSG26071	ENST00000320574.5	COSS1783352	TCGA-AP-A0LM-01	COSO29025463	COSV57677068	COSM204094	28029178	c.1231G>T	p.V411L	missense_variant	het	None	37	12	133250289	133250289	-	None	COSU419	ENSP00000322570.5:p.Val411Leu	ENST00000320574.5:c.1231G>T	12:g.133250289C>A	C	A	Reported in another cancer sample as somatic
POLE	COSG26071	ENST00000320574.5	COSS1783315	TCGA-A5-A0GP-01	COSO29025463	COSV57677068	COSM204094	28029178	c.1231G>T	p.V411L	missense_variant	het	None	37	12	133250289	133250289	-	None	COSU419	ENSP00000322570.5:p.Val411Leu	ENST00000320574.5:c.1231G>T	12:g.133250289C>A	C	A	Reported in another cancer sample as somatic
POLE	COSG26071	ENST00000320574.5	COSS1783399	TCGA-B5-A11E-01	COSO29025463	COSV57677068	COSM204094	28029178	c.1231G>T	p.V411L	missense_variant	het	None	37	12	133250289	133250289	-	None	COSU419	ENSP00000322570.5:p.Val411Leu	ENST00000320574.5:c.1231G>T	12:g.133250289C>A	C	A	Reported in another cancer sample as somatic
POLE	COSG26071	ENST00000320574.5	COSS1783334	TCGA-AP-A056-01	COSO29025463	COSV57677068	COSM204094	28029178	c.1231G>T	p.V411L	missense_variant	het	None	37	12	133250289	133250289	-	None	COSU419	ENSP00000322570.5:p.Val411Leu	ENST00000320574.5:c.1231G>T	12:g.133250289C>A	C	A	Reported in another cancer sample as somatic
POLE	COSG26071	ENST00000320574.5	COSS2727453	P-0012397-T01-IM5	COSO29025463	COSV57677068	COSM204094	28029178	c.1231G>T	p.V411L	missense_variant	het	None	37	12	133250289	133250289	-	28481359	None	ENSP00000322570.5:p.Val411Leu	ENST00000320574.5:c.1231G>T	12:g.133250289C>A	C	A	Confirmed somatic variant
POLE	COSG26071	ENST00000320574.5	COSS2720790	P-0004379-T01-IM5	COSO29025463	COSV57677068	COSM204094	28029178	c.1231G>T	p.V411L	missense_variant	het	None	37	12	133250289	133250289	-	28481359	None	ENSP00000322570.5:p.Val411Leu	ENST00000320574.5:c.1231G>T	12:g.133250289C>A	C	A	Confirmed somatic variant
POLE	COSG26071	ENST00000320574.5	COSS2301987	HT115	COSO28864826	COSV57677068	COSM204094	28029178	c.1231G>T	p.V411L	missense_variant	het	None	37	12	133250289	133250289	-	24755471	None	ENSP00000322570.5:p.Val411Leu	ENST00000320574.5:c.1231G>T	12:g.133250289C>A	C	A	Reported in another cancer sample as somatic
POLE	COSG26071	ENST00000320574.5	COSS2727426	P-0012358-T01-IM5	COSO29025463	COSV57677068	COSM204094	28029178	c.1231G>T	p.V411L	missense_variant	het	None	37	12	133250289	133250289	-	28481359	None	ENSP00000322570.5:p.Val411Leu	ENST00000320574.5:c.1231G>T	12:g.133250289C>A	C	A	Confirmed somatic variant
POLE	COSG26071	ENST00000320574.5	COSS2720432	P-0004011-T01-IM5	COSO28614826	COSV57691144	COSM6932594	28029572	c.1309G>A	p.V437M	missense_variant	het	None	37	12	133250211	133250211	-	28481359	None	ENSP00000322570.5:p.Val437Met	ENST00000320574.5:c.1309G>A	12:g.133250211C>T	C	T	Confirmed somatic variant
POLE	COSG26071	ENST00000320574.5	COSS2718964	P-0002725-T01-IM3	COSO29914826	COSV57688503	COSM6924216	28050706	c.1597G>T	p.V533L	missense_variant	het	None	37	12	133249302	133249302	-	28481359	None	ENSP00000322570.5:p.Val533Leu	ENST00000320574.5:c.1597G>T	12:g.133249302C>A	C	A	Confirmed somatic variant
POLE	COSG26071	ENST00000320574.5	COSS2718479	P-0002187-T01-IM3	COSO29914826	COSV57693821	COSM6921279	28039509	c.1630G>T	p.V544L	missense_variant	het	None	37	12	133249269	133249269	-	28481359	None	ENSP00000322570.5:p.Val544Leu	ENST00000320574.5:c.1630G>T	12:g.133249269C>A	C	A	Confirmed somatic variant
POLE	COSG26071	ENST00000320574.5	COSS2727307	P-0012182-T01-IM5	COSO29825606	COSV57693163	COSM6983354	28037570	c.1630G>A	p.V544M	missense_variant	het	None	37	12	133249269	133249269	-	28481359	None	ENSP00000322570.5:p.Val544Met	ENST00000320574.5:c.1630G>A	12:g.133249269C>T	C	T	Confirmed somatic variant
POLE	COSG26071	ENST00000320574.5	COSS2782802	P-0001325-T02-IM5	COSO32055333	COSV57687138	COSM6929780	28041091	c.2264T>C	p.V755A	missense_variant	het	None	37	12	133244144	133244144	-	28825054	None	ENSP00000322570.5:p.Val755Ala	ENST00000320574.5:c.2264T>C	12:g.133244144A>G	A	G	Confirmed somatic variant
POLE	COSG26071	ENST00000320574.5	COSS2719412	P-0001325-T02-IM5	COSO32055333	COSV57687138	COSM6929780	28041091	c.2264T>C	p.V755A	missense_variant	het	None	37	12	133244144	133244144	-	28481359	None	ENSP00000322570.5:p.Val755Ala	ENST00000320574.5:c.2264T>C	12:g.133244144A>G	A	G	Confirmed somatic variant
POLE	COSG26071	ENST00000320574.5	COSS1919145	BN24T	COSO29824862	COSV57677732	COSM1605839	28045969	c.2764G>A	p.V922I	missense_variant	het	None	37	12	133238213	133238213	-	None	COSU323	ENSP00000322570.5:p.Val922Ile	ENST00000320574.5:c.2764G>A	12:g.133238213C>T	C	T	Reported in another cancer sample as somatic
POLE	COSG26071	ENST00000320574.5	COSS2726030	P-0010241-T01-IM5	COSO319110600	COSV57673358	COSM6973484	28062206	c.2873T>C	p.V958A	missense_variant	het	None	37	12	133237742	133237742	-	28481359	None	ENSP00000322570.5:p.Val958Ala	ENST00000320574.5:c.2873T>C	12:g.133237742A>G	A	G	Confirmed somatic variant
POLE	COSG26071	ENST00000320574.5	COSS2725882	P-0010070-T01-IM5	COSO27814826	COSV57681202	COSM6327423	28053713	c.3753G>A	p.W1251*	stop_gained	het	None	37	12	133226305	133226305	-	28481359	None	ENSP00000322570.5:p.Trp1251Ter	ENST00000320574.5:c.3753G>A	12:g.133226305C>T	C	T	Confirmed somatic variant
POLE	COSG26071	ENST00000320574.5	COSS2682569	2682569	COSO30135463	COSV57692806	COSM6853711	28036655	c.1229G>A	p.W410*	splice_region_variant,stop_gained	het	None	37	12	133250291	133250291	-	28776572	None	ENSP00000322570.5:p.Trp410Ter	ENST00000320574.5:c.1229G>A	12:g.133250291C>T	C	T	Reported in another cancer sample as somatic
POLE	COSG26071	ENST00000320574.5	COSS2723450	P-0007076-T03-IM5	COSO29004841	COSV57693152	COSM6961956	28064566	c.2007G>A	p.W669*	stop_gained	het	None	37	12	133245240	133245240	-	28481359	None	ENSP00000322570.5:p.Trp669Ter	ENST00000320574.5:c.2007G>A	12:g.133245240C>T	C	T	Confirmed somatic variant
POLE	COSG26071	ENST00000320574.5	COSS2718698	P-0002421-T01-IM3	COSO29914826	COSV57691503	COSM6922308	28040447	c.4142A>G	p.Y1381C	missense_variant	het	None	37	12	133225522	133225522	-	28481359	None	ENSP00000322570.5:p.Tyr1381Cys	ENST00000320574.5:c.4142A>G	12:g.133225522T>C	T	C	Confirmed somatic variant
POLE	COSG26071	ENST00000320574.5	COSS1783503	TCGA-D1-A167-01	COSO29025463	COSV57681681	COSM937270	28053659	c.5595C>T	p.Y1865=	synonymous_variant	het	None	37	12	133214683	133214683	-	None	COSU419	ENSP00000322570.5:p.Tyr1865=	ENST00000320574.5:c.5595C>T	12:g.133214683G>A	G	A	Reported in another cancer sample as somatic
POLE	COSG26071	ENST00000320574.5	COSS1783333	TCGA-AP-A054-01	COSO29025463	COSV57678200	COSM937267	28031324	c.5666A>G	p.Y1889C	missense_variant	het	None	37	12	133214612	133214612	-	None	COSU419	ENSP00000322570.5:p.Tyr1889Cys	ENST00000320574.5:c.5666A>G	12:g.133214612T>C	T	C	Reported in another cancer sample as somatic
POLE	COSG26071	ENST00000320574.5	COSS2725986	P-0010196-T01-IM5	COSO29624826	COSV57693721	COSM6973246	28048782	c.6452A>G	p.Y2151C	missense_variant	het	None	37	12	133202782	133202782	-	28481359	None	ENSP00000322570.5:p.Tyr2151Cys	ENST00000320574.5:c.6452A>G	12:g.133202782T>C	T	C	Confirmed somatic variant
POLE	COSG26071	ENST00000320574.5	COSS2721730	P-0005326-T01-IM5	COSO28614826	COSV57674125	COSM6942779	28058947	c.6704A>G	p.Y2235C	missense_variant	het	None	37	12	133201534	133201534	-	28481359	None	ENSP00000322570.5:p.Tyr2235Cys	ENST00000320574.5:c.6704A>G	12:g.133201534T>C	T	C	Confirmed somatic variant
POLE	COSG26071	ENST00000320574.5	COSS2720040	P-0003555-T01-IM5	COSO27964881	COSV57688523	COSM6929311	28056913	c.6806A>G	p.Y2269C	missense_variant	het	None	37	12	133201338	133201338	-	28481359	None	ENSP00000322570.5:p.Tyr2269Cys	ENST00000320574.5:c.6806A>G	12:g.133201338T>C	T	C	Confirmed somatic variant
POLE	COSG26071	ENST00000320574.5	COSS2467356	SC_9008	COSO32054862	COSV57675479	COSM10046591	28043568	c.2402A>G	p.Y801C	missense_variant	het	None	37	12	133241954	133241954	-	26000489	None	ENSP00000322570.5:p.Tyr801Cys	ENST00000320574.5:c.2402A>G	12:g.133241954T>C	T	C	Confirmed somatic variant
POLE	COSG26071	ENST00000320574.5	COSS2954526	PD36604a	COSO58566078	COSV107341934	COSN32906640	28040255	c.5378+88C>T	p.?	intron_variant	hom	None	37	12	133218145	133218145	-	36219477	None	None	ENST00000320574.5:c.5378+88C>T	12:g.133218145G>A	G	A	Variant of unknown origin
POLE	COSG26071	ENST00000320574.5	COSS2954593	PD36449a	COSO33806050	COSV107342602	COSN32906616	28040496	c.6657+39C>T	p.?	intron_variant	hom	None	37	12	133202192	133202192	-	36219477	None	None	ENST00000320574.5:c.6657+39C>T	12:g.133202192G>A	G	A	Variant of unknown origin
POLE	COSG26071	ENST00000320574.5	COSS2954620	PD36586a	COSO58566078	COSV107342640	COSN32906646	28030357	c.4149+283C>T	p.?	intron_variant	hom	None	37	12	133225232	133225232	-	36219477	None	None	ENST00000320574.5:c.4149+283C>T	12:g.133225232G>A	G	A	Variant of unknown origin
POLE	COSG26071	ENST00000320574.5	COSS2954620	PD36586a	COSO58566078	COSV107342641	COSN32906649	28030359	c.3582+38C>T	p.?	intron_variant	hom	None	37	12	133233684	133233684	-	36219477	None	None	ENST00000320574.5:c.3582+38C>T	12:g.133233684G>A	G	A	Variant of unknown origin
POLE	COSG26071	ENST00000320574.5	COSS2367134	Sample_1	COSO28864826	COSV57689350	COSN17115440	28038060	c.63-561G>A	p.?	intron_variant	hom	None	37	12	133258426	133258426	-	24894453	None	None	ENST00000320574.5:c.63-561G>A	12:g.133258426C>T	C	T	Confirmed somatic variant
POLE	COSG26071	ENST00000320574.5	COSS2954521	PD36594a	COSO32686050	COSV107342284	COSN32906632	28053163	c.5552+419C>T	p.?	intron_variant	hom	None	37	12	133215292	133215292	-	36219477	None	None	ENST00000320574.5:c.5552+419C>T	12:g.133215292G>A	G	A	Variant of unknown origin
POLE	COSG26071	ENST00000320574.5	COSS2954536	PD36622a	COSO33806050	COSV107342250	COSM10530646	28051346	c.6111C>T	p.A2037=	synonymous_variant	hom	None	37	12	133209275	133209275	-	36219477	None	ENSP00000322570.5:p.Ala2037=	ENST00000320574.5:c.6111C>T	12:g.133209275G>A	G	A	Variant of unknown origin
POLE	COSG26071	ENST00000320574.5	COSS2371727	SH-85592	COSO555810550	COSV57675985	COSM5018100	28059928	c.2299G>A	p.E767K	missense_variant	hom	None	37	12	133244109	133244109	-	25589003	None	ENSP00000322570.5:p.Glu767Lys	ENST00000320574.5:c.2299G>A	12:g.133244109C>T	C	T	Confirmed somatic variant
POLE	COSG26071	ENST00000320574.5	COSS2378385	2378385	COSO28864826	COSV57680768	COSM5031046	28044749	c.1264C>T	p.H422Y	missense_variant	hom	None	37	12	133250256	133250256	-	25124163	None	ENSP00000322570.5:p.His422Tyr	ENST00000320574.5:c.1264C>T	12:g.133250256G>A	G	A	Variant of unknown origin
POLE	COSG26071	ENST00000320574.5	COSS2378380	2378380	COSO28864826	COSV57673728	COSM5031044	28035068	c.1238G>A	p.R413K	missense_variant	hom	None	37	12	133250282	133250282	-	25124163	None	ENSP00000322570.5:p.Arg413Lys	ENST00000320574.5:c.1238G>A	12:g.133250282C>T	C	T	Variant of unknown origin
POLE	COSG26071	ENST00000320574.5	COSS2954593	PD36449a	COSO33806050	COSV107342603	COSM10530635	28040499	c.6339C>T	p.S2113=	synonymous_variant	hom	None	37	12	133202895	133202895	-	36219477	None	ENSP00000322570.5:p.Ser2113=	ENST00000320574.5:c.6339C>T	12:g.133202895G>A	G	A	Variant of unknown origin
POLE	COSG26071	ENST00000320574.5	COSS2954408	PD36332a	COSO33456050	COSV107342283	COSM10530621	28058933	c.6644C>T	p.T2215I	missense_variant	hom	None	37	12	133202244	133202244	-	36219477	None	ENSP00000322570.5:p.Thr2215Ile	ENST00000320574.5:c.6644C>T	12:g.133202244G>A	G	A	Variant of unknown origin
POLE	COSG26071	ENST00000320574.5	COSS2954712	PD36426a	COSO32686091	COSV107342401	COSN32906609	28059612	c.*345G>A	p.?	3_prime_UTR_variant	None	None	37	12	133200938	133200938	-	36219477	None	None	ENST00000320574.5:c.*345G>A	12:g.133200938C>T	C	T	Variant of unknown origin
POLE	COSG26071	ENST00000320574.5	COSS2746767	THCC_124T	COSO29824888	COSV57688937	COSN28186801	28048786	c.*62C>A	p.?	3_prime_UTR_variant	None	None	37	12	133201221	133201221	-	None	COSU323	None	ENST00000320574.5:c.*62C>A	12:g.133201221G>T	G	T	Confirmed somatic variant
POLE	COSG26071	ENST00000320574.5	COSS2120230	SS6003305	COSO31394826	COSV57690357	COSN5832513	28047801	c.*555G>T	p.?	3_prime_UTR_variant	None	None	37	12	133200728	133200728	-	None	COSU535	None	ENST00000320574.5:c.*555G>T	12:g.133200728C>A	C	A	Confirmed somatic variant
POLE	COSG26071	ENST00000320574.5	COSS2121595	TCGA-EB-A41A-01	COSO32666078	COSV100267561	COSN30468573	28029608	c.*100C>T	p.?	3_prime_UTR_variant	None	None	37	12	133201183	133201183	-	None	COSU540	None	ENST00000320574.5:c.*100C>T	12:g.133201183G>A	G	A	Confirmed somatic variant
POLE	COSG26071	ENST00000320574.5	COSS2121671	TCGA-EE-A2M5-06	COSO32666078	COSV100266062	COSN30455813	28049504	c.*6C>T	p.?	3_prime_UTR_variant	None	None	37	12	133201277	133201277	-	None	COSU540	None	ENST00000320574.5:c.*6C>T	12:g.133201277G>A	G	A	Confirmed somatic variant
POLE	COSG26071	ENST00000320574.5	COSS1779958	TCGA-BP-5192-01	COSO29645555	COSV100266547	COSN30177490	28049778	c.*132G>A	p.?	3_prime_UTR_variant	None	None	37	12	133201151	133201151	-	None	COSU416	None	ENST00000320574.5:c.*132G>A	12:g.133201151C>T	C	T	Confirmed somatic variant
POLE	COSG26071	ENST00000320574.5	COSS2954648	PD36326a	COSO32926050	COSV107342576	COSN32906611	28036864	c.*44C>T	p.?	3_prime_UTR_variant	None	None	37	12	133201239	133201239	-	36219477	None	None	ENST00000320574.5:c.*44C>T	12:g.133201239G>A	G	A	Variant of unknown origin
POLE	COSG26071	ENST00000320574.5	COSS2193851	TCGA-F7-A624-01	COSO29324830	COSV100265639	COSN30519815	28045988	c.*102G>A	p.?	3_prime_UTR_variant	None	None	37	12	133201181	133201181	-	None	COSU627	None	ENST00000320574.5:c.*102G>A	12:g.133201181C>T	C	T	Confirmed somatic variant
POLE	COSG26071	ENST00000320574.5	COSS2954433	PD36388a	COSO32686078	COSV107342393	COSN32906610	28059693	c.*104C>T	p.?	3_prime_UTR_variant	None	None	37	12	133201179	133201179	-	36219477	None	None	ENST00000320574.5:c.*104C>T	12:g.133201179G>A	G	A	Variant of unknown origin
POLE	COSG26071	ENST00000320574.5	COSS2954390	PD36277a	COSO32666078	COSV107342049	COSN32906612	28047318	c.*31C>T	p.?	3_prime_UTR_variant	None	None	37	12	133201252	133201252	-	36219477	None	None	ENST00000320574.5:c.*31C>T	12:g.133201252G>A	G	A	Variant of unknown origin
POLE	COSG26071	ENST00000320574.5	COSS2954557	PD36680a	COSO32786091	COSV107342050	COSN32906608	28047320	c.*908T>A	p.?	3_prime_UTR_variant	None	None	37	12	133200375	133200375	-	36219477	None	None	ENST00000320574.5:c.*908T>A	12:g.133200375A>T	A	T	Variant of unknown origin
POLE	COSG26071	ENST00000320574.5	COSS2947892	CCA688T001	COSO27814826	COSV107342225	COSM10292202	28063884	c.6136+49_6139del	p.?	coding_sequence_variant,intron_variant,splice_acceptor_variant	None	None	37	12	133209092	133209201	-	36291846	None	None	ENST00000320574.5:c.6136+49_6139del	12:g.133209092_133209201del	TTCCTGGAAGTATAAGGATGCTGAGGGAGGGGTCTGGGACCTGTCTGGCACTGGGGACCTCCCACCTGGGGGACTGGCACCGGGGACCACCCATGGCACACAGAGGAGTT	None	Confirmed somatic variant
POLE	COSG26071	ENST00000320574.5	COSS2296294	Detroit 562	COSO29324830	COSV57683732	COSM4594448	28060888	c.3264_3275+13del	p.?	coding_sequence_variant,intron_variant,splice_donor_variant	None	None	37	12	133235879	133235903	-	25275298	None	None	ENST00000320574.5:c.3264_3275+13del	12:g.133235879_133235903del	ACCTCTCCGTGACAGGGGAGCCCTC	None	Variant of unknown origin
POLE	COSG26071	ENST00000320574.5	COSS2745881	35T	COSO29824888	COSV57686643	COSN29230074	28058226	c.62+1853G>T	p.?	intron_variant	None	None	37	12	133261987	133261987	-	None	COSU660	None	ENST00000320574.5:c.62+1853G>T	12:g.133261987C>A	C	A	Confirmed somatic variant
POLE	COSG26071	ENST00000320574.5	COSS2197262	PCSI_0305_Pa_P_526	COSO29005278	COSV57677369	COSN7611781	28058251	c.801+136G>A	p.?	intron_variant	None	None	37	12	133253813	133253813	-	None	COSU382	None	ENST00000320574.5:c.801+136G>A	12:g.133253813C>T	C	T	Confirmed somatic variant
POLE	COSG26071	ENST00000320574.5	COSS1650962	TCGA-A6-6780-01	COSO28544826	COSV57674692	COSN30735286	28037579	c.3459+23G>A	p.?	intron_variant	None	None	37	12	133233912	133233912	-	22810696	COSU376	None	ENST00000320574.5:c.3459+23G>A	12:g.133233912C>T	C	T	Confirmed somatic variant
POLE	COSG26071	ENST00000320574.5	COSS1651517	TCGA-AF-3911-01	COSO28664826	COSV57683699	COSN18022976	28058627	c.2707-763G>C	p.?	intron_variant	None	None	37	12	133239033	133239033	-	22810696	COSU375	None	ENST00000320574.5:c.2707-763G>C	12:g.133239033C>G	C	G	Confirmed somatic variant
POLE	COSG26071	ENST00000320574.5	COSS2950148	5-148	COSO28974826	COSV107341958	COSN32872432	28040779	c.4551+78G>T	p.?	intron_variant	None	None	37	12	133219732	133219732	-	36991000	None	None	ENST00000320574.5:c.4551+78G>T	12:g.133219732C>A	C	A	Confirmed somatic variant
POLE	COSG26071	ENST00000320574.5	COSS2950148	5-148	COSO28974826	COSV107341961	COSN32872433	28040790	c.3276-93G>A	p.?	intron_variant	None	None	37	12	133234649	133234649	-	36991000	None	None	ENST00000320574.5:c.3276-93G>A	12:g.133234649C>T	C	T	Confirmed somatic variant
POLE	COSG26071	ENST00000320574.5	COSS2950148	5-148	COSO28974826	COSV107341962	COSN32872434	28040793	c.1474-14G>T	p.?	intron_variant	None	None	37	12	133249439	133249439	-	36991000	None	None	ENST00000320574.5:c.1474-14G>T	12:g.133249439C>A	C	A	Confirmed somatic variant
POLE	COSG26071	ENST00000320574.5	COSS2950148	5-148	COSO28974826	COSV107341964	COSN32872435	28041001	c.1021-30A>G	p.?	intron_variant	None	None	37	12	133252436	133252436	-	36991000	None	None	ENST00000320574.5:c.1021-30A>G	12:g.133252436T>C	T	C	Confirmed somatic variant
POLE	COSG26071	ENST00000320574.5	COSS2506618	sysucc-1878T	COSO28864826	COSV57673785	COSN24661742	28033307	c.2562-48T>C	p.?	intron_variant	None	None	37	12	133240782	133240782	-	None	COSU646	None	ENST00000320574.5:c.2562-48T>C	12:g.133240782A>G	A	G	Confirmed somatic variant
POLE	COSG26071	ENST00000320574.5	COSS2744892	2014_Lung_sq_21_T	COSO29914862	COSV57673878	COSN28671595	28034192	c.721-54A>G	p.?	intron_variant	None	None	37	12	133254083	133254083	-	None	COSU583	None	ENST00000320574.5:c.721-54A>G	12:g.133254083T>C	T	C	Confirmed somatic variant
POLE	COSG26071	ENST00000320574.5	COSS2688204	pros_02_dx	COSO27984905	COSV57676729	COSN28647131	28041586	c.286-96G>A	p.?	intron_variant	None	None	37	12	133256904	133256904	-	None	COSU544	None	ENST00000320574.5:c.286-96G>A	12:g.133256904C>T	C	T	Confirmed somatic variant
POLE	COSG26071	ENST00000320574.5	COSS2954348	PD36670a	COSO32726050	COSV107342399	COSN32906647	28059568	c.3583-702C>T	p.?	intron_variant	None	None	37	12	133227177	133227177	-	36219477	None	None	ENST00000320574.5:c.3583-702C>T	12:g.133227177G>A	G	A	Variant of unknown origin
POLE	COSG26071	ENST00000320574.5	COSS2954551	PD36666a	COSO33806050	COSV107342203	COSN32906636	28039354	c.5378+300G>C	p.?	intron_variant	None	None	37	12	133217933	133217933	-	36219477	None	None	ENST00000320574.5:c.5378+300G>C	12:g.133217933C>G	C	G	Variant of unknown origin
POLE	COSG26071	ENST00000320574.5	COSS2263518	LP6007414-DNA_A02	COSO31394826	COSV57673214	COSN15019704	28030126	c.3582+2783C>T	p.?	intron_variant	None	None	37	12	133230939	133230939	-	None	COSU535	None	ENST00000320574.5:c.3582+2783C>T	12:g.133230939G>A	G	A	Confirmed somatic variant
POLE	COSG26071	ENST00000320574.5	COSS2954367	PD36218a	COSO58566091	COSV107342410	COSN32906622	28061536	c.6004+622C>T	p.?	intron_variant	None	None	37	12	133210150	133210150	-	36219477	None	None	ENST00000320574.5:c.6004+622C>T	12:g.133210150G>A	G	A	Variant of unknown origin
POLE	COSG26071	ENST00000320574.5	COSS2954367	PD36218a	COSO58566091	COSV107342411	COSN32906633	28061541	c.5552+39C>T	p.?	intron_variant	None	None	37	12	133215672	133215672	-	36219477	None	None	ENST00000320574.5:c.5552+39C>T	12:g.133215672G>A	G	A	Variant of unknown origin
POLE	COSG26071	ENST00000320574.5	COSS2954367	PD36218a	COSO58566091	COSV107341934	COSN32906640	28040255	c.5378+88C>T	p.?	intron_variant	None	None	37	12	133218145	133218145	-	36219477	None	None	ENST00000320574.5:c.5378+88C>T	12:g.133218145G>A	G	A	Variant of unknown origin
POLE	COSG26071	ENST00000320574.5	COSS2954367	PD36218a	COSO58566091	COSV57674692	COSN30735286	28037579	c.3459+23G>A	p.?	intron_variant	None	None	37	12	133233912	133233912	-	36219477	None	None	ENST00000320574.5:c.3459+23G>A	12:g.133233912C>T	C	T	Reported in another cancer sample as somatic
POLE	COSG26071	ENST00000320574.5	COSS2748111	139	COSO36004862	COSV100268305	COSN30559444	28061595	c.4952+48G>A	p.?	intron_variant	None	None	37	12	133219044	133219044	-	None	COSU683	None	ENST00000320574.5:c.4952+48G>A	12:g.133219044C>T	C	T	Confirmed somatic variant
POLE	COSG26071	ENST00000320574.5	COSS2386300	ML_108_T_01	COSO32664862	COSV57686170	COSN20450510	28047365	c.6005-369A>G	p.?	intron_variant	None	None	37	12	133209750	133209750	-	None	COSU656	None	ENST00000320574.5:c.6005-369A>G	12:g.133209750T>C	T	C	Confirmed somatic variant
POLE	COSG26071	ENST00000320574.5	COSS1651139	TCGA-AD-5900-01	COSO28544826	COSV57692076	COSN18257937	28041379	c.6330+111C>T	p.?	intron_variant	None	None	37	12	133208790	133208790	-	22810696	COSU376	None	ENST00000320574.5:c.6330+111C>T	12:g.133208790G>A	G	A	Confirmed somatic variant
POLE	COSG26071	ENST00000320574.5	COSS1651337	TCGA-G4-6588-01	COSO28454826	COSV57682981	COSN18436301	28041503	c.5811+86C>T	p.?	intron_variant	None	None	37	12	133212392	133212392	-	22810696	COSU376	None	ENST00000320574.5:c.5811+86C>T	12:g.133212392G>A	G	A	Confirmed somatic variant
POLE	COSG26071	ENST00000320574.5	COSS1651337	TCGA-G4-6588-01	COSO28454826	COSV57682985	COSN18436302	28041506	c.4953-22G>A	p.?	intron_variant	None	None	37	12	133219005	133219005	-	22810696	COSU376	None	ENST00000320574.5:c.4953-22G>A	12:g.133219005C>T	C	T	Confirmed somatic variant
POLE	COSG26071	ENST00000320574.5	COSS1651337	TCGA-G4-6588-01	COSO28454826	COSV57682990	COSN18436303	28041508	c.910-59A>G	p.?	intron_variant	None	None	37	12	133252849	133252849	-	22810696	COSU376	None	ENST00000320574.5:c.910-59A>G	12:g.133252849T>C	T	C	Confirmed somatic variant
POLE	COSG26071	ENST00000320574.5	COSS2456756	sysucc-834T	COSO28864826	COSV57691848	COSN19771234	28041553	c.1226+56G>T	p.?	intron_variant	None	None	37	12	133251928	133251928	-	None	COSU646	None	ENST00000320574.5:c.1226+56G>T	12:g.133251928C>A	C	A	Confirmed somatic variant
POLE	COSG26071	ENST00000320574.5	COSS2507110	1308T	COSO29004841	COSV57682923	COSN20319818	28041569	c.6331-1870G>A	p.?	intron_variant	None	None	37	12	133204773	133204773	-	None	COSU586	None	ENST00000320574.5:c.6331-1870G>A	12:g.133204773C>T	C	T	Confirmed somatic variant
POLE	COSG26071	ENST00000320574.5	COSS2744921	2014_Lung_sq_50_T	COSO29914862	COSV57690151	COSN28651143	28041583	c.802-71T>C	p.?	intron_variant	None	None	37	12	133253310	133253310	-	None	COSU583	None	ENST00000320574.5:c.802-71T>C	12:g.133253310A>G	A	G	Confirmed somatic variant
POLE	COSG26071	ENST00000320574.5	COSS2744921	2014_Lung_sq_50_T	COSO29914862	COSV57676729	COSN28647131	28041586	c.286-96G>A	p.?	intron_variant	None	None	37	12	133256904	133256904	-	None	COSU583	None	ENST00000320574.5:c.286-96G>A	12:g.133256904C>T	C	T	Confirmed somatic variant
POLE	COSG26071	ENST00000320574.5	COSS2747657	GCYC_092_T	COSO36004862	COSV100267173	COSN30705000	28041594	c.5174-14G>A	p.?	intron_variant	None	None	37	12	133218451	133218451	-	None	COSU683	None	ENST00000320574.5:c.5174-14G>A	12:g.133218451C>T	C	T	Confirmed somatic variant
POLE	COSG26071	ENST00000320574.5	COSS2746114	G-2A	COSO28864826	COSV57677552	COSN28878443	28041740	c.4551+85C>T	p.?	intron_variant	None	None	37	12	133219725	133219725	-	None	COSU646	None	ENST00000320574.5:c.4551+85C>T	12:g.133219725G>A	G	A	Confirmed somatic variant
POLE	COSG26071	ENST00000320574.5	COSS2746114	G-2A	COSO28864826	COSV57677558	COSN28881419	28041742	c.2706+65G>T	p.?	intron_variant	None	None	37	12	133240525	133240525	-	None	COSU646	None	ENST00000320574.5:c.2706+65G>T	12:g.133240525C>A	C	A	Confirmed somatic variant
POLE	COSG26071	ENST00000320574.5	COSS2688116	T_CCA_IT_4	COSO27814862	COSV57673370	COSN28946729	28037854	c.4149+1480del	p.?	intron_variant	None	None	37	12	133224047	133224047	-	None	COSU653	None	ENST00000320574.5:c.4149+1480del	12:g.133224047del	A	None	Confirmed somatic variant
POLE	COSG26071	ENST00000320574.5	COSS2688274	CPCG0464-F1	COSO32054826	COSV57677850	COSN29778609	28064525	c.3582+2971dup	p.?	intron_variant	None	None	37	12	133230760	133230761	-	None	COSU537	None	ENST00000320574.5:c.3582+2971dup	12:g.133230760dup	None	T	Confirmed somatic variant
POLE	COSG26071	ENST00000320574.5	COSS2954562	PD36690a	COSO34086050	COSV107342244	COSN32906659	28035392	c.3060+469C>T	p.?	intron_variant	None	None	37	12	133237086	133237086	-	36219477	None	None	ENST00000320574.5:c.3060+469C>T	12:g.133237086G>A	G	A	Variant of unknown origin
POLE	COSG26071	ENST00000320574.5	COSS2954689	PD36170a	COSO58566091	COSV107342390	COSN32906625	28029312	c.6004+191C>T	p.?	intron_variant	None	None	37	12	133210581	133210581	-	36219477	None	None	ENST00000320574.5:c.6004+191C>T	12:g.133210581G>A	G	A	Variant of unknown origin
POLE	COSG26071	ENST00000320574.5	COSS2745884	39T	COSO29824888	COSV57675700	COSM7308767	28048701	c.1687-10G>A	p.?	intron_variant	None	None	37	12	133248918	133248918	-	None	COSU660	None	ENST00000320574.5:c.1687-10G>A	12:g.133248918C>T	C	T	Confirmed somatic variant
POLE	COSG26071	ENST00000320574.5	COSS2745923	T_CCA_TH_8	COSO27814862	COSV57687358	COSN27550662	28046119	c.63-1014_63-1013del	p.?	intron_variant	None	None	37	12	133258889	133258890	-	None	COSU653	None	ENST00000320574.5:c.63-1014_63-1013del	12:g.133258889_133258890del	AA	None	Confirmed somatic variant
POLE	COSG26071	ENST00000320574.5	COSS1651175	TCGA-AZ-6601-01	COSO28694826	COSV57675040	COSN18303788	28049007	c.2562-69G>T	p.?	intron_variant	None	None	37	12	133240803	133240803	-	22810696	COSU376	None	ENST00000320574.5:c.2562-69G>T	12:g.133240803C>A	C	A	Confirmed somatic variant
POLE	COSG26071	ENST00000320574.5	COSS1651233	TCGA-CM-6171-01	COSO28544826	COSV57691880	COSN18357844	28049009	c.1020+27C>T	p.?	intron_variant	None	None	37	12	133252653	133252653	-	22810696	COSU376	None	ENST00000320574.5:c.1020+27C>T	12:g.133252653G>A	G	A	Confirmed somatic variant
POLE	COSG26071	ENST00000320574.5	COSS2584587	4	COSO32766047	COSV57680318	COSN24313130	28049067	c.6532-81C>T	p.?	intron_variant	None	None	37	12	133202437	133202437	-	27592799	None	None	ENST00000320574.5:c.6532-81C>T	12:g.133202437G>A	G	A	Confirmed somatic variant
POLE	COSG26071	ENST00000320574.5	COSS2954652	PD36697a	COSO32686050	COSV107342557	COSN32906650	28031207	c.3460-24C>T	p.?	intron_variant	None	None	37	12	133233868	133233868	-	36219477	None	None	ENST00000320574.5:c.3460-24C>T	12:g.133233868G>A	G	A	Variant of unknown origin
POLE	COSG26071	ENST00000320574.5	COSS2954696	PD36281a	COSO58566091	COSV107342559	COSN32906661	28031221	c.3060+155C>T	p.?	intron_variant	None	None	37	12	133237400	133237400	-	36219477	None	None	ENST00000320574.5:c.3060+155C>T	12:g.133237400G>A	G	A	Variant of unknown origin
POLE	COSG26071	ENST00000320574.5	COSS1527310	PD7207a	COSO28395278	COSV57689529	COSN21344674	28031262	c.5552+412G>T	p.?	intron_variant	None	None	37	12	133215299	133215299	-	None	COSU652	None	ENST00000320574.5:c.5552+412G>T	12:g.133215299C>A	C	A	Confirmed somatic variant
POLE	COSG26071	ENST00000320574.5	COSS2197226	PCSI_0083_Pa_P_526	COSO29005278	COSV57689589	COSN7611778	28031267	c.6330+687G>A	p.?	intron_variant	None	None	37	12	133208214	133208214	-	None	COSU382	None	ENST00000320574.5:c.6330+687G>A	12:g.133208214C>T	C	T	Confirmed somatic variant
POLE	COSG26071	ENST00000320574.5	COSS1768230	PD11760a	COSO28395278	COSV57682436	COSN21822931	28031294	c.3582+1541C>T	p.?	intron_variant	None	None	37	12	133232181	133232181	-	None	COSU652	None	ENST00000320574.5:c.3582+1541C>T	12:g.133232181G>A	G	A	Confirmed somatic variant
POLE	COSG26071	ENST00000320574.5	COSS2194512	CHC314T	COSO29825606	COSV57686123	COSN24979484	28046170	c.4150-337G>T	p.?	intron_variant	None	None	37	12	133220900	133220900	-	None	COSU381	None	ENST00000320574.5:c.4150-337G>T	12:g.133220900C>A	C	A	Confirmed somatic variant
POLE	COSG26071	ENST00000320574.5	COSS2634230	LICA-CN-HCC_WGS_023T	COSO29824888	COSV57684384	COSN26629790	28046185	c.5811+255A>T	p.?	intron_variant	None	None	37	12	133212223	133212223	-	None	COSU660	None	ENST00000320574.5:c.5811+255A>T	12:g.133212223T>A	T	A	Confirmed somatic variant
POLE	COSG26071	ENST00000320574.5	COSS2197239	PCSI_0218_Pa_P_526	COSO29005278	COSV57686915	COSN7611779	28046178	c.4150-1825T>G	p.?	intron_variant	None	None	37	12	133222388	133222388	-	None	COSU382	None	ENST00000320574.5:c.4150-1825T>G	12:g.133222388A>C	A	C	Confirmed somatic variant
POLE	COSG26071	ENST00000320574.5	COSS2745861	206T	COSO29824888	COSV57688088	COSN29221149	28046189	c.204+115G>A	p.?	intron_variant	None	None	37	12	133257609	133257609	-	None	COSU660	None	ENST00000320574.5:c.204+115G>A	12:g.133257609C>T	C	T	Confirmed somatic variant
POLE	COSG26071	ENST00000320574.5	COSS2907498	P3_Post	COSO28864826	COSV105885033	COSN32287882	28046449	c.3275+15dup	p.?	intron_variant	None	None	37	12	133235871	133235872	-	25673644	None	None	ENST00000320574.5:c.3275+15dup	12:g.133235871dup	None	G	Confirmed somatic variant
POLE	COSG26071	ENST00000320574.5	COSS2688163	LP6008202-DNA_C02	COSO31394826	COSV57691479	COSN27112095	28047850	c.63-1022T>A	p.?	intron_variant	None	None	37	12	133258887	133258887	-	None	COSU535	None	ENST00000320574.5:c.63-1022T>A	12:g.133258887A>T	A	T	Confirmed somatic variant
POLE	COSG26071	ENST00000320574.5	COSS2748247	275	COSO36004862	COSV100265895	COSN30567905	28031542	c.5553-22G>A	p.?	intron_variant	None	None	37	12	133214747	133214747	-	None	COSU683	None	ENST00000320574.5:c.5553-22G>A	12:g.133214747C>T	C	T	Confirmed somatic variant
POLE	COSG26071	ENST00000320574.5	COSS2688257	CPCG9001-P2	COSO32054826	COSV57689424	COSN27189401	28031768	c.801+129G>T	p.?	intron_variant	None	None	37	12	133253820	133253820	-	None	COSU537	None	ENST00000320574.5:c.801+129G>T	12:g.133253820C>A	C	A	Confirmed somatic variant
POLE	COSG26071	ENST00000320574.5	COSS2120231	SS6003306	COSO31394826	COSV57678241	COSN23462805	28031848	c.6331-1142G>A	p.?	intron_variant	None	None	37	12	133204045	133204045	-	None	COSU535	None	ENST00000320574.5:c.6331-1142G>A	12:g.133204045C>T	C	T	Confirmed somatic variant
POLE	COSG26071	ENST00000320574.5	COSS2607142	HUB-02-C2-098	COSO28864826	COSV57681912	COSN24381586	28032031	c.5812-11A>G	p.?	intron_variant	None	None	37	12	133210975	133210975	-	None	COSU670	None	ENST00000320574.5:c.5812-11A>G	12:g.133210975T>C	T	C	Confirmed somatic variant
POLE	COSG26071	ENST00000320574.5	COSS2950147	5-147	COSO28974826	COSV57685865	COSN32862512	28034881	c.5553-115C>T	p.?	intron_variant	None	None	37	12	133214840	133214840	-	36991000	None	None	ENST00000320574.5:c.5553-115C>T	12:g.133214840G>A	G	A	Confirmed somatic variant
POLE	COSG26071	ENST00000320574.5	COSS2196346	AOCS-112-1-2	COSO30135473	COSV57678986	COSN8702081	28061246	c.4150-1880G>A	p.?	intron_variant	None	None	37	12	133222443	133222443	-	None	COSU585	None	ENST00000320574.5:c.4150-1880G>A	12:g.133222443C>T	C	T	Confirmed somatic variant
POLE	COSG26071	ENST00000320574.5	COSS1919210	HCC4T	COSO29824862	COSV57678665	COSN5714267	28039142	c.1794+94C>T	p.?	intron_variant	None	None	37	12	133248707	133248707	-	None	COSU323	None	ENST00000320574.5:c.1794+94C>T	12:g.133248707G>A	G	A	Confirmed somatic variant
POLE	COSG26071	ENST00000320574.5	COSS1651165	TCGA-AZ-4615-01	COSO28584826	COSV57675040	COSN18303788	28049007	c.2562-69G>T	p.?	intron_variant	None	None	37	12	133240803	133240803	-	22810696	COSU376	None	ENST00000320574.5:c.2562-69G>T	12:g.133240803C>A	C	A	Confirmed somatic variant
POLE	COSG26071	ENST00000320574.5	COSS1651165	TCGA-AZ-4615-01	COSO28584826	COSV57675047	COSN18287940	28061363	c.1226+44G>T	p.?	intron_variant	None	None	37	12	133251940	133251940	-	22810696	COSU376	None	ENST00000320574.5:c.1226+44G>T	12:g.133251940C>A	C	A	Confirmed somatic variant
POLE	COSG26071	ENST00000320574.5	COSS2120232	SS6003308	COSO31394826	COSV57677342	COSN5832514	28038919	c.4149+397A>G	p.?	intron_variant	None	None	37	12	133225118	133225118	-	None	COSU535	None	ENST00000320574.5:c.4149+397A>G	12:g.133225118T>C	T	C	Confirmed somatic variant
POLE	COSG26071	ENST00000320574.5	COSS1474035	PD5934a	COSO28395278	COSV57689829	COSN22790503	28038921	c.801+144_801+145insG	p.?	intron_variant	None	None	37	12	133253804	133253805	-	None	COSU652	None	ENST00000320574.5:c.801+144_801+145insG	12:g.133253804_133253805insC	None	C	Confirmed somatic variant
POLE	COSG26071	ENST00000320574.5	COSS2196366	AOCS-113-1-5	COSO30135473	COSV57682861	COSN8702086	28038957	c.1227-517T>C	p.?	intron_variant	None	None	37	12	133250810	133250810	-	None	COSU585	None	ENST00000320574.5:c.1227-517T>C	12:g.133250810A>G	A	G	Confirmed somatic variant
POLE	COSG26071	ENST00000320574.5	COSS2747484	GCTK_489_T	COSO36004862	COSV100266213	COSN30731970	28038996	c.2865-46del	p.?	intron_variant	None	None	37	12	133237799	133237799	-	None	COSU683	None	ENST00000320574.5:c.2865-46del	12:g.133237799del	G	None	Confirmed somatic variant
POLE	COSG26071	ENST00000320574.5	COSS2747484	GCTK_489_T	COSO36004862	COSV57683305	COSN30730911	28039100	c.2864+36C>T	p.?	intron_variant	None	None	37	12	133238077	133238077	-	None	COSU683	None	ENST00000320574.5:c.2864+36C>T	12:g.133238077G>A	G	A	Confirmed somatic variant
POLE	COSG26071	ENST00000320574.5	COSS2954346	PD36660a	COSO32786050	COSV107342279	COSN32906645	28039123	c.4291-60G>A	p.?	intron_variant	None	None	37	12	133220206	133220206	-	36219477	None	None	ENST00000320574.5:c.4291-60G>A	12:g.133220206C>T	C	T	Variant of unknown origin
POLE	COSG26071	ENST00000320574.5	COSS2954589	PD36389a	COSO32786091	COSV107342610	COSN32906638	28039126	c.5378+204G>A	p.?	intron_variant	None	None	37	12	133218029	133218029	-	36219477	None	None	ENST00000320574.5:c.5378+204G>A	12:g.133218029C>T	C	T	Variant of unknown origin
POLE	COSG26071	ENST00000320574.5	COSS2954682	PD36489a	COSO58566050	COSV107342611	COSN32906655	28039130	c.3061-474C>T	p.?	intron_variant	None	None	37	12	133236569	133236569	-	36219477	None	None	ENST00000320574.5:c.3061-474C>T	12:g.133236569G>A	G	A	Variant of unknown origin
POLE	COSG26071	ENST00000320574.5	COSS2120581	SNUH_G47_S1	COSO27984905	COSV57683709	COSN8863805	28039140	c.6657+16C>T	p.?	intron_variant	None	None	37	12	133202215	133202215	-	None	COSU544	None	ENST00000320574.5:c.6657+16C>T	12:g.133202215G>A	G	A	Confirmed somatic variant
POLE	COSG26071	ENST00000320574.5	COSS2120838	HCC4	COSO29824862	COSV57678665	COSN5714267	28039142	c.1794+94C>T	p.?	intron_variant	None	None	37	12	133248707	133248707	-	None	COSU323	None	ENST00000320574.5:c.1794+94C>T	12:g.133248707G>A	G	A	Confirmed somatic variant
POLE	COSG26071	ENST00000320574.5	COSS2197582	0008_CRUK_PC_0008_T1_DNA	COSO32054826	COSV57678676	COSN8339666	28039145	c.3583-1136G>T	p.?	intron_variant	None	None	37	12	133227611	133227611	-	None	COSU538	None	ENST00000320574.5:c.3583-1136G>T	12:g.133227611C>A	C	A	Confirmed somatic variant
POLE	COSG26071	ENST00000320574.5	COSS1651091	TCGA-AA-3986-01	COSO28614826	COSV57685521	COSN18240653	28044675	c.6330+1123T>C	p.?	intron_variant	None	None	37	12	133207778	133207778	-	22810696	COSU376	None	ENST00000320574.5:c.6330+1123T>C	12:g.133207778A>G	A	G	Confirmed somatic variant
POLE	COSG26071	ENST00000320574.5	COSS1759794	PD11360a	COSO28395278	COSV57679459	COSN21154841	28044718	c.1794+621C>T	p.?	intron_variant	None	None	37	12	133248180	133248180	-	None	COSU652	None	ENST00000320574.5:c.1794+621C>T	12:g.133248180G>A	G	A	Confirmed somatic variant
POLE	COSG26071	ENST00000320574.5	COSS2193432	TCGA-CK-4951-01	COSO28584826	COSV57691910	COSN18325277	28044738	c.5552+167G>A	p.?	intron_variant	None	None	37	12	133215544	133215544	-	22810696	COSU376	None	ENST00000320574.5:c.5552+167G>A	12:g.133215544C>T	C	T	Confirmed somatic variant
POLE	COSG26071	ENST00000320574.5	COSS2193432	TCGA-CK-4951-01	COSO28584826	COSV57691912	COSN18325278	28044742	c.3275+102G>A	p.?	intron_variant	None	None	37	12	133235779	133235779	-	22810696	COSU376	None	ENST00000320574.5:c.3275+102G>A	12:g.133235779C>T	C	T	Confirmed somatic variant
POLE	COSG26071	ENST00000320574.5	COSS2193432	TCGA-CK-4951-01	COSO28584826	COSV57691916	COSN18325279	28044744	c.424-74T>A	p.?	intron_variant	None	None	37	12	133256311	133256311	-	22810696	COSU376	None	ENST00000320574.5:c.424-74T>A	12:g.133256311A>T	A	T	Confirmed somatic variant
POLE	COSG26071	ENST00000320574.5	COSS2456400	1323-01-02TD	COSO27985045	COSV57679014	COSN19148132	28044755	c.63-1020T>A	p.?	intron_variant	None	None	37	12	133258885	133258885	-	None	COSU340	None	ENST00000320574.5:c.63-1020T>A	12:g.133258885A>T	A	T	Confirmed somatic variant
POLE	COSG26071	ENST00000320574.5	COSS1613704	PD9002a	COSO28395278	COSV57691062	COSN22394406	28045001	c.578+667C>T	p.?	intron_variant	None	None	37	12	133255416	133255416	-	None	COSU652	None	ENST00000320574.5:c.578+667C>T	12:g.133255416G>A	G	A	Confirmed somatic variant
POLE	COSG26071	ENST00000320574.5	COSS1651204	TCGA-CK-6751-01	COSO28454826	COSV57680192	COSN18340009	28045007	c.2174-96G>A	p.?	intron_variant	None	None	37	12	133244330	133244330	-	22810696	COSU376	None	ENST00000320574.5:c.2174-96G>A	12:g.133244330C>T	C	T	Confirmed somatic variant
POLE	COSG26071	ENST00000320574.5	COSS2120977	RK125_C01	COSO29824862	COSV57686719	COSN5318520	28045015	c.801+127A>G	p.?	intron_variant	None	None	37	12	133253822	133253822	-	None	COSU322	None	ENST00000320574.5:c.801+127A>G	12:g.133253822T>C	T	C	Confirmed somatic variant
POLE	COSG26071	ENST00000320574.5	COSS1651215	TCGA-CM-5348-01	COSO28454826	COSV57674707	COSN18344646	28057416	c.801+112C>A	p.?	intron_variant	None	None	37	12	133253837	133253837	-	22810696	COSU376	None	ENST00000320574.5:c.801+112C>A	12:g.133253837G>T	G	T	Confirmed somatic variant
POLE	COSG26071	ENST00000320574.5	COSS2607138	HUB-02-B2-096	COSO28864826	COSV57686346	COSN24390229	28057434	c.3378+149C>T	p.?	intron_variant	None	None	37	12	133234305	133234305	-	None	COSU670	None	ENST00000320574.5:c.3378+149C>T	12:g.133234305G>A	G	A	Confirmed somatic variant
POLE	COSG26071	ENST00000320574.5	COSS2688397	DA14045	COSO29026529	COSV57678860	COSN27774514	28057441	c.6331-811T>A	p.?	intron_variant	None	None	37	12	133203714	133203714	-	None	COSU677	None	ENST00000320574.5:c.6331-811T>A	12:g.133203714A>T	A	T	Confirmed somatic variant
POLE	COSG26071	ENST00000320574.5	COSS2954459	PD36451a	COSO58566078	COSV107342082	COSN32906629	28057468	c.5553-208C>T	p.?	intron_variant	None	None	37	12	133214933	133214933	-	36219477	None	None	ENST00000320574.5:c.5553-208C>T	12:g.133214933G>A	G	A	Variant of unknown origin
POLE	COSG26071	ENST00000320574.5	COSS2954686	PD36545a	COSO32686091	COSV107342262	COSN32906628	28057470	c.5553-63G>A	p.?	intron_variant	None	None	37	12	133214788	133214788	-	36219477	None	None	ENST00000320574.5:c.5553-63G>A	12:g.133214788C>T	C	T	Variant of unknown origin
POLE	COSG26071	ENST00000320574.5	COSS2950144	5-144	COSO28974826	COSV107342616	COSN32859966	28057713	c.4006-56C>T	p.?	intron_variant	None	None	37	12	133225714	133225714	-	36991000	None	None	ENST00000320574.5:c.4006-56C>T	12:g.133225714G>A	G	A	Confirmed somatic variant
POLE	COSG26071	ENST00000320574.5	COSS2954454	PD36437a	COSO32786050	COSV107342617	COSN32906656	28057716	c.3061-529G>A	p.?	intron_variant	None	None	37	12	133236624	133236624	-	36219477	None	None	ENST00000320574.5:c.3061-529G>A	12:g.133236624C>T	C	T	Variant of unknown origin
POLE	COSG26071	ENST00000320574.5	COSS2906750	Grade2-06	COSO283610778	COSV105885213	COSM10002298	28057725	c.4552-10G>T	p.?	intron_variant	None	None	37	12	133219592	133219592	-	32716568	None	None	ENST00000320574.5:c.4552-10G>T	12:g.133219592C>A	C	A	Variant of unknown origin
POLE	COSG26071	ENST00000320574.5	COSS2954719	PD36485a	COSO32786091	COSV107342604	COSN32906652	28057732	c.3276-589C>T	p.?	intron_variant	None	None	37	12	133235145	133235145	-	36219477	None	None	ENST00000320574.5:c.3276-589C>T	12:g.133235145G>A	G	A	Variant of unknown origin
POLE	COSG26071	ENST00000320574.5	COSS2262930	TCGA-NH-A6GA-01	COSO28584826	COSV57675393	COSN18449286	28039948	c.204+58C>T	p.?	intron_variant	None	None	37	12	133257666	133257666	-	22810696	COSU376	None	ENST00000320574.5:c.204+58C>T	12:g.133257666G>A	G	A	Confirmed somatic variant
POLE	COSG26071	ENST00000320574.5	COSS2549737	OSCC-GB_01360111	COSO30454862	COSV57688437	COSN23842228	28039976	c.63-1349A>G	p.?	intron_variant	None	None	37	12	133259214	133259214	-	None	COSU539	None	ENST00000320574.5:c.63-1349A>G	12:g.133259214T>C	T	C	Confirmed somatic variant
POLE	COSG26071	ENST00000320574.5	COSS2634805	TNKTL13	COSO27985510	COSV57690267	COSN27638957	28039984	c.5678+953T>C	p.?	intron_variant	None	None	37	12	133213647	133213647	-	None	COSU673	None	ENST00000320574.5:c.5678+953T>C	12:g.133213647A>G	A	G	Confirmed somatic variant
POLE	COSG26071	ENST00000320574.5	COSS2194686	RK308_C01	COSO29824862	COSV57692636	COSN5936110	28048037	c.5811+119G>A	p.?	intron_variant	None	None	37	12	133212359	133212359	-	None	COSU322	None	ENST00000320574.5:c.5811+119G>A	12:g.133212359C>T	C	T	Confirmed somatic variant
POLE	COSG26071	ENST00000320574.5	COSS2194686	RK308_C01	COSO29824862	COSV57692640	COSN5936111	28048040	c.3276-203G>A	p.?	intron_variant	None	None	37	12	133234759	133234759	-	None	COSU322	None	ENST00000320574.5:c.3276-203G>A	12:g.133234759C>T	C	T	Confirmed somatic variant
POLE	COSG26071	ENST00000320574.5	COSS2340694	RK280_C01	COSO29824862	COSV57683518	COSN16376401	28048211	c.801+190A>G	p.?	intron_variant	None	None	37	12	133253759	133253759	-	None	COSU322	None	ENST00000320574.5:c.801+190A>G	12:g.133253759T>C	T	C	Confirmed somatic variant
POLE	COSG26071	ENST00000320574.5	COSS1651015	TCGA-AA-3672-01	COSO28614826	COSV57674698	COSN18178730	28048276	c.5378+120C>T	p.?	intron_variant	None	None	37	12	133218113	133218113	-	22810696	COSU376	None	ENST00000320574.5:c.5378+120C>T	12:g.133218113G>A	G	A	Confirmed somatic variant
POLE	COSG26071	ENST00000320574.5	COSS1651015	TCGA-AA-3672-01	COSO28614826	COSV57674702	COSN18178731	28048279	c.1686+73G>A	p.?	intron_variant	None	None	37	12	133249140	133249140	-	22810696	COSU376	None	ENST00000320574.5:c.1686+73G>A	12:g.133249140C>T	C	T	Confirmed somatic variant
POLE	COSG26071	ENST00000320574.5	COSS1610371	PD8979a	COSO28395278	COSV57692165	COSN22214216	28048280	c.63-1678T>A	p.?	intron_variant	None	None	37	12	133259543	133259543	-	None	COSU652	None	ENST00000320574.5:c.63-1678T>A	12:g.133259543A>T	A	T	Confirmed somatic variant
POLE	COSG26071	ENST00000320574.5	COSS2121097	8016537	COSO29005278	COSV57691958	COSN7318714	28048443	c.1226+191G>A	p.?	intron_variant	None	None	37	12	133251793	133251793	-	None	COSU328	None	ENST00000320574.5:c.1226+191G>A	12:g.133251793C>T	C	T	Confirmed somatic variant
POLE	COSG26071	ENST00000320574.5	COSS1651200	TCGA-CK-5916-01	COSO28454826	COSV57691610	COSN18335274	28048451	c.579-276G>A	p.?	intron_variant	None	None	37	12	133254581	133254581	-	22810696	COSU376	None	ENST00000320574.5:c.579-276G>A	12:g.133254581C>T	C	T	Confirmed somatic variant
POLE	COSG26071	ENST00000320574.5	COSS2634313	CHG-13-11735T	COSO29824888	COSV57691125	COSN26596090	28058944	c.2468+53G>A	p.?	intron_variant	None	None	37	12	133241835	133241835	-	None	COSU660	None	ENST00000320574.5:c.2468+53G>A	12:g.133241835C>T	C	T	Confirmed somatic variant
POLE	COSG26071	ENST00000320574.5	COSS1527318	PD7211a	COSO28395278	COSV57688765	COSN21082133	28058957	c.3276-627G>C	p.?	intron_variant	None	None	37	12	133235183	133235183	-	None	COSU652	None	ENST00000320574.5:c.3276-627G>C	12:g.133235183C>G	C	G	Confirmed somatic variant
POLE	COSG26071	ENST00000320574.5	COSS2954588	PD36366a	COSO32926091	COSV107342254	COSN32906624	28058967	c.6004+213C>T	p.?	intron_variant	None	None	37	12	133210559	133210559	-	36219477	None	None	ENST00000320574.5:c.6004+213C>T	12:g.133210559G>A	G	A	Variant of unknown origin
POLE	COSG26071	ENST00000320574.5	COSS2954764	PD36297a	COSO59536073	COSV107342255	COSN32906672	28058971	c.424-26A>G	p.?	intron_variant	None	None	37	12	133256263	133256263	-	36219477	None	None	ENST00000320574.5:c.424-26A>G	12:g.133256263T>C	T	C	Variant of unknown origin
POLE	COSG26071	ENST00000320574.5	COSS2634966	0161_CRUK_PC_0161_T1_DNA	COSO32054826	COSV57683872	COSN26312038	28059164	c.63-270A>G	p.?	intron_variant	None	None	37	12	133258135	133258135	-	None	COSU538	None	ENST00000320574.5:c.63-270A>G	12:g.133258135T>C	T	C	Confirmed somatic variant
POLE	COSG26071	ENST00000320574.5	COSS2747548	GCTK_394_T	COSO36004862	COSV100267668	COSN30601331	28035305	c.1923+35C>T	p.?	intron_variant	None	None	37	12	133245362	133245362	-	None	COSU683	None	ENST00000320574.5:c.1923+35C>T	12:g.133245362G>A	G	A	Confirmed somatic variant
POLE	COSG26071	ENST00000320574.5	COSS2747561	GCYC_104_T	COSO36004862	COSV100267705	COSN30602394	28035307	c.1687-124G>A	p.?	intron_variant	None	None	37	12	133249032	133249032	-	None	COSU683	None	ENST00000320574.5:c.1687-124G>A	12:g.133249032C>T	C	T	Confirmed somatic variant
POLE	COSG26071	ENST00000320574.5	COSS2051798	PD18771a	COSO28395292	COSV57680958	COSN22414848	28035322	c.1020+56G>A	p.?	intron_variant	None	None	37	12	133252624	133252624	-	None	COSU652	None	ENST00000320574.5:c.1020+56G>A	12:g.133252624C>T	C	T	Confirmed somatic variant
POLE	COSG26071	ENST00000320574.5	COSS2186345	AOCS-088-3-8	COSO30135473	COSV57690564	COSN8702085	28035327	c.2707-957G>A	p.?	intron_variant	None	None	37	12	133239227	133239227	-	None	COSU585	None	ENST00000320574.5:c.2707-957G>A	12:g.133239227C>T	C	T	Confirmed somatic variant
POLE	COSG26071	ENST00000320574.5	COSS2954546	PD36656a	COSO33806091	COSV107342243	COSN32906613	28035386	c.6658-71C>T	p.?	intron_variant	None	None	37	12	133201651	133201651	-	36219477	None	None	ENST00000320574.5:c.6658-71C>T	12:g.133201651G>A	G	A	Variant of unknown origin
POLE	COSG26071	ENST00000320574.5	COSS2954546	PD36656a	COSO33806091	COSV107342244	COSN32906659	28035392	c.3060+469C>T	p.?	intron_variant	None	None	37	12	133237086	133237086	-	36219477	None	None	ENST00000320574.5:c.3060+469C>T	12:g.133237086G>A	G	A	Variant of unknown origin
POLE	COSG26071	ENST00000320574.5	COSS2954546	PD36656a	COSO33806091	COSV107342245	COSN32906668	28035395	c.1473+54C>T	p.?	intron_variant	None	None	37	12	133249696	133249696	-	36219477	None	None	ENST00000320574.5:c.1473+54C>T	12:g.133249696G>A	G	A	Variant of unknown origin
POLE	COSG26071	ENST00000320574.5	COSS2196274	AOCS-076-1-3	COSO30135473	COSV57688382	COSN8702089	28035518	c.578+369G>A	p.?	intron_variant	None	None	37	12	133255714	133255714	-	None	COSU585	None	ENST00000320574.5:c.578+369G>A	12:g.133255714C>T	C	T	Confirmed somatic variant
POLE	COSG26071	ENST00000320574.5	COSS2633630	KPOPBR-083-T	COSO28394862	COSV57673878	COSN28671595	28034192	c.721-54A>G	p.?	intron_variant	None	None	37	12	133254083	133254083	-	None	COSU669	None	ENST00000320574.5:c.721-54A>G	12:g.133254083T>C	T	C	Confirmed somatic variant
POLE	COSG26071	ENST00000320574.5	COSS2633921	YYY-661T	COSO36004862	COSV57687707	COSN24545203	28050178	c.3379-37A>G	p.?	intron_variant	None	None	37	12	133234052	133234052	-	None	COSU371	None	ENST00000320574.5:c.3379-37A>G	12:g.133234052T>C	T	C	Confirmed somatic variant
POLE	COSG26071	ENST00000320574.5	COSS2634315	CHG-13-13076T	COSO29824888	COSV57687713	COSN26680017	28050187	c.2468+52C>T	p.?	intron_variant	None	None	37	12	133241836	133241836	-	None	COSU660	None	ENST00000320574.5:c.2468+52C>T	12:g.133241836G>A	G	A	Confirmed somatic variant
POLE	COSG26071	ENST00000320574.5	COSS2196284	AOCS-166-1-2	COSO30135473	COSV57685680	COSN8702073	28050326	c.6532-57A>G	p.?	intron_variant	None	None	37	12	133202413	133202413	-	None	COSU585	None	ENST00000320574.5:c.6532-57A>G	12:g.133202413T>C	T	C	Confirmed somatic variant
POLE	COSG26071	ENST00000320574.5	COSS2196284	AOCS-166-1-2	COSO30135473	COSV57685686	COSN8702074	28050329	c.6331-1225T>C	p.?	intron_variant	None	None	37	12	133204128	133204128	-	None	COSU585	None	ENST00000320574.5:c.6331-1225T>C	12:g.133204128A>G	A	G	Confirmed somatic variant
POLE	COSG26071	ENST00000320574.5	COSS2196284	AOCS-166-1-2	COSO30135473	COSV57685689	COSN8702079	28050332	c.5552+292C>T	p.?	intron_variant	None	None	37	12	133215419	133215419	-	None	COSU585	None	ENST00000320574.5:c.5552+292C>T	12:g.133215419G>A	G	A	Confirmed somatic variant
POLE	COSG26071	ENST00000320574.5	COSS2633649	Lzc-scaA	COSO28864826	COSV57688467	COSN26439170	28050583	c.1795-48G>A	p.?	intron_variant	None	None	37	12	133245573	133245573	-	None	COSU646	None	ENST00000320574.5:c.1795-48G>A	12:g.133245573C>T	C	T	Confirmed somatic variant
POLE	COSG26071	ENST00000320574.5	COSS2121094	8014573	COSO29005278	COSV57675284	COSN14516412	28044700	c.2320-729C>T	p.?	intron_variant	None	None	37	12	133242765	133242765	-	None	COSU328	None	ENST00000320574.5:c.2320-729C>T	12:g.133242765G>A	G	A	Confirmed somatic variant
POLE	COSG26071	ENST00000320574.5	COSS1650941	TCGA-A6-5657-01	COSO28544826	COSV57692170	COSN18116948	28061937	c.579-169A>G	p.?	intron_variant	None	None	37	12	133254474	133254474	-	22810696	COSU376	None	ENST00000320574.5:c.579-169A>G	12:g.133254474T>C	T	C	Confirmed somatic variant
POLE	COSG26071	ENST00000320574.5	COSS2120957	RK068_C	COSO29824862	COSV57674206	COSN5318518	28045281	c.2319+587C>T	p.?	intron_variant	None	None	37	12	133243502	133243502	-	None	COSU322	None	ENST00000320574.5:c.2319+587C>T	12:g.133243502G>A	G	A	Confirmed somatic variant
POLE	COSG26071	ENST00000320574.5	COSS2194704	RK077_C01	COSO29824862	COSV57692083	COSN5936112	28045288	c.1923+29G>T	p.?	intron_variant	None	None	37	12	133245368	133245368	-	None	COSU322	None	ENST00000320574.5:c.1923+29G>T	12:g.133245368C>A	C	A	Confirmed somatic variant
POLE	COSG26071	ENST00000320574.5	COSS2196270	AOCS-149-1-7	COSO30135473	COSV57674786	COSN8702077	28045290	c.6330+300A>T	p.?	intron_variant	None	None	37	12	133208601	133208601	-	None	COSU585	None	ENST00000320574.5:c.6330+300A>T	12:g.133208601T>A	T	A	Confirmed somatic variant
POLE	COSG26071	ENST00000320574.5	COSS2263654	SM-4AX84	COSO31394826	COSV57679705	COSN15209626	28045404	c.62+2354T>C	p.?	intron_variant	None	None	37	12	133261486	133261486	-	None	COSU535	None	ENST00000320574.5:c.62+2354T>C	12:g.133261486A>G	A	G	Confirmed somatic variant
POLE	COSG26071	ENST00000320574.5	COSS2456978	ZZUFHECRKL-G055T	COSO31394830	COSV57677025	COSN6614509	28036242	c.6657+284A>G	p.?	intron_variant	None	None	37	12	133201947	133201947	-	None	COSU582	None	ENST00000320574.5:c.6657+284A>G	12:g.133201947T>C	T	C	Confirmed somatic variant
POLE	COSG26071	ENST00000320574.5	COSS1651221	TCGA-CM-5864-01	COSO28454826	COSV57677006	COSN18349462	28045468	c.1474-44C>G	p.?	intron_variant	None	None	37	12	133249469	133249469	-	22810696	COSU376	None	ENST00000320574.5:c.1474-44C>G	12:g.133249469G>C	G	C	Confirmed somatic variant
POLE	COSG26071	ENST00000320574.5	COSS2954552	PD36669a	COSO33476050	COSV107341935	COSN32906648	28040256	c.3583-1475T>C	p.?	intron_variant	None	None	37	12	133227950	133227950	-	36219477	None	None	ENST00000320574.5:c.3583-1475T>C	12:g.133227950A>G	A	G	Variant of unknown origin
POLE	COSG26071	ENST00000320574.5	COSS2935768	PD26919a	COSO345521946	COSV106474259	COSN32545399	28040422	c.6331-1793C>T	p.?	intron_variant	None	None	37	12	133204696	133204696	-	30889380	None	None	ENST00000320574.5:c.6331-1793C>T	12:g.133204696G>A	G	A	Confirmed somatic variant
POLE	COSG26071	ENST00000320574.5	COSS2948308	2948308	COSO29915674	COSV107342047	COSN32758490	28040423	c.1795-1473del	p.?	intron_variant	None	None	37	12	133247006	133247006	-	29657128	None	None	ENST00000320574.5:c.1795-1473del	12:g.133247006del	T	None	Confirmed somatic variant
POLE	COSG26071	ENST00000320574.5	COSS2948313	2948313	COSO29915674	COSV107342601	COSN32760078	28040493	c.4149+2124_4149+2125insA	p.?	intron_variant	None	None	37	12	133223390	133223391	-	29657128	None	None	ENST00000320574.5:c.4149+2124_4149+2125insA	12:g.133223390_133223391insT	None	T	Confirmed somatic variant
POLE	COSG26071	ENST00000320574.5	COSS2954338	PD36518a	COSO32926050	COSV107342183	COSN32906627	28040713	c.5811+43C>T	p.?	intron_variant	None	None	37	12	133212435	133212435	-	36219477	None	None	ENST00000320574.5:c.5811+43C>T	12:g.133212435G>A	G	A	Variant of unknown origin
POLE	COSG26071	ENST00000320574.5	COSS2954338	PD36518a	COSO32926050	COSV107342184	COSN32906634	28040714	c.5552+18C>T	p.?	intron_variant	None	None	37	12	133215693	133215693	-	36219477	None	None	ENST00000320574.5:c.5552+18C>T	12:g.133215693G>A	G	A	Variant of unknown origin
POLE	COSG26071	ENST00000320574.5	COSS2954338	PD36518a	COSO32926050	COSV107342186	COSN32906657	28040716	c.3060+521C>T	p.?	intron_variant	None	None	37	12	133237034	133237034	-	36219477	None	None	ENST00000320574.5:c.3060+521C>T	12:g.133237034G>A	G	A	Variant of unknown origin
POLE	COSG26071	ENST00000320574.5	COSS2950148	5-148	COSO28974826	COSV107341956	COSN32872431	28040770	c.5379-13C>T	p.?	intron_variant	None	None	37	12	133215897	133215897	-	36991000	None	None	ENST00000320574.5:c.5379-13C>T	12:g.133215897G>A	G	A	Confirmed somatic variant
POLE	COSG26071	ENST00000320574.5	COSS2954466	PD36469a	COSO34086078	COSV107342415	COSN32906667	28064224	c.2026+12C>T	p.?	intron_variant	None	None	37	12	133245209	133245209	-	36219477	None	None	ENST00000320574.5:c.2026+12C>T	12:g.133245209G>A	G	A	Variant of unknown origin
POLE	COSG26071	ENST00000320574.5	COSS1503007	PD6730b	COSO28394862	COSV57682102	COSN22176415	28044346	c.1021-128A>T	p.?	intron_variant	None	None	37	12	133252534	133252534	-	None	COSU652	None	ENST00000320574.5:c.1021-128A>T	12:g.133252534T>A	T	A	Confirmed somatic variant
POLE	COSG26071	ENST00000320574.5	COSS2196310	AOCS-096-1-7	COSO30135473	COSV57678672	COSN8702082	28044374	c.4149+2365C>G	p.?	intron_variant	None	None	37	12	133223150	133223150	-	None	COSU585	None	ENST00000320574.5:c.4149+2365C>G	12:g.133223150G>C	G	C	Confirmed somatic variant
POLE	COSG26071	ENST00000320574.5	COSS2935742	PD26876a	COSO344221946	COSV106474236	COSN32441272	28050792	c.6331-1458G>A	p.?	intron_variant	None	None	37	12	133204361	133204361	-	30889380	None	None	ENST00000320574.5:c.6331-1458G>A	12:g.133204361C>T	C	T	Confirmed somatic variant
POLE	COSG26071	ENST00000320574.5	COSS2186504	AOCS-064-3-3	COSO30135473	COSV57677958	COSN15560383	28047134	c.204+108T>C	p.?	intron_variant	None	None	37	12	133257616	133257616	-	None	COSU585	None	ENST00000320574.5:c.204+108T>C	12:g.133257616A>G	A	G	Confirmed somatic variant
POLE	COSG26071	ENST00000320574.5	COSS2197472	ICGC_MB118	COSO28245255	COSV57681346	COSN6535415	28050901	c.6331-1509T>A	p.?	intron_variant	None	None	37	12	133204412	133204412	-	None	COSU379	None	ENST00000320574.5:c.6331-1509T>A	12:g.133204412A>T	A	T	Confirmed somatic variant
POLE	COSG26071	ENST00000320574.5	COSS2507083	PCSI_0592_Pa_P_526	COSO29004862	COSV57681480	COSN20224478	28050926	c.5379-141A>G	p.?	intron_variant	None	None	37	12	133216025	133216025	-	None	COSU382	None	ENST00000320574.5:c.5379-141A>G	12:g.133216025T>C	T	C	Confirmed somatic variant
POLE	COSG26071	ENST00000320574.5	COSS2120552	SNUH_G16_S1	COSO27984905	COSV57678569	COSN28820420	28037641	c.5812-97A>G	p.?	intron_variant	None	None	37	12	133211061	133211061	-	None	COSU544	None	ENST00000320574.5:c.5812-97A>G	12:g.133211061T>C	T	C	Confirmed somatic variant
POLE	COSG26071	ENST00000320574.5	COSS2818925	MEN0048G-P1	COSO28365310	COSV104412964	COSN31880803	28061962	c.6331-1599del	p.?	intron_variant	None	None	37	12	133204503	133204503	-	28713588	None	None	ENST00000320574.5:c.6331-1599del	12:g.133204503del	A	None	Confirmed somatic variant
POLE	COSG26071	ENST00000320574.5	COSS2954628	PD36649a	COSO58566091	COSV107342612	COSN32906666	28061988	c.2026+61C>T	p.?	intron_variant	None	None	37	12	133245160	133245160	-	36219477	None	None	ENST00000320574.5:c.2026+61C>T	12:g.133245160G>A	G	A	Variant of unknown origin
POLE	COSG26071	ENST00000320574.5	COSS2954742	PD36658a	COSO32686050	COSV107342580	COSN32906641	28062006	c.4729-27C>T	p.?	intron_variant	None	None	37	12	133219342	133219342	-	36219477	None	None	ENST00000320574.5:c.4729-27C>T	12:g.133219342G>A	G	A	Variant of unknown origin
POLE	COSG26071	ENST00000320574.5	COSS2869890	5-VS061-T1	COSO32665726	COSV105207533	COSN32069085	28062294	c.63-11C>T	p.?	intron_variant	None	None	37	12	133257876	133257876	-	26950094	None	None	ENST00000320574.5:c.63-11C>T	12:g.133257876G>A	G	A	Variant of unknown origin
POLE	COSG26071	ENST00000320574.5	COSS2409503	A5	COSO29914826	COSV57676116	COSN18721458	28062330	c.5174-32A>T	p.?	intron_variant	None	None	37	12	133218469	133218469	-	25112956	None	None	ENST00000320574.5:c.5174-32A>T	12:g.133218469T>A	T	A	Confirmed somatic variant
POLE	COSG26071	ENST00000320574.5	COSS2688112	T_CCA_CH_8	COSO27814862	COSV57680182	COSN27506776	28062367	c.63-1013dup	p.?	intron_variant	None	None	37	12	133258890	133258891	-	None	COSU653	None	ENST00000320574.5:c.63-1013dup	12:g.133258890dup	None	A	Confirmed somatic variant
POLE	COSG26071	ENST00000320574.5	COSS2961444	MM-0425-T	COSO27985184	COSV108137221	COSN33301387	28062386	c.579-461T>G	p.?	intron_variant	None	None	37	12	133254766	133254766	-	24434212	None	None	ENST00000320574.5:c.579-461T>G	12:g.133254766A>C	A	C	Confirmed somatic variant
POLE	COSG26071	ENST00000320574.5	COSS2506601	sysucc-1247T	COSO28864826	COSV57678353	COSN20402616	28062505	c.5553-107T>C	p.?	intron_variant	None	None	37	12	133214832	133214832	-	None	COSU646	None	ENST00000320574.5:c.5553-107T>C	12:g.133214832A>G	A	G	Confirmed somatic variant
POLE	COSG26071	ENST00000320574.5	COSS1650945	TCGA-A6-5662-01	COSO28564826	COSV57686864	COSN18128520	28062513	c.63-362A>C	p.?	intron_variant	None	None	37	12	133258227	133258227	-	22810696	COSU376	None	ENST00000320574.5:c.63-362A>C	12:g.133258227T>G	T	G	Confirmed somatic variant
POLE	COSG26071	ENST00000320574.5	COSS1819102	tumor_4189998	COSO27984797	COSV57673515	COSN4728001	28062524	c.3582+2229G>C	p.?	intron_variant	None	None	37	12	133231493	133231493	-	None	COSU440	None	ENST00000320574.5:c.3582+2229G>C	12:g.133231493C>G	C	G	Confirmed somatic variant
POLE	COSG26071	ENST00000320574.5	COSS2950149	5-149	COSO28974826	COSV107342277	COSN32880467	28062547	c.1473+125G>A	p.?	intron_variant	None	None	37	12	133249625	133249625	-	36991000	None	None	ENST00000320574.5:c.1473+125G>A	12:g.133249625C>T	C	T	Confirmed somatic variant
POLE	COSG26071	ENST00000320574.5	COSS2954335	PD36497a	COSO32726050	COSV107342270	COSN32906658	28062550	c.3060+470C>T	p.?	intron_variant	None	None	37	12	133237085	133237085	-	36219477	None	None	ENST00000320574.5:c.3060+470C>T	12:g.133237085G>A	G	A	Variant of unknown origin
POLE	COSG26071	ENST00000320574.5	COSS2340906	PCSI_0325_Pa_P_526	COSO29005278	COSV57678003	COSN16111819	28062654	c.1795-691A>T	p.?	intron_variant	None	None	37	12	133246216	133246216	-	None	COSU382	None	ENST00000320574.5:c.1795-691A>T	12:g.133246216T>A	T	A	Confirmed somatic variant
POLE	COSG26071	ENST00000320574.5	COSS2688177	LP6008280-DNA_A02	COSO31394826	COSV57690466	COSN27021761	28062876	c.2319+549G>A	p.?	intron_variant	None	None	37	12	133243540	133243540	-	None	COSU535	None	ENST00000320574.5:c.2319+549G>A	12:g.133243540C>T	C	T	Confirmed somatic variant
POLE	COSG26071	ENST00000320574.5	COSS2502743	BZ20	COSO28065214	COSV57679728	COSN20121886	28063109	c.6005-100del	p.?	intron_variant	None	None	37	12	133209482	133209482	-	25512523	None	None	ENST00000320574.5:c.6005-100del	12:g.133209482del	G	None	Confirmed somatic variant
POLE	COSG26071	ENST00000320574.5	COSS2339686	PCSI_0105_Pa_P_526	COSO29005278	COSV57677239	COSN16589926	28063177	c.4149+1059G>A	p.?	intron_variant	None	None	37	12	133224456	133224456	-	None	COSU382	None	ENST00000320574.5:c.4149+1059G>A	12:g.133224456C>T	C	T	Confirmed somatic variant
POLE	COSG26071	ENST00000320574.5	COSS2121189	8057513	COSO29005278	COSV57675284	COSN14516412	28044700	c.2320-729C>T	p.?	intron_variant	None	None	37	12	133242765	133242765	-	None	COSU328	None	ENST00000320574.5:c.2320-729C>T	12:g.133242765G>A	G	A	Confirmed somatic variant
POLE	COSG26071	ENST00000320574.5	COSS2954585	PD36331a	COSO58566050	COSV107342372	COSN32906665	28056436	c.2561+20C>T	p.?	intron_variant	None	None	37	12	133240936	133240936	-	36219477	None	None	ENST00000320574.5:c.2561+20C>T	12:g.133240936G>A	G	A	Variant of unknown origin
POLE	COSG26071	ENST00000320574.5	COSS2634703	tumor_4170577	COSO27985099	COSV57689395	COSN25544053	28029366	c.6331-734G>A	p.?	intron_variant	None	None	37	12	133203637	133203637	-	None	COSU440	None	ENST00000320574.5:c.6331-734G>A	12:g.133203637C>T	C	T	Confirmed somatic variant
POLE	COSG26071	ENST00000320574.5	COSS1651172	TCGA-AZ-6598-01	COSO28454826	COSV57686439	COSN18293278	28029603	c.2468+13G>A	p.?	intron_variant	None	None	37	12	133241875	133241875	-	22810696	COSU376	None	ENST00000320574.5:c.2468+13G>A	12:g.133241875C>T	C	T	Confirmed somatic variant
POLE	COSG26071	ENST00000320574.5	COSS2194926	522_T	COSO29914830	COSV57676610	COSN8585676	28029614	c.6747+37C>A	p.?	intron_variant	None	None	37	12	133201454	133201454	-	None	COSU583	None	ENST00000320574.5:c.6747+37C>A	12:g.133201454G>T	G	T	Confirmed somatic variant
POLE	COSG26071	ENST00000320574.5	COSS2262938	SM-4B295	COSO31394826	COSV57686473	COSN15277662	28029624	c.6331-1563G>T	p.?	intron_variant	None	None	37	12	133204466	133204466	-	None	COSU535	None	ENST00000320574.5:c.6331-1563G>T	12:g.133204466C>A	C	A	Confirmed somatic variant
POLE	COSG26071	ENST00000320574.5	COSS1832196	PD13311a	COSO28395278	COSV57676568	COSN22077212	28029666	c.1794+741C>A	p.?	intron_variant	None	None	37	12	133248060	133248060	-	None	COSU652	None	ENST00000320574.5:c.1794+741C>A	12:g.133248060G>T	G	T	Confirmed somatic variant
POLE	COSG26071	ENST00000320574.5	COSS2195251	tumor_4177810	COSO27985099	COSV57691338	COSN23031850	28029879	c.2320-583A>C	p.?	intron_variant	None	None	37	12	133242619	133242619	-	None	COSU440	None	ENST00000320574.5:c.2320-583A>C	12:g.133242619T>G	T	G	Confirmed somatic variant
POLE	COSG26071	ENST00000320574.5	COSS2549262	DN12105	COSO283912932	COSV57687304	COSN24197119	28030040	c.3061-121G>C	p.?	intron_variant	None	None	37	12	133236216	133236216	-	None	COSU668	None	ENST00000320574.5:c.3061-121G>C	12:g.133236216C>G	C	G	Confirmed somatic variant
POLE	COSG26071	ENST00000320574.5	COSS2549739	OSCC-GB_01380111	COSO30454862	COSV57682814	COSN23712485	28030046	c.5379-697T>G	p.?	intron_variant	None	None	37	12	133216581	133216581	-	None	COSU539	None	ENST00000320574.5:c.5379-697T>G	12:g.133216581A>C	A	C	Confirmed somatic variant
POLE	COSG26071	ENST00000320574.5	COSS1842451	8015299	COSO29005278	COSV57689286	COSN7318707	28030060	c.4444+19G>A	p.?	intron_variant	None	None	37	12	133219974	133219974	-	None	COSU328	None	ENST00000320574.5:c.4444+19G>A	12:g.133219974C>T	C	T	Confirmed somatic variant
POLE	COSG26071	ENST00000320574.5	COSS2745835	11T	COSO29824888	COSV57684184	COSN29414506	28030724	c.3275+494G>A	p.?	intron_variant	None	None	37	12	133235387	133235387	-	None	COSU660	None	ENST00000320574.5:c.3275+494G>A	12:g.133235387C>T	C	T	Confirmed somatic variant
POLE	COSG26071	ENST00000320574.5	COSS2950135	3_4-118	COSO28975362	COSV107342594	COSN32798710	28030745	c.6658-224G>A	p.?	intron_variant	None	None	37	12	133201804	133201804	-	36991000	None	None	ENST00000320574.5:c.6658-224G>A	12:g.133201804C>T	C	T	Confirmed somatic variant
POLE	COSG26071	ENST00000320574.5	COSS2950135	3_4-118	COSO28975362	COSV107342574	COSN32798711	28030749	c.6005-65C>T	p.?	intron_variant	None	None	37	12	133209446	133209446	-	36991000	None	None	ENST00000320574.5:c.6005-65C>T	12:g.133209446G>A	G	A	Confirmed somatic variant
POLE	COSG26071	ENST00000320574.5	COSS2954577	PD36226a	COSO58566091	COSV107342644	COSN32906673	28032234	c.331-18C>T	p.?	intron_variant	None	None	37	12	133256650	133256650	-	36219477	None	None	ENST00000320574.5:c.331-18C>T	12:g.133256650G>A	G	A	Variant of unknown origin
POLE	COSG26071	ENST00000320574.5	COSS1651086	TCGA-AA-3977-01	COSO28694826	COSV57692346	COSN18231651	28032259	c.801+90G>T	p.?	intron_variant	None	None	37	12	133253859	133253859	-	22810696	COSU376	None	ENST00000320574.5:c.801+90G>T	12:g.133253859C>A	C	A	Confirmed somatic variant
POLE	COSG26071	ENST00000320574.5	COSS2744898	2014_Lung_sq_27_T	COSO29914862	COSV57680603	COSN28703679	28032277	c.5678+83C>T	p.?	intron_variant	None	None	37	12	133214517	133214517	-	None	COSU583	None	ENST00000320574.5:c.5678+83C>T	12:g.133214517G>A	G	A	Confirmed somatic variant
POLE	COSG26071	ENST00000320574.5	COSS2744898	2014_Lung_sq_27_T	COSO29914862	COSV57680618	COSN28702785	28032288	c.1360-32G>C	p.?	intron_variant	None	None	37	12	133249895	133249895	-	None	COSU583	None	ENST00000320574.5:c.1360-32G>C	12:g.133249895C>G	C	G	Confirmed somatic variant
POLE	COSG26071	ENST00000320574.5	COSS2875094	PD40845j_lo0022	COSO279621411	COSV105207550	COSN32089096	28032461	c.801+205C>T	p.?	intron_variant	None	None	37	12	133253744	133253744	-	33004514	None	None	ENST00000320574.5:c.801+205C>T	12:g.133253744G>A	G	A	Confirmed somatic variant
POLE	COSG26071	ENST00000320574.5	COSS2954374	PD36228a	COSO32686050	COSV107342235	COSN32906664	28032508	c.2707-17T>A	p.?	intron_variant	None	None	37	12	133238287	133238287	-	36219477	None	None	ENST00000320574.5:c.2707-17T>A	12:g.133238287A>T	A	T	Variant of unknown origin
POLE	COSG26071	ENST00000320574.5	COSS2954391	PD36278a	COSO32926091	COSV107342238	COSN32906669	28032524	c.1107-13C>T	p.?	intron_variant	None	None	37	12	133252116	133252116	-	36219477	None	None	ENST00000320574.5:c.1107-13C>T	12:g.133252116G>A	G	A	Variant of unknown origin
POLE	COSG26071	ENST00000320574.5	COSS2746100	5-2A	COSO28864826	COSV57690864	COSN28869673	28032575	c.204+179C>G	p.?	intron_variant	None	None	37	12	133257545	133257545	-	None	COSU646	None	ENST00000320574.5:c.204+179C>G	12:g.133257545G>C	G	C	Confirmed somatic variant
POLE	COSG26071	ENST00000320574.5	COSS1651582	TCGA-AH-6544-01	COSO28664826	COSV57673484	COSN18053239	28032736	c.4149+919G>C	p.?	intron_variant	None	None	37	12	133224596	133224596	-	22810696	COSU375	None	ENST00000320574.5:c.4149+919G>C	12:g.133224596C>G	C	G	Confirmed somatic variant
POLE	COSG26071	ENST00000320574.5	COSS2120219	SS6003119	COSO31394826	COSV57678390	COSN17569160	28032762	c.1226+218G>A	p.?	intron_variant	None	None	37	12	133251766	133251766	-	None	COSU535	None	ENST00000320574.5:c.1226+218G>A	12:g.133251766C>T	C	T	Confirmed somatic variant
POLE	COSG26071	ENST00000320574.5	COSS1650940	TCGA-A6-5656-01	COSO28694826	COSV57686680	COSN18116545	28032797	c.4552-90G>T	p.?	intron_variant	None	None	37	12	133219672	133219672	-	22810696	COSU376	None	ENST00000320574.5:c.4552-90G>T	12:g.133219672C>A	C	A	Confirmed somatic variant
POLE	COSG26071	ENST00000320574.5	COSS2340959	PCSI_0173_Pa_P_526	COSO29005278	COSV57684983	COSN16050491	28032973	c.62+2021G>A	p.?	intron_variant	None	None	37	12	133261819	133261819	-	None	COSU382	None	ENST00000320574.5:c.62+2021G>A	12:g.133261819C>T	C	T	Confirmed somatic variant
POLE	COSG26071	ENST00000320574.5	COSS2340959	PCSI_0173_Pa_P_526	COSO29005278	COSV57684988	COSN16050713	28032976	c.62+2009T>G	p.?	intron_variant	None	None	37	12	133261831	133261831	-	None	COSU382	None	ENST00000320574.5:c.62+2009T>G	12:g.133261831A>C	A	C	Confirmed somatic variant
POLE	COSG26071	ENST00000320574.5	COSS2549736	OSCC-GB_01350111	COSO30454862	COSV57683577	COSN23864254	28033103	c.3582+1329T>A	p.?	intron_variant	None	None	37	12	133232393	133232393	-	None	COSU539	None	ENST00000320574.5:c.3582+1329T>A	12:g.133232393A>T	A	T	Confirmed somatic variant
POLE	COSG26071	ENST00000320574.5	COSS2549736	OSCC-GB_01350111	COSO30454862	COSV57683583	COSN23871703	28033107	c.1687-130G>A	p.?	intron_variant	None	None	37	12	133249038	133249038	-	None	COSU539	None	ENST00000320574.5:c.1687-130G>A	12:g.133249038C>T	C	T	Confirmed somatic variant
POLE	COSG26071	ENST00000320574.5	COSS2634306	CHG-13-08087T	COSO29824888	COSV57688228	COSN29468871	28033108	c.5811+25C>A	p.?	intron_variant	None	None	37	12	133212453	133212453	-	None	COSU660	None	ENST00000320574.5:c.5811+25C>A	12:g.133212453G>T	G	T	Confirmed somatic variant
POLE	COSG26071	ENST00000320574.5	COSS1652970	CHC197T	COSO29825606	COSV57686705	COSN6614516	28035588	c.62+918G>C	p.?	intron_variant	None	None	37	12	133262922	133262922	-	None	COSU381	None	ENST00000320574.5:c.62+918G>C	12:g.133262922C>G	C	G	Confirmed somatic variant
POLE	COSG26071	ENST00000320574.5	COSS1652970	CHC197T	COSO29825606	COSV57686693	COSN24988434	28035576	c.6747+24_6747+25insAGACCCCAGTCCA	p.?	intron_variant	None	None	37	12	133201466	133201467	-	None	COSU381	None	ENST00000320574.5:c.6747+24_6747+25insAGACCCCAGTCCA	12:g.133201466_133201467insTGGACTGGGGTCT	None	TGGACTGGGGTCT	Confirmed somatic variant
POLE	COSG26071	ENST00000320574.5	COSS1652970	CHC197T	COSO29825606	COSV57686697	COSN6614512	28035580	c.1359+43G>A	p.?	intron_variant	None	None	37	12	133250118	133250118	-	None	COSU381	None	ENST00000320574.5:c.1359+43G>A	12:g.133250118C>T	C	T	Confirmed somatic variant
POLE	COSG26071	ENST00000320574.5	COSS1652970	CHC197T	COSO29825606	COSV57686702	COSN6614514	28035584	c.63-2070G>T	p.?	intron_variant	None	None	37	12	133259935	133259935	-	None	COSU381	None	ENST00000320574.5:c.63-2070G>T	12:g.133259935C>A	C	A	Confirmed somatic variant
POLE	COSG26071	ENST00000320574.5	COSS2634300	CHG-12-24294T	COSO29824888	COSV57675167	COSN26582920	28035708	c.3379-47G>A	p.?	intron_variant	None	None	37	12	133234062	133234062	-	None	COSU660	None	ENST00000320574.5:c.3379-47G>A	12:g.133234062C>T	C	T	Confirmed somatic variant
POLE	COSG26071	ENST00000320574.5	COSS2748094	122	COSO36004862	COSV100264996	COSN30585337	28035736	c.1794+74C>T	p.?	intron_variant	None	None	37	12	133248727	133248727	-	None	COSU683	None	ENST00000320574.5:c.1794+74C>T	12:g.133248727G>A	G	A	Confirmed somatic variant
POLE	COSG26071	ENST00000320574.5	COSS2818930	MEN0053G-P	COSO28365310	COSV100265190	COSN31882327	28035749	c.4150-710G>C	p.?	intron_variant	None	None	37	12	133221273	133221273	-	28713588	None	None	ENST00000320574.5:c.4150-710G>C	12:g.133221273C>G	C	G	Confirmed somatic variant
POLE	COSG26071	ENST00000320574.5	COSS2385653	ML_79_T_01	COSO32664862	COSV57683524	COSN18003224	28056448	c.5679-417C>T	p.?	intron_variant	None	None	37	12	133213027	133213027	-	None	COSU656	None	ENST00000320574.5:c.5679-417C>T	12:g.133213027G>A	G	A	Confirmed somatic variant
POLE	COSG26071	ENST00000320574.5	COSS2688342	CPCG0361-F2	COSO32054826	COSV57683634	COSN27958405	28056454	c.2706+673G>A	p.?	intron_variant	None	None	37	12	133239917	133239917	-	None	COSU537	None	ENST00000320574.5:c.2706+673G>A	12:g.133239917C>T	C	T	Confirmed somatic variant
POLE	COSG26071	ENST00000320574.5	COSS1650963	TCGA-A6-6781-01	COSO28614826	COSV57673096	COSN18158920	28056494	c.1686+62C>A	p.?	intron_variant	None	None	37	12	133249151	133249151	-	22810696	COSU376	None	ENST00000320574.5:c.1686+62C>A	12:g.133249151G>T	G	T	Confirmed somatic variant
POLE	COSG26071	ENST00000320574.5	COSS1650963	TCGA-A6-6781-01	COSO28614826	COSV57673101	COSN18160994	28056496	c.1474-109G>A	p.?	intron_variant	None	None	37	12	133249534	133249534	-	22810696	COSU376	None	ENST00000320574.5:c.1474-109G>A	12:g.133249534C>T	C	T	Confirmed somatic variant
POLE	COSG26071	ENST00000320574.5	COSS1650963	TCGA-A6-6781-01	COSO28614826	COSV57673107	COSN18158921	28056600	c.1227-78C>T	p.?	intron_variant	None	None	37	12	133250371	133250371	-	22810696	COSU376	None	ENST00000320574.5:c.1227-78C>T	12:g.133250371G>A	G	A	Confirmed somatic variant
POLE	COSG26071	ENST00000320574.5	COSS2954308	PD36182a	COSO32686091	COSV107342391	COSN32906630	28056642	c.5553-271C>T	p.?	intron_variant	None	None	37	12	133214996	133214996	-	36219477	None	None	ENST00000320574.5:c.5553-271C>T	12:g.133214996G>A	G	A	Variant of unknown origin
POLE	COSG26071	ENST00000320574.5	COSS2121238	8066081	COSO29005278	COSV57675284	COSN14516412	28044700	c.2320-729C>T	p.?	intron_variant	None	None	37	12	133242765	133242765	-	None	COSU328	None	ENST00000320574.5:c.2320-729C>T	12:g.133242765G>A	G	A	Confirmed somatic variant
POLE	COSG26071	ENST00000320574.5	COSS2634364	CHC2539T	COSO29824888	COSV57686574	COSN25026738	28056908	c.1795-227T>C	p.?	intron_variant	None	None	37	12	133245752	133245752	-	None	COSU381	None	ENST00000320574.5:c.1795-227T>C	12:g.133245752A>G	A	G	Confirmed somatic variant
POLE	COSG26071	ENST00000320574.5	COSS2747614	GCYC_366_T	COSO36004862	COSV100266934	COSM8490111	28056942	c.424-10C>T	p.?	intron_variant	None	None	37	12	133256247	133256247	-	None	COSU683	None	ENST00000320574.5:c.424-10C>T	12:g.133256247G>A	G	A	Confirmed somatic variant
POLE	COSG26071	ENST00000320574.5	COSS2748129	157	COSO36004862	COSV100265608	COSN30650244	28056946	c.2469-49del	p.?	intron_variant	None	None	37	12	133241101	133241101	-	None	COSU683	None	ENST00000320574.5:c.2469-49del	12:g.133241101del	G	None	Confirmed somatic variant
POLE	COSG26071	ENST00000320574.5	COSS1652981	CHC433T	COSO29825606	COSV57689212	COSN6614513	28030806	c.63-267A>T	p.?	intron_variant	None	None	37	12	133258132	133258132	-	None	COSU381	None	ENST00000320574.5:c.63-267A>T	12:g.133258132T>A	T	A	Confirmed somatic variant
POLE	COSG26071	ENST00000320574.5	COSS2869834	5-VS013-T1	COSO32665726	COSV105207647	COSN32067029	28030825	c.6657+245C>T	p.?	intron_variant	None	None	37	12	133201986	133201986	-	26950094	None	None	ENST00000320574.5:c.6657+245C>T	12:g.133201986G>A	G	A	Confirmed somatic variant
POLE	COSG26071	ENST00000320574.5	COSS2456718	sysucc-1171T	COSO28864826	COSV57677033	COSN19667148	28031025	c.3796-58A>G	p.?	intron_variant	None	None	37	12	133226159	133226159	-	None	COSU646	None	ENST00000320574.5:c.3796-58A>G	12:g.133226159T>C	T	C	Confirmed somatic variant
POLE	COSG26071	ENST00000320574.5	COSS2456725	sysucc-1370T	COSO28864826	COSV57677439	COSN19726897	28031030	c.6004+23C>T	p.?	intron_variant	None	None	37	12	133210749	133210749	-	None	COSU646	None	ENST00000320574.5:c.6004+23C>T	12:g.133210749G>A	G	A	Confirmed somatic variant
POLE	COSG26071	ENST00000320574.5	COSS2456725	sysucc-1370T	COSO28864826	COSV57677444	COSN19726898	28031036	c.3275+24G>C	p.?	intron_variant	None	None	37	12	133235857	133235857	-	None	COSU646	None	ENST00000320574.5:c.3275+24G>C	12:g.133235857C>G	C	G	Confirmed somatic variant
POLE	COSG26071	ENST00000320574.5	COSS2456725	sysucc-1370T	COSO28864826	COSV57677449	COSN19726899	28031041	c.3275+12C>T	p.?	intron_variant	None	None	37	12	133235869	133235869	-	None	COSU646	None	ENST00000320574.5:c.3275+12C>T	12:g.133235869G>A	G	A	Confirmed somatic variant
POLE	COSG26071	ENST00000320574.5	COSS1651033	TCGA-AA-3715-01	COSO28544826	COSV57685220	COSN18187814	28035854	c.6137-49A>G	p.?	intron_variant	None	None	37	12	133209143	133209143	-	22810696	COSU376	None	ENST00000320574.5:c.6137-49A>G	12:g.133209143T>C	T	C	Confirmed somatic variant
POLE	COSG26071	ENST00000320574.5	COSS2194956	J30_T	COSO29914830	COSV57677347	COSN8585677	28035879	c.6658-284G>T	p.?	intron_variant	None	None	37	12	133201864	133201864	-	None	COSU583	None	ENST00000320574.5:c.6658-284G>T	12:g.133201864C>A	C	A	Confirmed somatic variant
POLE	COSG26071	ENST00000320574.5	COSS2194956	J30_T	COSO29914830	COSV57677354	COSN8585678	28035882	c.5173+19G>A	p.?	intron_variant	None	None	37	12	133218744	133218744	-	None	COSU583	None	ENST00000320574.5:c.5173+19G>A	12:g.133218744C>T	C	T	Confirmed somatic variant
POLE	COSG26071	ENST00000320574.5	COSS2506620	sysucc-2215T	COSO28864826	COSV57688001	COSN20467888	28036012	c.3795+67C>T	p.?	intron_variant	None	None	37	12	133226196	133226196	-	None	COSU646	None	ENST00000320574.5:c.3795+67C>T	12:g.133226196G>A	G	A	Confirmed somatic variant
POLE	COSG26071	ENST00000320574.5	COSS2634979	0176_CRUK_PC_0176_T1_DNA	COSO32054826	COSV57675825	COSN26355719	28036017	c.62+2876C>T	p.?	intron_variant	None	None	37	12	133260964	133260964	-	None	COSU538	None	ENST00000320574.5:c.62+2876C>T	12:g.133260964G>A	G	A	Confirmed somatic variant
POLE	COSG26071	ENST00000320574.5	COSS2121030	tumor_4176133	COSO27985099	COSV57685638	COSN23218445	28036040	c.4291-86A>C	p.?	intron_variant	None	None	37	12	133220232	133220232	-	None	COSU440	None	ENST00000320574.5:c.4291-86A>C	12:g.133220232T>G	T	G	Confirmed somatic variant
POLE	COSG26071	ENST00000320574.5	COSS1652971	CHC205T	COSO29825606	COSV57677025	COSN6614509	28036242	c.6657+284A>G	p.?	intron_variant	None	None	37	12	133201947	133201947	-	None	COSU381	None	ENST00000320574.5:c.6657+284A>G	12:g.133201947T>C	T	C	Confirmed somatic variant
POLE	COSG26071	ENST00000320574.5	COSS1652971	CHC205T	COSO29825606	COSV57677028	COSN6614510	28036248	c.4150-1151C>A	p.?	intron_variant	None	None	37	12	133221714	133221714	-	None	COSU381	None	ENST00000320574.5:c.4150-1151C>A	12:g.133221714G>T	G	T	Confirmed somatic variant
POLE	COSG26071	ENST00000320574.5	COSS1652971	CHC205T	COSO29825606	COSV57677033	COSN19667148	28031025	c.3796-58A>G	p.?	intron_variant	None	None	37	12	133226159	133226159	-	None	COSU381	None	ENST00000320574.5:c.3796-58A>G	12:g.133226159T>C	T	C	Confirmed somatic variant
POLE	COSG26071	ENST00000320574.5	COSS2688391	ML_133_T_01	COSO32664862	COSV57674862	COSN29135782	28036261	c.3583-2377T>G	p.?	intron_variant	None	None	37	12	133228852	133228852	-	None	COSU656	None	ENST00000320574.5:c.3583-2377T>G	12:g.133228852A>C	A	C	Confirmed somatic variant
POLE	COSG26071	ENST00000320574.5	COSS2748060	88	COSO36004862	COSV100266939	COSN30616191	28036293	c.6658-110C>T	p.?	intron_variant	None	None	37	12	133201690	133201690	-	None	COSU683	None	ENST00000320574.5:c.6658-110C>T	12:g.133201690G>A	G	A	Confirmed somatic variant
POLE	COSG26071	ENST00000320574.5	COSS2748060	88	COSO36004862	COSV100266940	COSN30616879	28036297	c.4952+46C>T	p.?	intron_variant	None	None	37	12	133219046	133219046	-	None	COSU683	None	ENST00000320574.5:c.4952+46C>T	12:g.133219046G>A	G	A	Confirmed somatic variant
POLE	COSG26071	ENST00000320574.5	COSS2507086	PCSI_0602_Pa_P_526	COSO29004862	COSV57676693	COSN20243900	28036370	c.3582+1178A>T	p.?	intron_variant	None	None	37	12	133232544	133232544	-	None	COSU382	None	ENST00000320574.5:c.3582+1178A>T	12:g.133232544T>A	T	A	Confirmed somatic variant
POLE	COSG26071	ENST00000320574.5	COSS2263170	SM-4AX86	COSO31394826	COSV57687271	COSN15187733	28051161	c.3582+580G>T	p.?	intron_variant	None	None	37	12	133233142	133233142	-	None	COSU535	None	ENST00000320574.5:c.3582+580G>T	12:g.133233142C>A	C	A	Confirmed somatic variant
POLE	COSG26071	ENST00000320574.5	COSS2954777	PD36693a	COSO32786091	COSV107342203	COSN32906636	28039354	c.5378+300G>C	p.?	intron_variant	None	None	37	12	133217933	133217933	-	36219477	None	None	ENST00000320574.5:c.5378+300G>C	12:g.133217933C>G	C	G	Variant of unknown origin
POLE	COSG26071	ENST00000320574.5	COSS1759806	PD11364a	COSO28395278	COSV57688595	COSN21594684	28039759	c.62+956G>T	p.?	intron_variant	None	None	37	12	133262884	133262884	-	None	COSU652	None	ENST00000320574.5:c.62+956G>T	12:g.133262884C>A	C	A	Confirmed somatic variant
POLE	COSG26071	ENST00000320574.5	COSS2747641	GCYC_051_T	COSO36004862	COSV100267208	COSM8579106	28043546	c.5173+10C>T	p.?	intron_variant	None	None	37	12	133218753	133218753	-	None	COSU683	None	ENST00000320574.5:c.5173+10C>T	12:g.133218753G>A	G	A	Confirmed somatic variant
POLE	COSG26071	ENST00000320574.5	COSS2748630	PCSI_0602_Pa_X_526	COSO29004862	COSV57676693	COSN20243900	28036370	c.3582+1178A>T	p.?	intron_variant	None	None	37	12	133232544	133232544	-	None	COSU382	None	ENST00000320574.5:c.3582+1178A>T	12:g.133232544T>A	T	A	Confirmed somatic variant
POLE	COSG26071	ENST00000320574.5	COSS2954599	PD36549a	COSO32686091	COSV107342374	COSN32906653	28043587	c.3061-33T>C	p.?	intron_variant	None	None	37	12	133236128	133236128	-	36219477	None	None	ENST00000320574.5:c.3061-33T>C	12:g.133236128A>G	A	G	Variant of unknown origin
POLE	COSG26071	ENST00000320574.5	COSS1651262	TCGA-D5-6922-01	COSO28694826	COSV57689535	COSN18383628	28043705	c.579-194G>T	p.?	intron_variant	None	None	37	12	133254499	133254499	-	22810696	COSU376	None	ENST00000320574.5:c.579-194G>T	12:g.133254499C>A	C	A	Confirmed somatic variant
POLE	COSG26071	ENST00000320574.5	COSS2121109	8035633	COSO29005278	COSV57686466	COSN7318711	28043721	c.2320-418T>C	p.?	intron_variant	None	None	37	12	133242454	133242454	-	None	COSU328	None	ENST00000320574.5:c.2320-418T>C	12:g.133242454A>G	A	G	Confirmed somatic variant
POLE	COSG26071	ENST00000320574.5	COSS2186163	AOCS-167-3-2	COSO30135473	COSV57686468	COSN8702083	28043739	c.4149+2327A>C	p.?	intron_variant	None	None	37	12	133223188	133223188	-	None	COSU585	None	ENST00000320574.5:c.4149+2327A>C	12:g.133223188T>G	T	G	Confirmed somatic variant
POLE	COSG26071	ENST00000320574.5	COSS1759896	PD11394a	COSO28395278	COSV57688806	COSN21597798	28043752	c.2319+64G>A	p.?	intron_variant	None	None	37	12	133244025	133244025	-	None	COSU652	None	ENST00000320574.5:c.2319+64G>A	12:g.133244025C>T	C	T	Confirmed somatic variant
POLE	COSG26071	ENST00000320574.5	COSS2744884	2014_Lung_sq_13_T	COSO29914862	COSV57680596	COSN28759702	28049578	c.2562-76G>T	p.?	intron_variant	None	None	37	12	133240810	133240810	-	None	COSU583	None	ENST00000320574.5:c.2562-76G>T	12:g.133240810C>A	C	A	Confirmed somatic variant
POLE	COSG26071	ENST00000320574.5	COSS2197775	C0038T	COSO29644954	COSV57691972	COSN10101683	28049588	c.62+1350G>T	p.?	intron_variant	None	None	37	12	133262490	133262490	-	None	COSU588	None	ENST00000320574.5:c.62+1350G>T	12:g.133262490C>A	C	A	Confirmed somatic variant
POLE	COSG26071	ENST00000320574.5	COSS2688268	CPCG0100-F6	COSO32054826	COSV57685749	COSN28010975	28049942	c.63-2509A>T	p.?	intron_variant	None	None	37	12	133260374	133260374	-	None	COSU537	None	ENST00000320574.5:c.63-2509A>T	12:g.133260374T>A	T	A	Confirmed somatic variant
POLE	COSG26071	ENST00000320574.5	COSS2954339	PD36589a	COSO58566084	COSV107342590	COSN32906617	28049969	c.6532-64C>T	p.?	intron_variant	None	None	37	12	133202420	133202420	-	36219477	None	None	ENST00000320574.5:c.6532-64C>T	12:g.133202420G>A	G	A	Variant of unknown origin
POLE	COSG26071	ENST00000320574.5	COSS2744911	2014_Lung_sq_40_T	COSO29914862	COSV57691565	COSN28679424	28051312	c.5679-127G>A	p.?	intron_variant	None	None	37	12	133212737	133212737	-	None	COSU583	None	ENST00000320574.5:c.5679-127G>A	12:g.133212737C>T	C	T	Confirmed somatic variant
POLE	COSG26071	ENST00000320574.5	COSS2196218	AOCS-148-1-4	COSO30135473	COSV57679699	COSN8702080	28051363	c.5378+909G>T	p.?	intron_variant	None	None	37	12	133217324	133217324	-	None	COSU585	None	ENST00000320574.5:c.5378+909G>T	12:g.133217324C>A	C	A	Confirmed somatic variant
POLE	COSG26071	ENST00000320574.5	COSS1651616	TCGA-EI-6507-01	COSO28664826	COSV57680194	COSN18085589	28051453	c.3276-94C>T	p.?	intron_variant	None	None	37	12	133234650	133234650	-	22810696	COSU375	None	ENST00000320574.5:c.3276-94C>T	12:g.133234650G>A	G	A	Confirmed somatic variant
POLE	COSG26071	ENST00000320574.5	COSS1651616	TCGA-EI-6507-01	COSO28664826	COSV57680197	COSN18085590	28051458	c.2469-12G>C	p.?	intron_variant	None	None	37	12	133241060	133241060	-	22810696	COSU375	None	ENST00000320574.5:c.2469-12G>C	12:g.133241060C>G	C	G	Confirmed somatic variant
POLE	COSG26071	ENST00000320574.5	COSS2120796	HCC167	COSO29824862	COSV57673705	COSN5714268	28051478	c.910-151C>T	p.?	intron_variant	None	None	37	12	133252941	133252941	-	None	COSU323	None	ENST00000320574.5:c.910-151C>T	12:g.133252941G>A	G	A	Confirmed somatic variant
POLE	COSG26071	ENST00000320574.5	COSS2634306	CHG-13-08087T	COSO29824888	COSV57688251	COSN26677145	28033124	c.1226+38C>A	p.?	intron_variant	None	None	37	12	133251946	133251946	-	None	COSU660	None	ENST00000320574.5:c.1226+38C>A	12:g.133251946G>T	G	T	Confirmed somatic variant
POLE	COSG26071	ENST00000320574.5	COSS2634306	CHG-13-08087T	COSO29824888	COSV57688254	COSN29468385	28033128	c.1107-32C>A	p.?	intron_variant	None	None	37	12	133252135	133252135	-	None	COSU660	None	ENST00000320574.5:c.1107-32C>A	12:g.133252135G>T	G	T	Confirmed somatic variant
POLE	COSG26071	ENST00000320574.5	COSS2607094	HUB-02-C2-031	COSO28864826	COSV57687309	COSN24383836	28033301	c.4552-36C>T	p.?	intron_variant	None	None	37	12	133219618	133219618	-	None	COSU670	None	ENST00000320574.5:c.4552-36C>T	12:g.133219618G>A	G	A	Confirmed somatic variant
POLE	COSG26071	ENST00000320574.5	COSS2607136	HUB-02-B2-117	COSO28864826	COSV57674338	COSN24385774	28033303	c.2864+114G>A	p.?	intron_variant	None	None	37	12	133237999	133237999	-	None	COSU670	None	ENST00000320574.5:c.2864+114G>A	12:g.133237999C>T	C	T	Confirmed somatic variant
POLE	COSG26071	ENST00000320574.5	COSS2746111	A-2A	COSO28864826	COSV57691574	COSN28890168	28033320	c.6658-38C>T	p.?	intron_variant	None	None	37	12	133201618	133201618	-	None	COSU646	None	ENST00000320574.5:c.6658-38C>T	12:g.133201618G>A	G	A	Confirmed somatic variant
POLE	COSG26071	ENST00000320574.5	COSS2633884	NYZ-1200700T	COSO36004862	COSV57673785	COSN24661742	28033307	c.2562-48T>C	p.?	intron_variant	None	None	37	12	133240782	133240782	-	None	COSU371	None	ENST00000320574.5:c.2562-48T>C	12:g.133240782A>G	A	G	Confirmed somatic variant
POLE	COSG26071	ENST00000320574.5	COSS2746111	A-2A	COSO28864826	COSV57691577	COSN28890513	28033324	c.1359+130G>A	p.?	intron_variant	None	None	37	12	133250031	133250031	-	None	COSU646	None	ENST00000320574.5:c.1359+130G>A	12:g.133250031C>T	C	T	Confirmed somatic variant
POLE	COSG26071	ENST00000320574.5	COSS2748261	289	COSO36004862	COSV100266287	COSN30653100	28033327	c.204+11G>T	p.?	intron_variant	None	None	37	12	133257713	133257713	-	None	COSU683	None	ENST00000320574.5:c.204+11G>T	12:g.133257713C>A	C	A	Confirmed somatic variant
POLE	COSG26071	ENST00000320574.5	COSS2633641	B1-CaA	COSO28864826	COSV57684812	COSN26441680	28033330	c.6658-222A>G	p.?	intron_variant	None	None	37	12	133201802	133201802	-	None	COSU646	None	ENST00000320574.5:c.6658-222A>G	12:g.133201802T>C	T	C	Confirmed somatic variant
POLE	COSG26071	ENST00000320574.5	COSS2633641	B1-CaA	COSO28864826	COSV57684817	COSN26442384	28033334	c.3275+38T>C	p.?	intron_variant	None	None	37	12	133235843	133235843	-	None	COSU646	None	ENST00000320574.5:c.3275+38T>C	12:g.133235843A>G	A	G	Confirmed somatic variant
POLE	COSG26071	ENST00000320574.5	COSS2744945	2014_Lung_sq_74_T	COSO29914862	COSV57693448	COSN28814068	28033509	c.286-159C>T	p.?	intron_variant	None	None	37	12	133256967	133256967	-	None	COSU583	None	ENST00000320574.5:c.286-159C>T	12:g.133256967G>A	G	A	Confirmed somatic variant
POLE	COSG26071	ENST00000320574.5	COSS2789512	LP6008031-DNA_B03	COSO31394826	COSV100265791	COSN30268338	28033521	c.4290+56G>A	p.?	intron_variant	None	None	37	12	133220367	133220367	-	None	COSU535	None	ENST00000320574.5:c.4290+56G>A	12:g.133220367C>T	C	T	Confirmed somatic variant
POLE	COSG26071	ENST00000320574.5	COSS2950156	5-156	COSO28974826	COSV107342248	COSN32883772	28033572	c.3275+38_3275+63del	p.?	intron_variant	None	None	37	12	133235831	133235856	-	36991000	None	None	ENST00000320574.5:c.3275+38_3275+63del	12:g.133235831_133235856del	GTCCGTGATGGGAGGAGCCCTCACCT	None	Confirmed somatic variant
POLE	COSG26071	ENST00000320574.5	COSS2195003	J76_T	COSO29914830	COSV57682694	COSN8585679	28033707	c.1474-157G>C	p.?	intron_variant	None	None	37	12	133249582	133249582	-	None	COSU583	None	ENST00000320574.5:c.1474-157G>C	12:g.133249582C>G	C	G	Confirmed somatic variant
POLE	COSG26071	ENST00000320574.5	COSS2195003	J76_T	COSO29914830	COSV57683486	COSN8585680	28033710	c.1020+89C>T	p.?	intron_variant	None	None	37	12	133252591	133252591	-	None	COSU583	None	ENST00000320574.5:c.1020+89C>T	12:g.133252591G>A	G	A	Confirmed somatic variant
POLE	COSG26071	ENST00000320574.5	COSS1651250	TCGA-D5-6532-01	COSO28694826	COSV57685852	COSN18378543	28033765	c.5678+170G>A	p.?	intron_variant	None	None	37	12	133214430	133214430	-	22810696	COSU376	None	ENST00000320574.5:c.5678+170G>A	12:g.133214430C>T	C	T	Confirmed somatic variant
POLE	COSG26071	ENST00000320574.5	COSS2193472	SS6003317	COSO31394826	COSV57690572	COSN8961514	28033778	c.4149+1708G>A	p.?	intron_variant	None	None	37	12	133223807	133223807	-	None	COSU535	None	ENST00000320574.5:c.4149+1708G>A	12:g.133223807C>T	C	T	Confirmed somatic variant
POLE	COSG26071	ENST00000320574.5	COSS2193433	TCGA-A6-2686-01	COSO28584826	COSV57687589	COSN18110165	28045474	c.5812-106A>G	p.?	intron_variant	None	None	37	12	133211070	133211070	-	22810696	COSU376	None	ENST00000320574.5:c.5812-106A>G	12:g.133211070T>C	T	C	Confirmed somatic variant
POLE	COSG26071	ENST00000320574.5	COSS2196288	AOCS-094-1-1	COSO30135473	COSV57691822	COSN8702087	28045481	c.1227-582G>C	p.?	intron_variant	None	None	37	12	133250875	133250875	-	None	COSU585	None	ENST00000320574.5:c.1227-582G>C	12:g.133250875C>G	C	G	Confirmed somatic variant
POLE	COSG26071	ENST00000320574.5	COSS1649408	PD9595a	COSO28395278	COSV57680012	COSN21136942	28045636	c.2707-97G>C	p.?	intron_variant	None	None	37	12	133238367	133238367	-	None	COSU652	None	ENST00000320574.5:c.2707-97G>C	12:g.133238367C>G	C	G	Confirmed somatic variant
POLE	COSG26071	ENST00000320574.5	COSS1650951	TCGA-A6-6138-01	COSO28454826	COSV57680018	COSN18140808	28045638	c.6331-1548T>G	p.?	intron_variant	None	None	37	12	133204451	133204451	-	22810696	COSU376	None	ENST00000320574.5:c.6331-1548T>G	12:g.133204451A>C	A	C	Confirmed somatic variant
POLE	COSG26071	ENST00000320574.5	COSS2263452	LP6007520-DNA_A01	COSO31394826	COSV57675764	COSN26082373	28045657	c.6005-309G>A	p.?	intron_variant	None	None	37	12	133209690	133209690	-	None	COSU535	None	ENST00000320574.5:c.6005-309G>A	12:g.133209690C>T	C	T	Confirmed somatic variant
POLE	COSG26071	ENST00000320574.5	COSS2507087	PCSI_0608_Pa_P_526	COSO29004862	COSV57686567	COSN20245443	28055354	c.578+13C>T	p.?	intron_variant	None	None	37	12	133256070	133256070	-	None	COSU382	None	ENST00000320574.5:c.578+13C>T	12:g.133256070G>A	G	A	Confirmed somatic variant
POLE	COSG26071	ENST00000320574.5	COSS2635028	0201_CRUK_PC_0201_T1_DNA	COSO32054826	COSV57686578	COSN26332018	28055355	c.2319+673G>A	p.?	intron_variant	None	None	37	12	133243416	133243416	-	None	COSU538	None	ENST00000320574.5:c.2319+673G>A	12:g.133243416C>T	C	T	Confirmed somatic variant
POLE	COSG26071	ENST00000320574.5	COSS2954724	PD36527a	COSO33806091	COSV107342206	COSN32906621	28055381	c.6004+685C>T	p.?	intron_variant	None	None	37	12	133210087	133210087	-	36219477	None	None	ENST00000320574.5:c.6004+685C>T	12:g.133210087G>A	G	A	Variant of unknown origin
POLE	COSG26071	ENST00000320574.5	COSS2955943	2955943	COSO367621947	COSV107342207	COSN32976940	28055383	c.3061-254T>C	p.?	intron_variant	None	None	37	12	133236349	133236349	-	36788076	None	None	ENST00000320574.5:c.3061-254T>C	12:g.133236349A>G	A	G	Confirmed somatic variant
POLE	COSG26071	ENST00000320574.5	COSS2024236	PD18037a	COSO28395278	COSV57692631	COSN20986914	28055601	c.5379-1107C>T	p.?	intron_variant	None	None	37	12	133216991	133216991	-	None	COSU652	None	ENST00000320574.5:c.5379-1107C>T	12:g.133216991G>A	G	A	Confirmed somatic variant
POLE	COSG26071	ENST00000320574.5	COSS2197700	C0089T	COSO29644954	COSV57691919	COSN10101679	28055603	c.6331-695C>T	p.?	intron_variant	None	None	37	12	133203598	133203598	-	None	COSU588	None	ENST00000320574.5:c.6331-695C>T	12:g.133203598G>A	G	A	Confirmed somatic variant
POLE	COSG26071	ENST00000320574.5	COSS2456760	sysucc-882T	COSO28864826	COSV57687691	COSN19665968	28055628	c.1020+73A>G	p.?	intron_variant	None	None	37	12	133252607	133252607	-	None	COSU646	None	ENST00000320574.5:c.1020+73A>G	12:g.133252607T>C	T	C	Confirmed somatic variant
POLE	COSG26071	ENST00000320574.5	COSS2214455	PD23578a	COSO28395278	COSV57685709	COSN21247950	28043783	c.424-112G>A	p.?	intron_variant	None	None	37	12	133256349	133256349	-	None	COSU652	None	ENST00000320574.5:c.424-112G>A	12:g.133256349C>T	C	T	Confirmed somatic variant
POLE	COSG26071	ENST00000320574.5	COSS1652979	CHC322T	COSO29825606	COSV57691628	COSN6614515	28043796	c.62+1839G>A	p.?	intron_variant	None	None	37	12	133262001	133262001	-	None	COSU381	None	ENST00000320574.5:c.62+1839G>A	12:g.133262001C>T	C	T	Confirmed somatic variant
POLE	COSG26071	ENST00000320574.5	COSS2744875	2014_Lung_sq_04_T	COSO29914862	COSV57680904	COSN28821633	28043937	c.3276-185G>A	p.?	intron_variant	None	None	37	12	133234741	133234741	-	None	COSU583	None	ENST00000320574.5:c.3276-185G>A	12:g.133234741C>T	C	T	Confirmed somatic variant
POLE	COSG26071	ENST00000320574.5	COSS2744875	2014_Lung_sq_04_T	COSO29914862	COSV57680907	COSN28821361	28043940	c.1473+88C>A	p.?	intron_variant	None	None	37	12	133249662	133249662	-	None	COSU583	None	ENST00000320574.5:c.1473+88C>A	12:g.133249662G>T	G	T	Confirmed somatic variant
POLE	COSG26071	ENST00000320574.5	COSS2744949	2014_Lung_sq_78_T	COSO29914862	COSV57677025	COSN6614509	28036242	c.6657+284A>G	p.?	intron_variant	None	None	37	12	133201947	133201947	-	None	COSU583	None	ENST00000320574.5:c.6657+284A>G	12:g.133201947T>C	T	C	Confirmed somatic variant
POLE	COSG26071	ENST00000320574.5	COSS2744949	2014_Lung_sq_78_T	COSO29914862	COSV57681214	COSN28661026	28044114	c.2468+146G>T	p.?	intron_variant	None	None	37	12	133241742	133241742	-	None	COSU583	None	ENST00000320574.5:c.2468+146G>T	12:g.133241742C>A	C	A	Confirmed somatic variant
POLE	COSG26071	ENST00000320574.5	COSS2954362	PD36210a	COSO33806091	COSV107342493	COSN32906626	28044149	c.6004+52A>T	p.?	intron_variant	None	None	37	12	133210720	133210720	-	36219477	None	None	ENST00000320574.5:c.6004+52A>T	12:g.133210720T>A	T	A	Variant of unknown origin
POLE	COSG26071	ENST00000320574.5	COSS2744946	2014_Lung_sq_75_T	COSO29914862	COSV57680632	COSN28733816	28044193	c.4551+113A>T	p.?	intron_variant	None	None	37	12	133219697	133219697	-	None	COSU583	None	ENST00000320574.5:c.4551+113A>T	12:g.133219697T>A	T	A	Confirmed somatic variant
POLE	COSG26071	ENST00000320574.5	COSS1651029	TCGA-AA-3697-01	COSO28694826	COSV57676771	COSN18183796	28044196	c.5552+175G>A	p.?	intron_variant	None	None	37	12	133215536	133215536	-	22810696	COSU376	None	ENST00000320574.5:c.5552+175G>A	12:g.133215536C>T	C	T	Confirmed somatic variant
POLE	COSG26071	ENST00000320574.5	COSS1651671	TCGA-DY-A0XA-01	COSO28664826	COSV57676790	COSN18076303	28044301	c.5811+568G>A	p.?	intron_variant	None	None	37	12	133211910	133211910	-	22810696	COSU375	None	ENST00000320574.5:c.5811+568G>A	12:g.133211910C>T	C	T	Confirmed somatic variant
POLE	COSG26071	ENST00000320574.5	COSS1842506	8031668	COSO29005278	COSV57689291	COSN7318710	28044307	c.2320-256G>A	p.?	intron_variant	None	None	37	12	133242292	133242292	-	None	COSU328	None	ENST00000320574.5:c.2320-256G>A	12:g.133242292C>T	C	T	Confirmed somatic variant
POLE	COSG26071	ENST00000320574.5	COSS1695882	PD10010a	COSO28395278	COSV57673683	COSN20928214	28036535	c.3583-3365T>C	p.?	intron_variant	None	None	37	12	133229840	133229840	-	None	COSU652	None	ENST00000320574.5:c.3583-3365T>C	12:g.133229840A>G	A	G	Confirmed somatic variant
POLE	COSG26071	ENST00000320574.5	COSS2747468	GCTK_444_T	COSO36004862	COSV100266898	COSN30667780	28036587	c.5553-45dup	p.?	intron_variant	None	None	37	12	133214771	133214772	-	None	COSU683	None	ENST00000320574.5:c.5553-45dup	12:g.133214771dup	None	G	Confirmed somatic variant
POLE	COSG26071	ENST00000320574.5	COSS2789459	LP6008141-DNA_H01	COSO31394826	COSV100265177	COSN30216122	28036593	c.3583-663A>T	p.?	intron_variant	None	None	37	12	133227138	133227138	-	None	COSU535	None	ENST00000320574.5:c.3583-663A>T	12:g.133227138T>A	T	A	Confirmed somatic variant
POLE	COSG26071	ENST00000320574.5	COSS2869755	5-GE036-T1	COSO32665726	COSV105207521	COSM9798437	28036634	c.2027-9C>T	p.?	intron_variant	None	None	37	12	133245097	133245097	-	26950094	None	None	ENST00000320574.5:c.2027-9C>T	12:g.133245097G>A	G	A	Variant of unknown origin
POLE	COSG26071	ENST00000320574.5	COSS2948297	2948297	COSO29915674	COSV107342058	COSN32753822	28036652	c.63-139_63-135del	p.?	intron_variant	None	None	37	12	133258000	133258004	-	29657128	None	None	ENST00000320574.5:c.63-139_63-135del	12:g.133258000_133258004del	GCTCA	None	Confirmed somatic variant
POLE	COSG26071	ENST00000320574.5	COSS2954648	PD36326a	COSO32926050	COSV107342577	COSN32906663	28036869	c.3060+128C>T	p.?	intron_variant	None	None	37	12	133237427	133237427	-	36219477	None	None	ENST00000320574.5:c.3060+128C>T	12:g.133237427G>A	G	A	Variant of unknown origin
POLE	COSG26071	ENST00000320574.5	COSS2954579	PD36247a	COSO585610551	COSV107342051	COSN32906623	28037071	c.6004+251G>C	p.?	intron_variant	None	None	37	12	133210521	133210521	-	36219477	None	None	ENST00000320574.5:c.6004+251G>C	12:g.133210521C>G	C	G	Variant of unknown origin
POLE	COSG26071	ENST00000320574.5	COSS2339886	RK227_C01	COSO29824862	COSV57678749	COSN16463573	28037103	c.1227-163G>C	p.?	intron_variant	None	None	37	12	133250456	133250456	-	None	COSU322	None	ENST00000320574.5:c.1227-163G>C	12:g.133250456C>G	C	G	Confirmed somatic variant
POLE	COSG26071	ENST00000320574.5	COSS2634935	DA12006	COSO32054826	COSV57679388	COSN26795599	28033935	c.63-392G>A	p.?	intron_variant	None	None	37	12	133258257	133258257	-	None	COSU675	None	ENST00000320574.5:c.63-392G>A	12:g.133258257C>T	C	T	Confirmed somatic variant
POLE	COSG26071	ENST00000320574.5	COSS2607109	HUB-02-B2-045	COSO28864826	COSV57684804	COSN24397083	28034128	c.1360-59A>G	p.?	intron_variant	None	None	37	12	133249922	133249922	-	None	COSU670	None	ENST00000320574.5:c.1360-59A>G	12:g.133249922T>C	T	C	Confirmed somatic variant
POLE	COSG26071	ENST00000320574.5	COSS2744894	2014_Lung_sq_23_T	COSO29914862	COSV57693434	COSN28676503	28034187	c.1359+144G>T	p.?	intron_variant	None	None	37	12	133250017	133250017	-	None	COSU583	None	ENST00000320574.5:c.1359+144G>T	12:g.133250017C>A	C	A	Confirmed somatic variant
POLE	COSG26071	ENST00000320574.5	COSS2744894	2014_Lung_sq_23_T	COSO29914862	COSV57673878	COSN28671595	28034192	c.721-54A>G	p.?	intron_variant	None	None	37	12	133254083	133254083	-	None	COSU583	None	ENST00000320574.5:c.721-54A>G	12:g.133254083T>C	T	C	Confirmed somatic variant
POLE	COSG26071	ENST00000320574.5	COSS2747604	GCYC_284_T	COSO36004862	COSV100268614	COSN30765567	28034304	c.4005+81G>A	p.?	intron_variant	None	None	37	12	133225811	133225811	-	None	COSU683	None	ENST00000320574.5:c.4005+81G>A	12:g.133225811C>T	C	T	Confirmed somatic variant
POLE	COSG26071	ENST00000320574.5	COSS2935733	PD26868a	COSO354121945	COSV106474108	COSN32382957	28034346	c.3582+2898A>G	p.?	intron_variant	None	None	37	12	133230824	133230824	-	30889380	None	None	ENST00000320574.5:c.3582+2898A>G	12:g.133230824T>C	T	C	Confirmed somatic variant
POLE	COSG26071	ENST00000320574.5	COSS2935733	PD26868a	COSO354121945	COSV106474109	COSN32382958	28034350	c.2864+119C>A	p.?	intron_variant	None	None	37	12	133237994	133237994	-	30889380	None	None	ENST00000320574.5:c.2864+119C>A	12:g.133237994G>T	G	T	Confirmed somatic variant
POLE	COSG26071	ENST00000320574.5	COSS1651148	TCGA-AD-6964-01	COSO28454826	COSV57681794	COSN18269905	28060562	c.2319+66G>A	p.?	intron_variant	None	None	37	12	133244023	133244023	-	22810696	COSU376	None	ENST00000320574.5:c.2319+66G>A	12:g.133244023C>T	C	T	Confirmed somatic variant
POLE	COSG26071	ENST00000320574.5	COSS1651327	TCGA-G4-6310-01	COSO28454826	COSV57675054	COSN18429855	28060880	c.3060+168C>T	p.?	intron_variant	None	None	37	12	133237387	133237387	-	22810696	COSU376	None	ENST00000320574.5:c.3060+168C>T	12:g.133237387G>A	G	A	Confirmed somatic variant
POLE	COSG26071	ENST00000320574.5	COSS1650947	TCGA-A6-5665-01	COSO28544826	COSV57677616	COSN18132877	28045960	c.6331-104G>T	p.?	intron_variant	None	None	37	12	133203007	133203007	-	22810696	COSU376	None	ENST00000320574.5:c.6331-104G>T	12:g.133203007C>A	C	A	Confirmed somatic variant
POLE	COSG26071	ENST00000320574.5	COSS1651336	TCGA-G4-6586-01	COSO28544826	COSV57675904	COSN18433238	28045965	c.579-138G>A	p.?	intron_variant	None	None	37	12	133254443	133254443	-	22810696	COSU376	None	ENST00000320574.5:c.579-138G>A	12:g.133254443C>T	C	T	Confirmed somatic variant
POLE	COSG26071	ENST00000320574.5	COSS2688117	T_CCA_JP_1	COSO27814862	COSV57687358	COSN27550662	28046119	c.63-1014_63-1013del	p.?	intron_variant	None	None	37	12	133258889	133258890	-	None	COSU653	None	ENST00000320574.5:c.63-1014_63-1013del	12:g.133258889_133258890del	AA	None	Confirmed somatic variant
POLE	COSG26071	ENST00000320574.5	COSS2688153	LP6008269-DNA_A06	COSO31394826	COSV57689419	COSN27136444	28046123	c.4149+945A>G	p.?	intron_variant	None	None	37	12	133224570	133224570	-	None	COSU535	None	ENST00000320574.5:c.4149+945A>G	12:g.133224570T>C	T	C	Confirmed somatic variant
POLE	COSG26071	ENST00000320574.5	COSS2745925	T_CCA_SG_17	COSO27814862	COSV57673370	COSN28946729	28037854	c.4149+1480del	p.?	intron_variant	None	None	37	12	133224047	133224047	-	None	COSU653	None	ENST00000320574.5:c.4149+1480del	12:g.133224047del	A	None	Confirmed somatic variant
POLE	COSG26071	ENST00000320574.5	COSS2747997	25	COSO36004862	COSV100266797	COSN30746101	28046138	c.1227-46C>T	p.?	intron_variant	None	None	37	12	133250339	133250339	-	None	COSU683	None	ENST00000320574.5:c.1227-46C>T	12:g.133250339G>A	G	A	Confirmed somatic variant
POLE	COSG26071	ENST00000320574.5	COSS2958077	4675-03-01BD	COSO27985045	COSV108137108	COSN33109676	28055650	c.6330+2961T>C	p.?	intron_variant	None	None	37	12	133205940	133205940	-	35953718	None	None	ENST00000320574.5:c.6330+2961T>C	12:g.133205940A>G	A	G	Confirmed somatic variant
POLE	COSG26071	ENST00000320574.5	COSS2958077	4675-03-01BD	COSO27985045	COSV108137109	COSN33109677	28055652	c.6330+2959G>T	p.?	intron_variant	None	None	37	12	133205942	133205942	-	35953718	None	None	ENST00000320574.5:c.6330+2959G>T	12:g.133205942C>A	C	A	Confirmed somatic variant
POLE	COSG26071	ENST00000320574.5	COSS1585055	PD8611a	COSO28395278	COSV57688989	COSN21102569	28055699	c.6657+180C>A	p.?	intron_variant	None	None	37	12	133202051	133202051	-	None	COSU652	None	ENST00000320574.5:c.6657+180C>A	12:g.133202051G>T	G	T	Confirmed somatic variant
POLE	COSG26071	ENST00000320574.5	COSS1585055	PD8611a	COSO28395278	COSV57688996	COSN21103873	28055803	c.2706+136G>A	p.?	intron_variant	None	None	37	12	133240454	133240454	-	None	COSU652	None	ENST00000320574.5:c.2706+136G>A	12:g.133240454C>T	C	T	Confirmed somatic variant
POLE	COSG26071	ENST00000320574.5	COSS1585055	PD8611a	COSO28395278	COSV57689003	COSN21103232	28055804	c.63-841G>A	p.?	intron_variant	None	None	37	12	133258706	133258706	-	None	COSU652	None	ENST00000320574.5:c.63-841G>A	12:g.133258706C>T	C	T	Confirmed somatic variant
POLE	COSG26071	ENST00000320574.5	COSS1651258	TCGA-D5-6540-01	COSO28454826	COSV57687224	COSN18380843	28055824	c.286-147C>T	p.?	intron_variant	None	None	37	12	133256955	133256955	-	22810696	COSU376	None	ENST00000320574.5:c.286-147C>T	12:g.133256955G>A	G	A	Confirmed somatic variant
POLE	COSG26071	ENST00000320574.5	COSS2196316	AOCS-109-1-X	COSO30135473	COSV57682515	COSN8702090	28055839	c.204+214G>A	p.?	intron_variant	None	None	37	12	133257510	133257510	-	None	COSU585	None	ENST00000320574.5:c.204+214G>A	12:g.133257510C>T	C	T	Confirmed somatic variant
POLE	COSG26071	ENST00000320574.5	COSS2634776	tumor_4167381	COSO27985099	COSV57682586	COSN25117280	28055883	c.578+288T>A	p.?	intron_variant	None	None	37	12	133255795	133255795	-	None	COSU440	None	ENST00000320574.5:c.578+288T>A	12:g.133255795A>T	A	T	Confirmed somatic variant
POLE	COSG26071	ENST00000320574.5	COSS2746130	A12-2A	COSO28864826	COSV57692306	COSN28847150	28056100	c.1474-62T>G	p.?	intron_variant	None	None	37	12	133249487	133249487	-	None	COSU646	None	ENST00000320574.5:c.1474-62T>G	12:g.133249487A>C	A	C	Confirmed somatic variant
POLE	COSG26071	ENST00000320574.5	COSS2607147	HUB-02-B2-070	COSO28864826	COSV57691342	COSN24395515	28056132	c.2320-139G>A	p.?	intron_variant	None	None	37	12	133242175	133242175	-	None	COSU670	None	ENST00000320574.5:c.2320-139G>A	12:g.133242175C>T	C	T	Confirmed somatic variant
POLE	COSG26071	ENST00000320574.5	COSS2607147	HUB-02-B2-070	COSO28864826	COSV57691345	COSN24395516	28056136	c.1686+115C>A	p.?	intron_variant	None	None	37	12	133249098	133249098	-	None	COSU670	None	ENST00000320574.5:c.1686+115C>A	12:g.133249098G>T	G	T	Confirmed somatic variant
POLE	COSG26071	ENST00000320574.5	COSS1651153	TCGA-AU-6004-01	COSO28454826	COSV57691768	COSN18279777	28051923	c.5173+102G>A	p.?	intron_variant	None	None	37	12	133218661	133218661	-	22810696	COSU376	None	ENST00000320574.5:c.5173+102G>A	12:g.133218661C>T	C	T	Confirmed somatic variant
POLE	COSG26071	ENST00000320574.5	COSS1651060	TCGA-AA-3864-01	COSO28454826	COSV57675393	COSN18449286	28039948	c.204+58C>T	p.?	intron_variant	None	None	37	12	133257666	133257666	-	22810696	COSU376	None	ENST00000320574.5:c.204+58C>T	12:g.133257666G>A	G	A	Confirmed somatic variant
POLE	COSG26071	ENST00000320574.5	COSS1651535	TCGA-AG-3591-01	COSO28664826	COSV57684765	COSN18029247	28051964	c.6330+112G>A	p.?	intron_variant	None	None	37	12	133208789	133208789	-	22810696	COSU375	None	ENST00000320574.5:c.6330+112G>A	12:g.133208789C>T	C	T	Confirmed somatic variant
POLE	COSG26071	ENST00000320574.5	COSS2120204	EOPC-011_tumor	COSO32054826	COSV57677042	COSN5796045	28051967	c.4149+270G>A	p.?	intron_variant	None	None	37	12	133225245	133225245	-	None	COSU534	None	ENST00000320574.5:c.4149+270G>A	12:g.133225245C>T	C	T	Confirmed somatic variant
POLE	COSG26071	ENST00000320574.5	COSS2197709	C0081T	COSO29644954	COSV57677046	COSN10101680	28051978	c.4149+731A>T	p.?	intron_variant	None	None	37	12	133224784	133224784	-	None	COSU588	None	ENST00000320574.5:c.4149+731A>T	12:g.133224784T>A	T	A	Confirmed somatic variant
POLE	COSG26071	ENST00000320574.5	COSS2197709	C0081T	COSO29644954	COSV57677052	COSN10101682	28051983	c.2707-248A>T	p.?	intron_variant	None	None	37	12	133238518	133238518	-	None	COSU588	None	ENST00000320574.5:c.2707-248A>T	12:g.133238518T>A	T	A	Confirmed somatic variant
POLE	COSG26071	ENST00000320574.5	COSS2120797	HCC167T	COSO29824862	COSV57673705	COSN5714268	28051478	c.910-151C>T	p.?	intron_variant	None	None	37	12	133252941	133252941	-	None	COSU323	None	ENST00000320574.5:c.910-151C>T	12:g.133252941G>A	G	A	Confirmed somatic variant
POLE	COSG26071	ENST00000320574.5	COSS2634325	CHG-13-29153T	COSO29824888	COSV57686985	COSN26638347	28052067	c.1473+17C>A	p.?	intron_variant	None	None	37	12	133249733	133249733	-	None	COSU660	None	ENST00000320574.5:c.1473+17C>A	12:g.133249733G>T	G	T	Confirmed somatic variant
POLE	COSG26071	ENST00000320574.5	COSS2954663	PD36599a	COSO32686050	COSV107342247	COSN32906614	28052266	c.6657+244C>T	p.?	intron_variant	None	None	37	12	133201987	133201987	-	36219477	None	None	ENST00000320574.5:c.6657+244C>T	12:g.133201987G>A	G	A	Variant of unknown origin
POLE	COSG26071	ENST00000320574.5	COSS2954326	PD36400a	COSO32786050	COSV107342407	COSN32906670	28052336	c.909+165T>A	p.?	intron_variant	None	None	37	12	133252967	133252967	-	36219477	None	None	ENST00000320574.5:c.909+165T>A	12:g.133252967A>T	A	T	Variant of unknown origin
POLE	COSG26071	ENST00000320574.5	COSS2954326	PD36400a	COSO32786050	COSV107342408	COSN32906671	28052340	c.909+164C>A	p.?	intron_variant	None	None	37	12	133252968	133252968	-	36219477	None	None	ENST00000320574.5:c.909+164C>A	12:g.133252968G>T	G	T	Variant of unknown origin
POLE	COSG26071	ENST00000320574.5	COSS2121188	8057501	COSO29005278	COSV57675284	COSN14516412	28044700	c.2320-729C>T	p.?	intron_variant	None	None	37	12	133242765	133242765	-	None	COSU328	None	ENST00000320574.5:c.2320-729C>T	12:g.133242765G>A	G	A	Confirmed somatic variant
POLE	COSG26071	ENST00000320574.5	COSS2747478	GCTK_476_T	COSO36004862	COSV57681774	COSN30670877	28034555	c.1106+58G>A	p.?	intron_variant	None	None	37	12	133252263	133252263	-	None	COSU683	None	ENST00000320574.5:c.1106+58G>A	12:g.133252263C>T	C	T	Confirmed somatic variant
POLE	COSG26071	ENST00000320574.5	COSS2747594	GCYC_232_T	COSO36004862	COSV100267638	COSN30743466	28034836	c.4445-32A>T	p.?	intron_variant	None	None	37	12	133219948	133219948	-	None	COSU683	None	ENST00000320574.5:c.4445-32A>T	12:g.133219948T>A	T	A	Confirmed somatic variant
POLE	COSG26071	ENST00000320574.5	COSS2263300	8051712	COSO29004841	COSV57675743	COSN14802695	28037320	c.3583-370G>A	p.?	intron_variant	None	None	37	12	133226845	133226845	-	None	COSU586	None	ENST00000320574.5:c.3583-370G>A	12:g.133226845C>T	C	T	Confirmed somatic variant
POLE	COSG26071	ENST00000320574.5	COSS2340150	LP6005500-DNA_F02	COSO31394826	COSV57691924	COSN17842210	28037324	c.3583-3076C>A	p.?	intron_variant	None	None	37	12	133229551	133229551	-	None	COSU535	None	ENST00000320574.5:c.3583-3076C>A	12:g.133229551G>T	G	T	Confirmed somatic variant
POLE	COSG26071	ENST00000320574.5	COSS2340150	LP6005500-DNA_F02	COSO31394826	COSV57691928	COSN17841650	28037327	c.3583-3086C>T	p.?	intron_variant	None	None	37	12	133229561	133229561	-	None	COSU535	None	ENST00000320574.5:c.3583-3086C>T	12:g.133229561G>A	G	A	Confirmed somatic variant
POLE	COSG26071	ENST00000320574.5	COSS2954317	PD36311a	COSO33806050	COSV107342456	COSN32906615	28037506	c.6657+210G>A	p.?	intron_variant	None	None	37	12	133202021	133202021	-	36219477	None	None	ENST00000320574.5:c.6657+210G>A	12:g.133202021C>T	C	T	Variant of unknown origin
POLE	COSG26071	ENST00000320574.5	COSS2635009	0171_CRUK_PC_0171_T1_DNA	COSO32054826	COSV57675825	COSN26355719	28036017	c.62+2876C>T	p.?	intron_variant	None	None	37	12	133260964	133260964	-	None	COSU538	None	ENST00000320574.5:c.62+2876C>T	12:g.133260964G>A	G	A	Confirmed somatic variant
POLE	COSG26071	ENST00000320574.5	COSS2688084	T_CCA_SG_11	COSO27814862	COSV57676003	COSN27520210	28037556	c.4150-797G>A	p.?	intron_variant	None	None	37	12	133221360	133221360	-	None	COSU653	None	ENST00000320574.5:c.4150-797G>A	12:g.133221360C>T	C	T	Confirmed somatic variant
POLE	COSG26071	ENST00000320574.5	COSS2748017	45	COSO36004862	COSV57674692	COSN30735286	28037579	c.3459+23G>A	p.?	intron_variant	None	None	37	12	133233912	133233912	-	None	COSU683	None	ENST00000320574.5:c.3459+23G>A	12:g.133233912C>T	C	T	Confirmed somatic variant
POLE	COSG26071	ENST00000320574.5	COSS2950112	3_1-059	COSO28975307	COSV107342606	COSN32806651	28037598	c.5553-61G>A	p.?	intron_variant	None	None	37	12	133214786	133214786	-	36991000	None	None	ENST00000320574.5:c.5553-61G>A	12:g.133214786C>T	C	T	Confirmed somatic variant
POLE	COSG26071	ENST00000320574.5	COSS2950112	3_1-059	COSO28975307	COSV107342607	COSN32806652	28037601	c.4551+19A>G	p.?	intron_variant	None	None	37	12	133219791	133219791	-	36991000	None	None	ENST00000320574.5:c.4551+19A>G	12:g.133219791T>C	T	C	Confirmed somatic variant
POLE	COSG26071	ENST00000320574.5	COSS2950112	3_1-059	COSO28975307	COSV57673878	COSN28671595	28034192	c.721-54A>G	p.?	intron_variant	None	None	37	12	133254083	133254083	-	36991000	None	None	ENST00000320574.5:c.721-54A>G	12:g.133254083T>C	T	C	Confirmed somatic variant
POLE	COSG26071	ENST00000320574.5	COSS2744862	2014_Lung_sq_95_T	COSO29914862	COSV57678569	COSN28820420	28037641	c.5812-97A>G	p.?	intron_variant	None	None	37	12	133211061	133211061	-	None	COSU583	None	ENST00000320574.5:c.5812-97A>G	12:g.133211061T>C	T	C	Confirmed somatic variant
POLE	COSG26071	ENST00000320574.5	COSS2748095	123	COSO36004862	COSV100268842	COSN30717117	28038135	c.5378+579A>C	p.?	intron_variant	None	None	37	12	133217654	133217654	-	None	COSU683	None	ENST00000320574.5:c.5378+579A>C	12:g.133217654T>G	T	G	Confirmed somatic variant
POLE	COSG26071	ENST00000320574.5	COSS2954610	PD36625a	COSO58566091	COSV107341850	COSN32906620	28038155	c.6136+54C>T	p.?	intron_variant	None	None	37	12	133209196	133209196	-	36219477	None	None	ENST00000320574.5:c.6136+54C>T	12:g.133209196G>A	G	A	Variant of unknown origin
POLE	COSG26071	ENST00000320574.5	COSS1651112	TCGA-AA-A01D-01	COSO28694826	COSV57688775	COSN18244380	28038501	c.5811+141G>A	p.?	intron_variant	None	None	37	12	133212337	133212337	-	22810696	COSU376	None	ENST00000320574.5:c.5811+141G>A	12:g.133212337C>T	C	T	Confirmed somatic variant
POLE	COSG26071	ENST00000320574.5	COSS2688087	T_CCA_SG_14	COSO27814862	COSV57678114	COSN1145232	28045972	c.579-558del	p.?	intron_variant	None	None	37	12	133254873	133254873	-	None	COSU653	None	ENST00000320574.5:c.579-558del	12:g.133254873del	A	None	Confirmed somatic variant
POLE	COSG26071	ENST00000320574.5	COSS2688311	CPCG0377-F1	COSO32054826	COSV57692819	COSN29587446	28061013	c.1474-46G>A	p.?	intron_variant	None	None	37	12	133249471	133249471	-	None	COSU537	None	ENST00000320574.5:c.1474-46G>A	12:g.133249471C>T	C	T	Confirmed somatic variant
POLE	COSG26071	ENST00000320574.5	COSS2745870	267T	COSO29824888	COSV57692862	COSN29420187	28061038	c.2319+717C>A	p.?	intron_variant	None	None	37	12	133243372	133243372	-	None	COSU660	None	ENST00000320574.5:c.2319+717C>A	12:g.133243372G>T	G	T	Confirmed somatic variant
POLE	COSG26071	ENST00000320574.5	COSS2950146	5-146	COSO28974826	COSV107342278	COSN32861493	28061052	c.4729-22C>A	p.?	intron_variant	None	None	37	12	133219337	133219337	-	36991000	None	None	ENST00000320574.5:c.4729-22C>A	12:g.133219337G>T	G	T	Confirmed somatic variant
POLE	COSG26071	ENST00000320574.5	COSS2954531	PD36616a	COSO32686091	COSV107342279	COSN32906645	28039123	c.4291-60G>A	p.?	intron_variant	None	None	37	12	133220206	133220206	-	36219477	None	None	ENST00000320574.5:c.4291-60G>A	12:g.133220206C>T	C	T	Variant of unknown origin
POLE	COSG26071	ENST00000320574.5	COSS2459952	BD87T	COSO27814862	COSV57676729	COSN28647131	28041586	c.286-96G>A	p.?	intron_variant	None	None	37	12	133256904	133256904	-	None	COSU658	None	ENST00000320574.5:c.286-96G>A	12:g.133256904C>T	C	T	Confirmed somatic variant
POLE	COSG26071	ENST00000320574.5	COSS2954791	PD36703a	COSO32686078	COSV107342281	COSN32906618	28061202	c.6532-120C>T	p.?	intron_variant	None	None	37	12	133202476	133202476	-	36219477	None	None	ENST00000320574.5:c.6532-120C>T	12:g.133202476G>A	G	A	Variant of unknown origin
POLE	COSG26071	ENST00000320574.5	COSS2958078	4675-04-01BD	COSO276018221	COSV108137108	COSN33109676	28055650	c.6330+2961T>C	p.?	intron_variant	None	None	37	12	133205940	133205940	-	35953718	None	None	ENST00000320574.5:c.6330+2961T>C	12:g.133205940A>G	A	G	Confirmed somatic variant
POLE	COSG26071	ENST00000320574.5	COSS2958078	4675-04-01BD	COSO276018221	COSV108137109	COSN33109677	28055652	c.6330+2959G>T	p.?	intron_variant	None	None	37	12	133205942	133205942	-	35953718	None	None	ENST00000320574.5:c.6330+2959G>T	12:g.133205942C>A	C	A	Confirmed somatic variant
POLE	COSG26071	ENST00000320574.5	COSS2747525	GCTK_16444_T	COSO36004862	COSV100268709	COSN30712755	28042801	c.5552+47C>T	p.?	intron_variant	None	None	37	12	133215664	133215664	-	None	COSU683	None	ENST00000320574.5:c.5552+47C>T	12:g.133215664G>A	G	A	Confirmed somatic variant
POLE	COSG26071	ENST00000320574.5	COSS2747525	GCTK_16444_T	COSO36004862	COSV100268713	COSN30714273	28042810	c.1021-111G>T	p.?	intron_variant	None	None	37	12	133252517	133252517	-	None	COSU683	None	ENST00000320574.5:c.1021-111G>T	12:g.133252517C>A	C	A	Confirmed somatic variant
POLE	COSG26071	ENST00000320574.5	COSS2745921	T_CCA_TH_1	COSO27814862	COSV57673370	COSN28946729	28037854	c.4149+1480del	p.?	intron_variant	None	None	37	12	133224047	133224047	-	None	COSU653	None	ENST00000320574.5:c.4149+1480del	12:g.133224047del	A	None	Confirmed somatic variant
POLE	COSG26071	ENST00000320574.5	COSS2197692	C0026T	COSO29644954	COSV57680075	COSN10101681	28038037	c.3583-694G>A	p.?	intron_variant	None	None	37	12	133227169	133227169	-	None	COSU588	None	ENST00000320574.5:c.3583-694G>A	12:g.133227169C>T	C	T	Confirmed somatic variant
POLE	COSG26071	ENST00000320574.5	COSS2234112	PD24209a	COSO28395278	COSV57682865	COSN21474379	28052529	c.3582+2723G>C	p.?	intron_variant	None	None	37	12	133230999	133230999	-	None	COSU652	None	ENST00000320574.5:c.3582+2723G>C	12:g.133230999C>G	C	G	Confirmed somatic variant
POLE	COSG26071	ENST00000320574.5	COSS2549542	AML_14y_09_DX	COSO27984905	COSV57682940	COSN23915866	28052554	c.62+1898C>T	p.?	intron_variant	None	None	37	12	133261942	133261942	-	None	COSU544	None	ENST00000320574.5:c.62+1898C>T	12:g.133261942G>A	G	A	Confirmed somatic variant
POLE	COSG26071	ENST00000320574.5	COSS2340441	CN-AML-CR-63-Dx	COSO27984905	COSV57687046	COSN19653634	28052763	c.4150-107C>T	p.?	intron_variant	None	None	37	12	133220670	133220670	-	None	COSU544	None	ENST00000320574.5:c.4150-107C>T	12:g.133220670G>A	G	A	Confirmed somatic variant
POLE	COSG26071	ENST00000320574.5	COSS2456726	sysucc-1397T	COSO28864826	COSV57687050	COSN19730094	28052775	c.4150-74C>T	p.?	intron_variant	None	None	37	12	133220637	133220637	-	None	COSU646	None	ENST00000320574.5:c.4150-74C>T	12:g.133220637G>A	G	A	Confirmed somatic variant
POLE	COSG26071	ENST00000320574.5	COSS2459919	BD57T	COSO27814862	COSV57673753	COSN20057973	28052778	c.6658-76C>T	p.?	intron_variant	None	None	37	12	133201656	133201656	-	None	COSU658	None	ENST00000320574.5:c.6658-76C>T	12:g.133201656G>A	G	A	Confirmed somatic variant
POLE	COSG26071	ENST00000320574.5	COSS2459919	BD57T	COSO27814862	COSV57673761	COSN20057974	28052783	c.3276-132G>A	p.?	intron_variant	None	None	37	12	133234688	133234688	-	None	COSU658	None	ENST00000320574.5:c.3276-132G>A	12:g.133234688C>T	C	T	Confirmed somatic variant
POLE	COSG26071	ENST00000320574.5	COSS2459919	BD57T	COSO27814862	COSV57673769	COSN20057975	28052787	c.2864+90G>T	p.?	intron_variant	None	None	37	12	133238023	133238023	-	None	COSU658	None	ENST00000320574.5:c.2864+90G>T	12:g.133238023C>A	C	A	Confirmed somatic variant
POLE	COSG26071	ENST00000320574.5	COSS2387322	EOPC-038_tumor_01	COSO32054826	COSV57682176	COSN23444717	28052836	c.2320-966G>A	p.?	intron_variant	None	None	37	12	133243002	133243002	-	None	COSU534	None	ENST00000320574.5:c.2320-966G>A	12:g.133243002C>T	C	T	Confirmed somatic variant
POLE	COSG26071	ENST00000320574.5	COSS1443537	PD4874a	COSO28395278	COSV57689524	COSN22475335	28052889	c.5552+158G>A	p.?	intron_variant	None	None	37	12	133215553	133215553	-	None	COSU652	None	ENST00000320574.5:c.5552+158G>A	12:g.133215553C>T	C	T	Confirmed somatic variant
POLE	COSG26071	ENST00000320574.5	COSS2869939	5-WS006-T1	COSO32665726	COSV105207529	COSM9808261	28053064	c.4006-9G>A	p.?	intron_variant	None	None	37	12	133225667	133225667	-	26950094	None	None	ENST00000320574.5:c.4006-9G>A	12:g.133225667C>T	C	T	Variant of unknown origin
POLE	COSG26071	ENST00000320574.5	COSS1351180	PD4266a	COSO28395278	COSV57681308	COSN21721577	28053080	c.330+31G>A	p.?	intron_variant	None	None	37	12	133256733	133256733	-	None	COSU652	None	ENST00000320574.5:c.330+31G>A	12:g.133256733C>T	C	T	Confirmed somatic variant
POLE	COSG26071	ENST00000320574.5	COSS2507119	PET052T	COSO29004841	COSV57692232	COSN22915599	28053109	c.63-2130G>T	p.?	intron_variant	None	None	37	12	133259995	133259995	-	None	COSU661	None	ENST00000320574.5:c.63-2130G>T	12:g.133259995C>A	C	A	Confirmed somatic variant
POLE	COSG26071	ENST00000320574.5	COSS2744877	2014_Lung_sq_06_T	COSO29914862	COSV57682694	COSN8585679	28033707	c.1474-157G>C	p.?	intron_variant	None	None	37	12	133249582	133249582	-	None	COSU583	None	ENST00000320574.5:c.1474-157G>C	12:g.133249582C>G	C	G	Confirmed somatic variant
POLE	COSG26071	ENST00000320574.5	COSS2744877	2014_Lung_sq_06_T	COSO29914862	COSV57682698	COSN28630914	28053131	c.1020+89C>G	p.?	intron_variant	None	None	37	12	133252591	133252591	-	None	COSU583	None	ENST00000320574.5:c.1020+89C>G	12:g.133252591G>C	G	C	Confirmed somatic variant
POLE	COSG26071	ENST00000320574.5	COSS2744877	2014_Lung_sq_06_T	COSO29914862	COSV57682702	COSN28629762	28053136	c.802-123C>G	p.?	intron_variant	None	None	37	12	133253362	133253362	-	None	COSU583	None	ENST00000320574.5:c.802-123C>G	12:g.133253362G>C	G	C	Confirmed somatic variant
POLE	COSG26071	ENST00000320574.5	COSS1463662	PD4968a	COSO28395278	COSV57692153	COSN22279726	28053148	c.2319+299C>G	p.?	intron_variant	None	None	37	12	133243790	133243790	-	None	COSU652	None	ENST00000320574.5:c.2319+299C>G	12:g.133243790G>C	G	C	Confirmed somatic variant
POLE	COSG26071	ENST00000320574.5	COSS2549540	AML_14y_07_DX	COSO27984905	COSV57684609	COSN23929480	28038549	c.4150-744C>G	p.?	intron_variant	None	None	37	12	133221307	133221307	-	None	COSU544	None	ENST00000320574.5:c.4150-744C>G	12:g.133221307G>C	G	C	Confirmed somatic variant
POLE	COSG26071	ENST00000320574.5	COSS2549540	AML_14y_07_DX	COSO27984905	COSV57684615	COSN23940279	28038554	c.4150-748T>C	p.?	intron_variant	None	None	37	12	133221311	133221311	-	None	COSU544	None	ENST00000320574.5:c.4150-748T>C	12:g.133221311A>G	A	G	Confirmed somatic variant
POLE	COSG26071	ENST00000320574.5	COSS2633720	EOPC-130_tumor_01	COSO32054862	COSV57675339	COSN25758824	28038556	c.5678+177C>A	p.?	intron_variant	None	None	37	12	133214423	133214423	-	None	COSU534	None	ENST00000320574.5:c.5678+177C>A	12:g.133214423G>T	G	T	Confirmed somatic variant
POLE	COSG26071	ENST00000320574.5	COSS2635035	0203_CRUK_PC_0203_T1_DNA	COSO32054826	COSV57682965	COSN26179514	28038558	c.6330+363G>A	p.?	intron_variant	None	None	37	12	133208538	133208538	-	None	COSU538	None	ENST00000320574.5:c.6330+363G>A	12:g.133208538C>T	C	T	Confirmed somatic variant
POLE	COSG26071	ENST00000320574.5	COSS2197254	PCSI_0080_Pa_P_526	COSO29005278	COSV57689055	COSN7611780	28038605	c.3582+1101A>G	p.?	intron_variant	None	None	37	12	133232621	133232621	-	None	COSU382	None	ENST00000320574.5:c.3582+1101A>G	12:g.133232621T>C	T	C	Confirmed somatic variant
POLE	COSG26071	ENST00000320574.5	COSS2411210	T21	COSO28584826	COSV57680104	COSN18714486	28038610	c.6658-184G>A	p.?	intron_variant	None	None	37	12	133201764	133201764	-	26071483	None	None	ENST00000320574.5:c.6658-184G>A	12:g.133201764C>T	C	T	Confirmed somatic variant
POLE	COSG26071	ENST00000320574.5	COSS1651011	TCGA-AA-3663-01	COSO28454826	COSV57678587	COSN18175215	28038624	c.330+23G>A	p.?	intron_variant	None	None	37	12	133256741	133256741	-	22810696	COSU376	None	ENST00000320574.5:c.330+23G>A	12:g.133256741C>T	C	T	Confirmed somatic variant
POLE	COSG26071	ENST00000320574.5	COSS2954433	PD36388a	COSO32686078	COSV107342395	COSN32906643	28059808	c.4291-30C>T	p.?	intron_variant	None	None	37	12	133220176	133220176	-	36219477	None	None	ENST00000320574.5:c.4291-30C>T	12:g.133220176G>A	G	A	Variant of unknown origin
POLE	COSG26071	ENST00000320574.5	COSS2193416	TCGA-AZ-4313-01	COSO28584826	COSV57678279	COSN18286445	28059845	c.2026+58C>T	p.?	intron_variant	None	None	37	12	133245163	133245163	-	22810696	COSU376	None	ENST00000320574.5:c.2026+58C>T	12:g.133245163G>A	G	A	Confirmed somatic variant
POLE	COSG26071	ENST00000320574.5	COSS2954398	PD36298a	COSO33456050	COSV107342061	COSN32906662	28059954	c.3060+129C>T	p.?	intron_variant	None	None	37	12	133237426	133237426	-	36219477	None	None	ENST00000320574.5:c.3060+129C>T	12:g.133237426G>A	G	A	Variant of unknown origin
POLE	COSG26071	ENST00000320574.5	COSS2954534	PD36619a	COSO58566091	COSV107342062	COSN32906654	28059959	c.3061-178T>A	p.?	intron_variant	None	None	37	12	133236273	133236273	-	36219477	None	None	ENST00000320574.5:c.3061-178T>A	12:g.133236273A>T	A	T	Variant of unknown origin
POLE	COSG26071	ENST00000320574.5	COSS2456746	sysucc-761T	COSO28864826	COSV57687677	COSN19700132	28059966	c.63-72A>G	p.?	intron_variant	None	None	37	12	133257937	133257937	-	None	COSU646	None	ENST00000320574.5:c.63-72A>G	12:g.133257937T>C	T	C	Confirmed somatic variant
POLE	COSG26071	ENST00000320574.5	COSS2456746	sysucc-761T	COSO28864826	COSV57687682	COSN19700133	28059968	c.63-73G>A	p.?	intron_variant	None	None	37	12	133257938	133257938	-	None	COSU646	None	ENST00000320574.5:c.63-73G>A	12:g.133257938C>T	C	T	Confirmed somatic variant
POLE	COSG26071	ENST00000320574.5	COSS1651227	TCGA-CM-6165-01	COSO28694826	COSV57692177	COSN18354240	28060142	c.6004+152G>T	p.?	intron_variant	None	None	37	12	133210620	133210620	-	22810696	COSU376	None	ENST00000320574.5:c.6004+152G>T	12:g.133210620C>A	C	A	Confirmed somatic variant
POLE	COSG26071	ENST00000320574.5	COSS2954625	PD36375a	COSO32786078	COSV107342066	COSM10530700	28060242	c.2561+10G>A	p.?	intron_variant	None	None	37	12	133240946	133240946	-	36219477	None	None	ENST00000320574.5:c.2561+10G>A	12:g.133240946C>T	C	T	Variant of unknown origin
POLE	COSG26071	ENST00000320574.5	COSS2954723	PD36521a	COSO32926091	COSV107342284	COSN32906632	28053163	c.5552+419C>T	p.?	intron_variant	None	None	37	12	133215292	133215292	-	36219477	None	None	ENST00000320574.5:c.5552+419C>T	12:g.133215292G>A	G	A	Variant of unknown origin
POLE	COSG26071	ENST00000320574.5	COSS2197733	C0032T	COSO29644954	COSV57680967	COSN15582512	28046673	c.6330+524G>A	p.?	intron_variant	None	None	37	12	133208377	133208377	-	None	COSU588	None	ENST00000320574.5:c.6330+524G>A	12:g.133208377C>T	C	T	Confirmed somatic variant
POLE	COSG26071	ENST00000320574.5	COSS2385275	343-03-4TD	COSO27985045	COSV57675120	COSN19204917	28046674	c.5679-39G>A	p.?	intron_variant	None	None	37	12	133212649	133212649	-	None	COSU340	None	ENST00000320574.5:c.5679-39G>A	12:g.133212649C>T	C	T	Confirmed somatic variant
POLE	COSG26071	ENST00000320574.5	COSS2193436	TCGA-NH-A5IV-01	COSO28584826	COSV57680237	COSN18446930	28046699	c.5812-172G>T	p.?	intron_variant	None	None	37	12	133211136	133211136	-	22810696	COSU376	None	ENST00000320574.5:c.5812-172G>T	12:g.133211136C>A	C	A	Confirmed somatic variant
POLE	COSG26071	ENST00000320574.5	COSS2197508	ICGC_MB61	COSO28245255	COSV57674491	COSN6535416	28043034	c.3582+3586A>G	p.?	intron_variant	None	None	37	12	133230136	133230136	-	None	COSU379	None	ENST00000320574.5:c.3582+3586A>G	12:g.133230136T>C	T	C	Confirmed somatic variant
POLE	COSG26071	ENST00000320574.5	COSS2197508	ICGC_MB61	COSO28245255	COSV57674499	COSN6535417	28043036	c.2027-19C>T	p.?	intron_variant	None	None	37	12	133245107	133245107	-	None	COSU379	None	ENST00000320574.5:c.2027-19C>T	12:g.133245107G>A	G	A	Confirmed somatic variant
POLE	COSG26071	ENST00000320574.5	COSS2459737	BD112T	COSO27814862	COSV57676129	COSN20040032	28043049	c.424-62C>G	p.?	intron_variant	None	None	37	12	133256299	133256299	-	None	COSU658	None	ENST00000320574.5:c.424-62C>G	12:g.133256299G>C	G	C	Confirmed somatic variant
POLE	COSG26071	ENST00000320574.5	COSS1650953	TCGA-A6-6141-01	COSO28454826	COSV57684207	COSN18143182	28043087	c.5173+101C>T	p.?	intron_variant	None	None	37	12	133218662	133218662	-	22810696	COSU376	None	ENST00000320574.5:c.5173+101C>T	12:g.133218662G>A	G	A	Confirmed somatic variant
POLE	COSG26071	ENST00000320574.5	COSS1650953	TCGA-A6-6141-01	COSO28454826	COSV57684223	COSN18143183	28043094	c.578+97G>T	p.?	intron_variant	None	None	37	12	133255986	133255986	-	22810696	COSU376	None	ENST00000320574.5:c.578+97G>T	12:g.133255986C>A	C	A	Confirmed somatic variant
POLE	COSG26071	ENST00000320574.5	COSS2030322	PD18100a	COSO28395283	COSV57685999	COSN20626686	28043099	c.5379-381G>A	p.?	intron_variant	None	None	37	12	133216265	133216265	-	None	COSU652	None	ENST00000320574.5:c.5379-381G>A	12:g.133216265C>T	C	T	Confirmed somatic variant
POLE	COSG26071	ENST00000320574.5	COSS2196586	8069446	COSO29005278	COSV57687925	COSN7318702	28043302	c.5678+47G>A	p.?	intron_variant	None	None	37	12	133214553	133214553	-	None	COSU328	None	ENST00000320574.5:c.5678+47G>A	12:g.133214553C>T	C	T	Confirmed somatic variant
POLE	COSG26071	ENST00000320574.5	COSS2196586	8069446	COSO29005278	COSV57687929	COSN7318703	28043304	c.5379-226G>T	p.?	intron_variant	None	None	37	12	133216110	133216110	-	None	COSU328	None	ENST00000320574.5:c.5379-226G>T	12:g.133216110C>A	C	A	Confirmed somatic variant
POLE	COSG26071	ENST00000320574.5	COSS2196586	8069446	COSO29005278	COSV57687934	COSN7318704	28043307	c.5379-233G>T	p.?	intron_variant	None	None	37	12	133216117	133216117	-	None	COSU328	None	ENST00000320574.5:c.5379-233G>T	12:g.133216117C>A	C	A	Confirmed somatic variant
POLE	COSG26071	ENST00000320574.5	COSS2196586	8069446	COSO29005278	COSV57687938	COSN7318705	28043310	c.5378+909G>A	p.?	intron_variant	None	None	37	12	133217324	133217324	-	None	COSU328	None	ENST00000320574.5:c.5378+909G>A	12:g.133217324C>T	C	T	Confirmed somatic variant
POLE	COSG26071	ENST00000320574.5	COSS2196586	8069446	COSO29005278	COSV57687942	COSN7318706	28043313	c.5378+906G>A	p.?	intron_variant	None	None	37	12	133217327	133217327	-	None	COSU328	None	ENST00000320574.5:c.5378+906G>A	12:g.133217327C>T	C	T	Confirmed somatic variant
POLE	COSG26071	ENST00000320574.5	COSS1491732	PD6418a	COSO283918465	COSV57683315	COSN22157044	28043325	c.3275+479G>A	p.?	intron_variant	None	None	37	12	133235402	133235402	-	None	COSU652	None	ENST00000320574.5:c.3275+479G>A	12:g.133235402C>T	C	T	Confirmed somatic variant
POLE	COSG26071	ENST00000320574.5	COSS2549396	WGC067123	COSO28864826	COSV57674857	COSN28860878	28046968	c.3276-133C>T	p.?	intron_variant	None	None	37	12	133234689	133234689	-	None	COSU646	None	ENST00000320574.5:c.3276-133C>T	12:g.133234689G>A	G	A	Confirmed somatic variant
POLE	COSG26071	ENST00000320574.5	COSS2584584	1	COSO33266047	COSV57683857	COSN24313131	28047115	c.2469-69C>T	p.?	intron_variant	None	None	37	12	133241117	133241117	-	27592799	None	None	ENST00000320574.5:c.2469-69C>T	12:g.133241117G>A	G	A	Confirmed somatic variant
POLE	COSG26071	ENST00000320574.5	COSS2196364	AOCS-059-1-8	COSO30135473	COSV57683331	COSN8702092	28047124	c.62+605G>C	p.?	intron_variant	None	None	37	12	133263235	133263235	-	None	COSU585	None	ENST00000320574.5:c.62+605G>C	12:g.133263235C>G	C	G	Confirmed somatic variant
POLE	COSG26071	ENST00000320574.5	COSS1650961	TCGA-A6-6654-01	COSO28564826	COSV57676343	COSN18154196	28047129	c.6004+109C>T	p.?	intron_variant	None	None	37	12	133210663	133210663	-	22810696	COSU376	None	ENST00000320574.5:c.6004+109C>T	12:g.133210663G>A	G	A	Confirmed somatic variant
POLE	COSG26071	ENST00000320574.5	COSS1651338	TCGA-G4-6625-01	COSO28694826	COSV57677905	COSN18440211	28047132	c.1226+718A>T	p.?	intron_variant	None	None	37	12	133251266	133251266	-	22810696	COSU376	None	ENST00000320574.5:c.1226+718A>T	12:g.133251266T>A	T	A	Confirmed somatic variant
POLE	COSG26071	ENST00000320574.5	COSS2196334	AOCS-064-1-6	COSO30135473	COSV57677958	COSN15560383	28047134	c.204+108T>C	p.?	intron_variant	None	None	37	12	133257616	133257616	-	None	COSU585	None	ENST00000320574.5:c.204+108T>C	12:g.133257616A>G	A	G	Confirmed somatic variant
POLE	COSG26071	ENST00000320574.5	COSS2549533	LP6005500-DNA_G02	COSO31394826	COSV57674324	COSN23471693	28047138	c.1227-666G>A	p.?	intron_variant	None	None	37	12	133250959	133250959	-	None	COSU535	None	ENST00000320574.5:c.1227-666G>A	12:g.133250959C>T	C	T	Confirmed somatic variant
POLE	COSG26071	ENST00000320574.5	COSS2633771	EOPC-191_tumor_01	COSO32054862	COSV57691360	COSN25803841	28047139	c.3060+484G>A	p.?	intron_variant	None	None	37	12	133237071	133237071	-	None	COSU534	None	ENST00000320574.5:c.3060+484G>A	12:g.133237071C>T	C	T	Confirmed somatic variant
POLE	COSG26071	ENST00000320574.5	COSS1184078	PD3890a	COSO28395278	COSV57679421	COSN21270561	28047185	c.6331-2653G>A	p.?	intron_variant	None	None	37	12	133205556	133205556	-	None	COSU652	None	ENST00000320574.5:c.6331-2653G>A	12:g.133205556C>T	C	T	Confirmed somatic variant
POLE	COSG26071	ENST00000320574.5	COSS1184078	PD3890a	COSO28395278	COSV57679421	COSN21270561	28047185	c.6331-2653G>A	p.?	intron_variant	None	None	37	12	133205556	133205556	-	22608084	COSU385	None	ENST00000320574.5:c.6331-2653G>A	12:g.133205556C>T	C	T	Confirmed somatic variant
POLE	COSG26071	ENST00000320574.5	COSS2747457	GCTK_424_T	COSO36004862	COSV100267274	COSN30633419	28047195	c.1359+129C>T	p.?	intron_variant	None	None	37	12	133250032	133250032	-	None	COSU683	None	ENST00000320574.5:c.1359+129C>T	12:g.133250032G>A	G	A	Confirmed somatic variant
POLE	COSG26071	ENST00000320574.5	COSS2748140	168	COSO36004862	COSV100267277	COSN30651089	28047304	c.4444+21C>T	p.?	intron_variant	None	None	37	12	133219972	133219972	-	None	COSU683	None	ENST00000320574.5:c.4444+21C>T	12:g.133219972G>A	G	A	Confirmed somatic variant
POLE	COSG26071	ENST00000320574.5	COSS2196332	AOCS-163-1-4	COSO30135473	COSV57673531	COSN8702088	28047352	c.1226+92G>A	p.?	intron_variant	None	None	37	12	133251892	133251892	-	None	COSU585	None	ENST00000320574.5:c.1226+92G>A	12:g.133251892C>T	C	T	Confirmed somatic variant
POLE	COSG26071	ENST00000320574.5	COSS2506606	sysucc-1383T	COSO28864826	COSV57686170	COSN20450510	28047365	c.6005-369A>G	p.?	intron_variant	None	None	37	12	133209750	133209750	-	None	COSU646	None	ENST00000320574.5:c.6005-369A>G	12:g.133209750T>C	T	C	Confirmed somatic variant
POLE	COSG26071	ENST00000320574.5	COSS1610332	PD8965a	COSO28395278	COSV57682771	COSN21773338	28060493	c.3060+141G>A	p.?	intron_variant	None	None	37	12	133237414	133237414	-	None	COSU652	None	ENST00000320574.5:c.3060+141G>A	12:g.133237414C>T	C	T	Confirmed somatic variant
POLE	COSG26071	ENST00000320574.5	COSS1651201	TCGA-CK-6746-01	COSO28454826	COSV57678665	COSN5714267	28039142	c.1794+94C>T	p.?	intron_variant	None	None	37	12	133248707	133248707	-	22810696	COSU376	None	ENST00000320574.5:c.1794+94C>T	12:g.133248707G>A	G	A	Confirmed somatic variant
POLE	COSG26071	ENST00000320574.5	COSS1491602	PD6410a	COSO28395278	COSV57685848	COSN21756083	28060525	c.6004+414G>A	p.?	intron_variant	None	None	37	12	133210358	133210358	-	None	COSU652	None	ENST00000320574.5:c.6004+414G>A	12:g.133210358C>T	C	T	Confirmed somatic variant
POLE	COSG26071	ENST00000320574.5	COSS1651034	TCGA-AA-3811-01	COSO28544826	COSV57683888	COSN18190933	28060532	c.5812-19G>A	p.?	intron_variant	None	None	37	12	133210983	133210983	-	22810696	COSU376	None	ENST00000320574.5:c.5812-19G>A	12:g.133210983C>T	C	T	Confirmed somatic variant
POLE	COSG26071	ENST00000320574.5	COSS1651034	TCGA-AA-3811-01	COSO28544826	COSV57683891	COSN18190934	28060538	c.5379-236G>A	p.?	intron_variant	None	None	37	12	133216120	133216120	-	22810696	COSU376	None	ENST00000320574.5:c.5379-236G>A	12:g.133216120C>T	C	T	Confirmed somatic variant
POLE	COSG26071	ENST00000320574.5	COSS2121237	8066067	COSO29005278	COSV57675284	COSN14516412	28044700	c.2320-729C>T	p.?	intron_variant	None	None	37	12	133242765	133242765	-	None	COSU328	None	ENST00000320574.5:c.2320-729C>T	12:g.133242765G>A	G	A	Confirmed somatic variant
POLE	COSG26071	ENST00000320574.5	COSS2634309	CHG-13-09089T	COSO29824888	COSV57692705	COSN26586625	28054647	c.1106+52C>A	p.?	intron_variant	None	None	37	12	133252269	133252269	-	None	COSU660	None	ENST00000320574.5:c.1106+52C>A	12:g.133252269G>T	G	T	Confirmed somatic variant
POLE	COSG26071	ENST00000320574.5	COSS2634310	CHG-13-09220T	COSO29824888	COSV57680833	COSN26554216	28054654	c.1923+15C>A	p.?	intron_variant	None	None	37	12	133245382	133245382	-	None	COSU660	None	ENST00000320574.5:c.1923+15C>A	12:g.133245382G>T	G	T	Confirmed somatic variant
POLE	COSG26071	ENST00000320574.5	COSS2635036	0210_CRUK_PC_0210_T1_DNA	COSO32054826	COSV57679073	COSN26247522	28054657	c.6330+1446G>T	p.?	intron_variant	None	None	37	12	133207455	133207455	-	None	COSU538	None	ENST00000320574.5:c.6330+1446G>T	12:g.133207455C>A	C	A	Confirmed somatic variant
POLE	COSG26071	ENST00000320574.5	COSS2748100	128	COSO36004862	COSV100265690	COSN30677785	28058811	c.5811+41del	p.?	intron_variant	None	None	37	12	133212441	133212441	-	None	COSU683	None	ENST00000320574.5:c.5811+41del	12:g.133212441del	C	None	Confirmed somatic variant
POLE	COSG26071	ENST00000320574.5	COSS2744865	2014_Lung_sq_98_T	COSO29914862	COSV57690503	COSN28715754	28063298	c.3276-323G>T	p.?	intron_variant	None	None	37	12	133234879	133234879	-	None	COSU583	None	ENST00000320574.5:c.3276-323G>T	12:g.133234879C>A	C	A	Confirmed somatic variant
POLE	COSG26071	ENST00000320574.5	COSS2954442	PD36409a	COSO32686091	COSV107342063	COSN32906642	28063548	c.4444+25C>T	p.?	intron_variant	None	None	37	12	133219968	133219968	-	36219477	None	None	ENST00000320574.5:c.4444+25C>T	12:g.133219968G>A	G	A	Variant of unknown origin
POLE	COSG26071	ENST00000320574.5	COSS2688115	T_CCA_IT_3	COSO27814862	COSV57673370	COSN28946729	28037854	c.4149+1480del	p.?	intron_variant	None	None	37	12	133224047	133224047	-	None	COSU653	None	ENST00000320574.5:c.4149+1480del	12:g.133224047del	A	None	Confirmed somatic variant
POLE	COSG26071	ENST00000320574.5	COSS2782246	GP11	COSO32054862	COSV100266029	COSN30067708	28047398	c.6658-156G>A	p.?	intron_variant	None	None	37	12	133201736	133201736	-	26844274	None	None	ENST00000320574.5:c.6658-156G>A	12:g.133201736C>T	C	T	Confirmed somatic variant
POLE	COSG26071	ENST00000320574.5	COSS2456773	CRC-06T	COSO28864826	COSV57686767	COSN19691535	28047639	c.6658-123C>T	p.?	intron_variant	None	None	37	12	133201703	133201703	-	None	COSU646	None	ENST00000320574.5:c.6658-123C>T	12:g.133201703G>A	G	A	Confirmed somatic variant
POLE	COSG26071	ENST00000320574.5	COSS2456773	CRC-06T	COSO28864826	COSV57686769	COSN19691536	28047642	c.5678+24C>T	p.?	intron_variant	None	None	37	12	133214576	133214576	-	None	COSU646	None	ENST00000320574.5:c.5678+24C>T	12:g.133214576G>A	G	A	Confirmed somatic variant
POLE	COSG26071	ENST00000320574.5	COSS2456773	CRC-06T	COSO28864826	COSV57686773	COSN19691537	28047645	c.331-11A>G	p.?	intron_variant	None	None	37	12	133256643	133256643	-	None	COSU646	None	ENST00000320574.5:c.331-11A>G	12:g.133256643T>C	T	C	Confirmed somatic variant
POLE	COSG26071	ENST00000320574.5	COSS2507105	1286T	COSO29004841	COSV57673788	COSN20328696	28047651	c.4291-101G>A	p.?	intron_variant	None	None	37	12	133220247	133220247	-	None	COSU586	None	ENST00000320574.5:c.4291-101G>A	12:g.133220247C>T	C	T	Confirmed somatic variant
POLE	COSG26071	ENST00000320574.5	COSS2633675	JCQ-HMCaA	COSO28864826	COSV57691120	COSN26435685	28047654	c.1795-115C>T	p.?	intron_variant	None	None	37	12	133245640	133245640	-	None	COSU646	None	ENST00000320574.5:c.1795-115C>T	12:g.133245640G>A	G	A	Confirmed somatic variant
POLE	COSG26071	ENST00000320574.5	COSS2954695	PD36266a	COSO33926050	COSV107342258	COSN32906637	28053237	c.5378+286A>C	p.?	intron_variant	None	None	37	12	133217947	133217947	-	36219477	None	None	ENST00000320574.5:c.5378+286A>C	12:g.133217947T>G	T	G	Variant of unknown origin
POLE	COSG26071	ENST00000320574.5	COSS2443648	Patient_5	COSO29096562	COSV57681712	COSN18911627	28053256	c.3583-3014C>T	p.?	intron_variant	None	None	37	12	133229489	133229489	-	26082451	None	None	ENST00000320574.5:c.3583-3014C>T	12:g.133229489G>A	G	A	Confirmed somatic variant
POLE	COSG26071	ENST00000320574.5	COSS2443648	Patient_5	COSO29096562	COSV57681719	COSN18911628	28053260	c.63-2423A>T	p.?	intron_variant	None	None	37	12	133260288	133260288	-	26082451	None	None	ENST00000320574.5:c.63-2423A>T	12:g.133260288T>A	T	A	Confirmed somatic variant
POLE	COSG26071	ENST00000320574.5	COSS1613700	PD9000a	COSO28395278	COSV57682107	COSN22874744	28053400	c.6330+2473_6330+2516del	p.?	intron_variant	None	None	37	12	133206390	133206433	-	None	COSU652	None	ENST00000320574.5:c.6330+2473_6330+2516del	12:g.133206390_133206433del	GGCTAACTGGTGTGAGAGGCCTAGCTTTCAGCCTGTCTCGACTT	None	Confirmed somatic variant
POLE	COSG26071	ENST00000320574.5	COSS1650960	TCGA-A6-6653-01	COSO28544826	COSV57680931	COSN18151525	28053481	c.1021-122G>A	p.?	intron_variant	None	None	37	12	133252528	133252528	-	22810696	COSU376	None	ENST00000320574.5:c.1021-122G>A	12:g.133252528C>T	C	T	Confirmed somatic variant
POLE	COSG26071	ENST00000320574.5	COSS1651677	TCGA-DY-A1H8-01	COSO28664826	COSV57675057	COSN13381083	28042856	c.5174-15C>T	p.?	intron_variant	None	None	37	12	133218452	133218452	-	22810696	COSU375	None	ENST00000320574.5:c.5174-15C>T	12:g.133218452G>A	G	A	Confirmed somatic variant
POLE	COSG26071	ENST00000320574.5	COSS2935766	PD26917a	COSO351721946	COSV106474160	COSN32648181	28054947	c.2707-381_2707-378dup	p.?	intron_variant	None	None	37	12	133238651	133238652	-	30889380	None	None	ENST00000320574.5:c.2707-381_2707-378dup	12:g.133238648_133238651dup	None	TATG	Confirmed somatic variant
POLE	COSG26071	ENST00000320574.5	COSS2549405	WGC067161	COSO28864826	COSV57691248	COSN28884712	28054982	c.6005-130A>G	p.?	intron_variant	None	None	37	12	133209511	133209511	-	None	COSU646	None	ENST00000320574.5:c.6005-130A>G	12:g.133209511T>C	T	C	Confirmed somatic variant
POLE	COSG26071	ENST00000320574.5	COSS2744909	2014_Lung_sq_38_T	COSO29914862	COSV57693583	COSN28640931	28055123	c.6658-55G>T	p.?	intron_variant	None	None	37	12	133201635	133201635	-	None	COSU583	None	ENST00000320574.5:c.6658-55G>T	12:g.133201635C>A	C	A	Confirmed somatic variant
POLE	COSG26071	ENST00000320574.5	COSS2748015	43	COSO36004862	COSV100268641	COSN30643582	28055125	c.2562-27C>T	p.?	intron_variant	None	None	37	12	133240761	133240761	-	None	COSU683	None	ENST00000320574.5:c.2562-27C>T	12:g.133240761G>A	G	A	Confirmed somatic variant
POLE	COSG26071	ENST00000320574.5	COSS2748015	43	COSO36004862	COSV57676332	COSN13381212	28046103	c.1687-81G>A	p.?	intron_variant	None	None	37	12	133248989	133248989	-	None	COSU683	None	ENST00000320574.5:c.1687-81G>A	12:g.133248989C>T	C	T	Confirmed somatic variant
POLE	COSG26071	ENST00000320574.5	COSS1651224	TCGA-CM-6162-01	COSO28544826	COSV57688787	COSN18351538	28055165	c.3061-86G>A	p.?	intron_variant	None	None	37	12	133236181	133236181	-	22810696	COSU376	None	ENST00000320574.5:c.3061-86G>A	12:g.133236181C>T	C	T	Confirmed somatic variant
POLE	COSG26071	ENST00000320574.5	COSS1832160	PD13299a	COSO28395278	COSV57688813	COSN21180837	28055169	c.1687-22C>T	p.?	intron_variant	None	None	37	12	133248930	133248930	-	None	COSU652	None	ENST00000320574.5:c.1687-22C>T	12:g.133248930G>A	G	A	Confirmed somatic variant
POLE	COSG26071	ENST00000320574.5	COSS2197011	8066440	COSO29005278	COSV57685693	COSN7318715	28055173	c.578+42C>T	p.?	intron_variant	None	None	37	12	133256041	133256041	-	None	COSU328	None	ENST00000320574.5:c.578+42C>T	12:g.133256041G>A	G	A	Confirmed somatic variant
POLE	COSG26071	ENST00000320574.5	COSS2197164	8067246	COSO29005278	COSV57679497	COSN7318701	28063607	c.6331-528G>A	p.?	intron_variant	None	None	37	12	133203431	133203431	-	None	COSU328	None	ENST00000320574.5:c.6331-528G>A	12:g.133203431C>T	C	T	Confirmed somatic variant
POLE	COSG26071	ENST00000320574.5	COSS2688199	2017_AML_07_T	COSO27984905	COSV57683629	COSN28619652	28063662	c.3275+352C>G	p.?	intron_variant	None	None	37	12	133235529	133235529	-	None	COSU544	None	ENST00000320574.5:c.3275+352C>G	12:g.133235529G>C	G	C	Confirmed somatic variant
POLE	COSG26071	ENST00000320574.5	COSS2950134	3_3-118	COSO28975362	COSV107342574	COSN32798711	28030749	c.6005-65C>T	p.?	intron_variant	None	None	37	12	133209446	133209446	-	36991000	None	None	ENST00000320574.5:c.6005-65C>T	12:g.133209446G>A	G	A	Confirmed somatic variant
POLE	COSG26071	ENST00000320574.5	COSS2954331	PD36454a	COSO58566091	COSV57674017	COSN1564100	28047630	c.6532-162G>A	p.?	intron_variant	None	None	37	12	133202518	133202518	-	36219477	None	None	ENST00000320574.5:c.6532-162G>A	12:g.133202518C>T	C	T	Variant of unknown origin
POLE	COSG26071	ENST00000320574.5	COSS2688276	CPCG0456-F1	COSO32054826	COSV57689670	COSN27951775	28041906	c.3582+2601T>C	p.?	intron_variant	None	None	37	12	133231121	133231121	-	None	COSU537	None	ENST00000320574.5:c.3582+2601T>C	12:g.133231121A>G	A	G	Confirmed somatic variant
POLE	COSG26071	ENST00000320574.5	COSS2688276	CPCG0456-F1	COSO32054826	COSV57689675	COSN27952330	28041909	c.2319+314A>G	p.?	intron_variant	None	None	37	12	133243775	133243775	-	None	COSU537	None	ENST00000320574.5:c.2319+314A>G	12:g.133243775T>C	T	C	Confirmed somatic variant
POLE	COSG26071	ENST00000320574.5	COSS2459871	BD236T	COSO27814862	COSV57688191	COSN20065567	28041998	c.3379-17G>A	p.?	intron_variant	None	None	37	12	133234032	133234032	-	None	COSU658	None	ENST00000320574.5:c.3379-17G>A	12:g.133234032C>T	C	T	Confirmed somatic variant
POLE	COSG26071	ENST00000320574.5	COSS2746099	2024-04-02	COSO28864826	COSV57685486	COSN28839459	28042105	c.2561+66A>G	p.?	intron_variant	None	None	37	12	133240890	133240890	-	None	COSU646	None	ENST00000320574.5:c.2561+66A>G	12:g.133240890T>C	T	C	Confirmed somatic variant
POLE	COSG26071	ENST00000320574.5	COSS2120233	SS6003309	COSO31394826	COSV57677342	COSN5832514	28038919	c.4149+397A>G	p.?	intron_variant	None	None	37	12	133225118	133225118	-	None	COSU535	None	ENST00000320574.5:c.4149+397A>G	12:g.133225118T>C	T	C	Confirmed somatic variant
POLE	COSG26071	ENST00000320574.5	COSS2634595	tumor_4161288	COSO27985099	COSV57685384	COSN25447176	28053700	c.285+157G>A	p.?	intron_variant	None	None	37	12	133257036	133257036	-	None	COSU440	None	ENST00000320574.5:c.285+157G>A	12:g.133257036C>T	C	T	Confirmed somatic variant
POLE	COSG26071	ENST00000320574.5	COSS2385497	PCSI_0472_Pa_P_526	COSO29005278	COSV57673734	COSN17212365	28053705	c.2864+34G>C	p.?	intron_variant	None	None	37	12	133238079	133238079	-	None	COSU382	None	ENST00000320574.5:c.2864+34G>C	12:g.133238079C>G	C	G	Confirmed somatic variant
POLE	COSG26071	ENST00000320574.5	COSS1651180	TCGA-AZ-6608-01	COSO28694826	COSV57690879	COSN18310563	28042165	c.3379-139G>A	p.?	intron_variant	None	None	37	12	133234154	133234154	-	22810696	COSU376	None	ENST00000320574.5:c.3379-139G>A	12:g.133234154C>T	C	T	Confirmed somatic variant
POLE	COSG26071	ENST00000320574.5	COSS2633905	ZLH-218T	COSO36004862	COSV57673801	COSN24561958	28042344	c.3582+2576T>C	p.?	intron_variant	None	None	37	12	133231146	133231146	-	None	COSU371	None	ENST00000320574.5:c.3582+2576T>C	12:g.133231146A>G	A	G	Confirmed somatic variant
POLE	COSG26071	ENST00000320574.5	COSS2213152	PD23567a	COSO28395278	COSV57691824	COSN21243887	28042352	c.5812-305G>C	p.?	intron_variant	None	None	37	12	133211269	133211269	-	None	COSU652	None	ENST00000320574.5:c.5812-305G>C	12:g.133211269C>G	C	G	Confirmed somatic variant
POLE	COSG26071	ENST00000320574.5	COSS2688109	T_CCA_CH_5	COSO27814862	COSV57684642	COSN29064906	28042600	c.4149+1480dup	p.?	intron_variant	None	None	37	12	133224047	133224048	-	None	COSU653	None	ENST00000320574.5:c.4149+1480dup	12:g.133224047dup	None	A	Confirmed somatic variant
POLE	COSG26071	ENST00000320574.5	COSS2634223	LICA-CN-HCC_WGS_016T	COSO29824888	COSV57680127	COSN26611448	28042672	c.4150-1267T>C	p.?	intron_variant	None	None	37	12	133221830	133221830	-	None	COSU660	None	ENST00000320574.5:c.4150-1267T>C	12:g.133221830A>G	A	G	Confirmed somatic variant
POLE	COSG26071	ENST00000320574.5	COSS2121229	8064632	COSO29005278	COSV57678668	COSN7318716	28053970	c.63-586T>G	p.?	intron_variant	None	None	37	12	133258451	133258451	-	None	COSU328	None	ENST00000320574.5:c.63-586T>G	12:g.133258451A>C	A	C	Confirmed somatic variant
POLE	COSG26071	ENST00000320574.5	COSS2340809	CHC2048T	COSO29825606	COSV57683739	COSN24956178	28053984	c.63-510C>T	p.?	intron_variant	None	None	37	12	133258375	133258375	-	None	COSU381	None	ENST00000320574.5:c.63-510C>T	12:g.133258375G>A	G	A	Confirmed somatic variant
POLE	COSG26071	ENST00000320574.5	COSS2196566	8051712	COSO29005278	COSV57675743	COSN14802695	28037320	c.3583-370G>A	p.?	intron_variant	None	None	37	12	133226845	133226845	-	None	COSU328	None	ENST00000320574.5:c.3583-370G>A	12:g.133226845C>T	C	T	Confirmed somatic variant
POLE	COSG26071	ENST00000320574.5	COSS2633920	YYY-674T	COSO36004862	COSV57675819	COSN24709142	28054350	c.3582+757C>A	p.?	intron_variant	None	None	37	12	133232965	133232965	-	None	COSU371	None	ENST00000320574.5:c.3582+757C>A	12:g.133232965G>T	G	T	Confirmed somatic variant
POLE	COSG26071	ENST00000320574.5	COSS2633920	YYY-674T	COSO36004862	COSV57675823	COSN24710745	28054354	c.62+2094T>C	p.?	intron_variant	None	None	37	12	133261746	133261746	-	None	COSU371	None	ENST00000320574.5:c.62+2094T>C	12:g.133261746A>G	A	G	Confirmed somatic variant
POLE	COSG26071	ENST00000320574.5	COSS2744880	2014_Lung_sq_09_T	COSO29914862	COSV57687354	COSN28718729	28054364	c.1687-109C>T	p.?	intron_variant	None	None	37	12	133249017	133249017	-	None	COSU583	None	ENST00000320574.5:c.1687-109C>T	12:g.133249017G>A	G	A	Confirmed somatic variant
POLE	COSG26071	ENST00000320574.5	COSS2745888	46T	COSO29824888	COSV57690506	COSN29435278	28054366	c.3276-316C>G	p.?	intron_variant	None	None	37	12	133234872	133234872	-	None	COSU660	None	ENST00000320574.5:c.3276-316C>G	12:g.133234872G>C	G	C	Confirmed somatic variant
POLE	COSG26071	ENST00000320574.5	COSS2745888	46T	COSO29824888	COSV57690514	COSN29428382	28054368	c.1795-447G>A	p.?	intron_variant	None	None	37	12	133245972	133245972	-	None	COSU660	None	ENST00000320574.5:c.1795-447G>A	12:g.133245972C>T	C	T	Confirmed somatic variant
POLE	COSG26071	ENST00000320574.5	COSS2748092	120	COSO36004862	COSV100268844	COSN30692333	28054373	c.286-128_286-124del	p.?	intron_variant	None	None	37	12	133256934	133256938	-	None	COSU683	None	ENST00000320574.5:c.286-128_286-124del	12:g.133256934_133256938del	GCATA	None	Confirmed somatic variant
POLE	COSG26071	ENST00000320574.5	COSS2120742	HCC139	COSO29824862	COSV57679946	COSN1145226	28041390	c.5679-83C>G	p.?	intron_variant	None	None	37	12	133212693	133212693	-	None	COSU323	None	ENST00000320574.5:c.5679-83C>G	12:g.133212693G>C	G	C	Confirmed somatic variant
POLE	COSG26071	ENST00000320574.5	COSS2384204	ML_89_T_01	COSO32664862	COSV57682528	COSN17925789	28054388	c.1226+622T>G	p.?	intron_variant	None	None	37	12	133251362	133251362	-	None	COSU656	None	ENST00000320574.5:c.1226+622T>G	12:g.133251362A>C	A	C	Confirmed somatic variant
POLE	COSG26071	ENST00000320574.5	COSS2549541	AML_14y_08_DX	COSO27984905	COSV57676003	COSN27520210	28037556	c.4150-797G>A	p.?	intron_variant	None	None	37	12	133221360	133221360	-	None	COSU544	None	ENST00000320574.5:c.4150-797G>A	12:g.133221360C>T	C	T	Confirmed somatic variant
POLE	COSG26071	ENST00000320574.5	COSS1651144	TCGA-AD-6895-01	COSO28454826	COSV57680705	COSN18265972	28054398	c.5812-40C>T	p.?	intron_variant	None	None	37	12	133211004	133211004	-	22810696	COSU376	None	ENST00000320574.5:c.5812-40C>T	12:g.133211004G>A	G	A	Confirmed somatic variant
POLE	COSG26071	ENST00000320574.5	COSS1651144	TCGA-AD-6895-01	COSO28454826	COSV57680710	COSN18265973	28054602	c.801+48G>A	p.?	intron_variant	None	None	37	12	133253901	133253901	-	22810696	COSU376	None	ENST00000320574.5:c.801+48G>A	12:g.133253901C>T	C	T	Confirmed somatic variant
POLE	COSG26071	ENST00000320574.5	COSS1651172	TCGA-AZ-6598-01	COSO28454826	COSV57686421	COSM5140616	28029592	c.4551+2_4551+3del	p.?	intron_variant,splice_donor_variant	None	None	37	12	133219809	133219810	-	22810696	COSU376	None	ENST00000320574.5:c.4551+2_4551+3del	12:g.133219809_133219810del	CA	None	Confirmed somatic variant
POLE	COSG26071	ENST00000320574.5	COSS2948292	2948292	COSO29914830	COSV107342288	COSM10302082	28058677	c.4150-5G>A	p.?	intron_variant,splice_region_variant	None	None	37	12	133220568	133220568	-	29657128	None	None	ENST00000320574.5:c.4150-5G>A	12:g.133220568C>T	C	T	Confirmed somatic variant
POLE	COSG26071	ENST00000320574.5	COSS2937909	10-AC	COSO29005899	COSV106474061	COSM10182921	28031095	c.4149+2dup	p.?	intron_variant,splice_region_variant	None	None	37	12	133225513	133225514	-	36056133	None	None	ENST00000320574.5:c.4149+2dup	12:g.133225513dup	None	A	Variant of unknown origin
POLE	COSG26071	ENST00000320574.5	COSS2957451	AS-37	COSO67915202	COSV108137259	COSM10550475	28064406	c.4149+4_4149+5delinsCT	p.?	intron_variant,splice_region_variant	None	None	37	12	133225510	133225511	-	37106027	None	None	ENST00000320574.5:c.4149+4_4149+5delinsCT	12:g.133225510_133225511delinsAG	CC	AG	Variant of unknown origin
POLE	COSG26071	ENST00000320574.5	COSS2954714	PD36433a	COSO32686078	COSV107342286	COSM10530657	28064441	c.5379-3C>T	p.?	intron_variant,splice_region_variant	None	None	37	12	133215887	133215887	-	36219477	None	None	ENST00000320574.5:c.5379-3C>T	12:g.133215887G>A	G	A	Variant of unknown origin
POLE	COSG26071	ENST00000320574.5	COSS2869942	5-WS010-T2	COSO32665726	COSV105207469	COSM9658035	28059390	c.5379-4del	p.?	intron_variant,splice_region_variant	None	None	37	12	133215890	133215890	-	26950094	None	None	ENST00000320574.5:c.5379-4del	12:g.133215890del	A	None	Variant of unknown origin
POLE	COSG26071	ENST00000320574.5	COSS2937907	10-TUB	COSO29005899	COSV106474061	COSM10182921	28031095	c.4149+2dup	p.?	intron_variant,splice_region_variant	None	None	37	12	133225513	133225514	-	36056133	None	None	ENST00000320574.5:c.4149+2dup	12:g.133225513dup	None	A	Variant of unknown origin
POLE	COSG26071	ENST00000320574.5	COSS2120911	HCC9T	COSO29824862	COSV57679346	COSM3703974	28030078	c.286-4A>T	p.?	intron_variant,splice_region_variant	None	None	37	12	133256812	133256812	-	None	COSU323	None	ENST00000320574.5:c.286-4A>T	12:g.133256812T>A	T	A	Confirmed somatic variant
POLE	COSG26071	ENST00000320574.5	COSS1749310	PD11340a	COSO28395278	COSV57683910	COSM5772873	28061822	c.2026+7G>A	p.?	intron_variant,splice_region_variant	None	None	37	12	133245214	133245214	-	None	COSU652	None	ENST00000320574.5:c.2026+7G>A	12:g.133245214C>T	C	T	Confirmed somatic variant
POLE	COSG26071	ENST00000320574.5	COSS2682577	2682577	COSO30135463	COSV57691011	COSM6865865	28029145	c.802-5C>T	p.?	intron_variant,splice_region_variant	None	None	37	12	133253244	133253244	-	28776572	None	None	ENST00000320574.5:c.802-5C>T	12:g.133253244G>A	G	A	Variant of unknown origin
POLE	COSG26071	ENST00000320574.5	COSS2688089	T_CCA_SG_16	COSO27814862	COSV57673646	COSM5895362	28039972	c.2865-4del	p.?	intron_variant,splice_region_variant	None	None	37	12	133237767	133237767	-	None	COSU653	None	ENST00000320574.5:c.2865-4del	12:g.133237767del	A	None	Confirmed somatic variant
POLE	COSG26071	ENST00000320574.5	COSS2521309	PT52	COSO32665726	COSV57673793	COSM5940315	28049063	c.4290+7C>T	p.?	intron_variant,splice_region_variant	None	None	37	12	133220416	133220416	-	25759019	None	None	ENST00000320574.5:c.4290+7C>T	12:g.133220416G>A	G	A	Confirmed somatic variant
POLE	COSG26071	ENST00000320574.5	COSS2575067	00-010N	COSO32054826	COSV57675472	COSM6000387	28045217	c.4444+6G>T	p.?	intron_variant,splice_region_variant	None	None	37	12	133219987	133219987	-	26928463	None	None	ENST00000320574.5:c.4444+6G>T	12:g.133219987C>A	C	A	Confirmed somatic variant
POLE	COSG26071	ENST00000320574.5	COSS2937908	10-PAP	COSO29005899	COSV106474061	COSM10182921	28031095	c.4149+2dup	p.?	intron_variant,splice_region_variant	None	None	37	12	133225513	133225514	-	36056133	None	None	ENST00000320574.5:c.4149+2dup	12:g.133225513dup	None	A	Variant of unknown origin
POLE	COSG26071	ENST00000320574.5	COSS1914081	TCGA-86-7701-01	COSO30014826	COSV100267715	COSM7775024	28046161	c.6330+3G>T	p.?	intron_variant,splice_region_variant	None	None	37	12	133208898	133208898	-	None	COSU417	None	ENST00000320574.5:c.6330+3G>T	12:g.133208898C>A	C	A	Confirmed somatic variant
POLE	COSG26071	ENST00000320574.5	COSS2905180	BL-18-R05357	COSO29915674	COSV57686014	COSM3376189	28035867	c.1107-3C>T	p.?	intron_variant,splice_region_variant	None	None	37	12	133252106	133252106	-	32321774	None	None	ENST00000320574.5:c.1107-3C>T	12:g.133252106G>A	G	A	Reported in another cancer sample as somatic
POLE	COSG26071	ENST00000320574.5	COSS2905609	BL-18-X05058	COSO29915674	COSV105885129	COSM9999962	28034875	c.423+3G>A	p.?	intron_variant,splice_region_variant	None	None	37	12	133256537	133256537	-	32321774	None	None	ENST00000320574.5:c.423+3G>A	12:g.133256537C>T	C	T	Variant of unknown origin
POLE	COSG26071	ENST00000320574.5	COSS2746097	2024-02-02	COSO28864826	COSV57682048	COSM7281649	28038986	c.5173+8G>T	p.?	intron_variant,splice_region_variant	None	None	37	12	133218755	133218755	-	None	COSU646	None	ENST00000320574.5:c.5173+8G>T	12:g.133218755C>A	C	A	Confirmed somatic variant
POLE	COSG26071	ENST00000320574.5	COSS2869906	5-VS072-T1	COSO32665726	COSV105207658	COSM9805601	28039187	c.2027-5C>T	p.?	intron_variant,splice_region_variant	None	None	37	12	133245093	133245093	-	26950094	None	None	ENST00000320574.5:c.2027-5C>T	12:g.133245093G>A	G	A	Confirmed somatic variant
POLE	COSG26071	ENST00000320574.5	COSS1456092	PD4938a	COSO283912932	COSV57673438	COSM163608	28044522	c.1923+5G>C	p.?	intron_variant,splice_region_variant	None	None	37	12	133245392	133245392	-	None	COSU385	None	ENST00000320574.5:c.1923+5G>C	12:g.133245392C>G	C	G	Confirmed somatic variant
POLE	COSG26071	ENST00000320574.5	COSS1901053	TCGA-AA-A02K-01	COSO28544826	COSV57674008	COSM5125777	28045010	c.5811+6C>T	p.?	intron_variant,splice_region_variant	None	None	37	12	133212472	133212472	-	22810696	COSU376	None	ENST00000320574.5:c.5811+6C>T	12:g.133212472G>A	G	A	Confirmed somatic variant
POLE	COSG26071	ENST00000320574.5	COSS2575097	00-010K	COSO32054826	COSV57675472	COSM6000387	28045217	c.4444+6G>T	p.?	intron_variant,splice_region_variant	None	None	37	12	133219987	133219987	-	26928463	None	None	ENST00000320574.5:c.4444+6G>T	12:g.133219987C>A	C	A	Confirmed somatic variant
POLE	COSG26071	ENST00000320574.5	COSS2575126	00-010L	COSO32054826	COSV57675472	COSM6000387	28045217	c.4444+6G>T	p.?	intron_variant,splice_region_variant	None	None	37	12	133219987	133219987	-	26928463	None	None	ENST00000320574.5:c.4444+6G>T	12:g.133219987C>A	C	A	Confirmed somatic variant
POLE	COSG26071	ENST00000320574.5	COSS2744942	2014_Lung_sq_71_T	COSO29914862	COSV57680623	COSM5424758	28029658	c.910-6G>C	p.?	intron_variant,splice_region_variant	None	None	37	12	133252796	133252796	-	None	COSU583	None	ENST00000320574.5:c.910-6G>C	12:g.133252796C>G	C	G	Confirmed somatic variant
POLE	COSG26071	ENST00000320574.5	COSS2521260	2521260	COSO32765726	COSV57673646	COSM5895362	28039972	c.2865-4del	p.?	intron_variant,splice_region_variant	None	None	37	12	133237767	133237767	-	25759019	None	None	ENST00000320574.5:c.2865-4del	12:g.133237767del	A	None	Confirmed somatic variant
POLE	COSG26071	ENST00000320574.5	COSS2905659	BL-17-E51214	COSO29915674	COSV105885255	COSM9997744	28048006	c.1106+4A>T	p.?	intron_variant,splice_region_variant	None	None	37	12	133252317	133252317	-	32321774	None	None	ENST00000320574.5:c.1106+4A>T	12:g.133252317T>A	T	A	Variant of unknown origin
POLE	COSG26071	ENST00000320574.5	COSS2120544	SNUH_G08_S1	COSO27984905	COSV57687571	COSM3676427	28048033	c.4953-4G>A	p.?	intron_variant,splice_region_variant	None	None	37	12	133218987	133218987	-	None	COSU544	None	ENST00000320574.5:c.4953-4G>A	12:g.133218987C>T	C	T	Confirmed somatic variant
POLE	COSG26071	ENST00000320574.5	COSS2765652	TMIT_I_12	COSO36004826	COSV57689572	COSM1666573	28035508	c.2865-5_2865-4del	p.?	intron_variant,splice_region_variant	None	None	37	12	133237766	133237767	-	30239046	None	None	ENST00000320574.5:c.2865-5_2865-4del	12:g.133237766_133237767del	AA	None	Reported in another cancer sample as somatic
POLE	COSG26071	ENST00000320574.5	COSS1966386	E15	COSO29206078	COSV57689572	COSM1666573	28035508	c.2865-5_2865-4del	p.?	intron_variant,splice_region_variant	None	None	37	12	133237766	133237767	-	23793026	None	None	ENST00000320574.5:c.2865-5_2865-4del	12:g.133237766_133237767del	AA	None	Confirmed somatic variant
POLE	COSG26071	ENST00000320574.5	COSS2633630	KPOPBR-083-T	COSO28394862	COSV57680623	COSM5424758	28029658	c.910-6G>C	p.?	intron_variant,splice_region_variant	None	None	37	12	133252796	133252796	-	None	COSU669	None	ENST00000320574.5:c.910-6G>C	12:g.133252796C>G	C	G	Confirmed somatic variant
POLE	COSG26071	ENST00000320574.5	COSS2869946	5-WS012-T11	COSO32665726	COSV105207433	COSM9808917	28037052	c.6658-8C>T	p.?	intron_variant,splice_region_variant	None	None	37	12	133201588	133201588	-	26950094	None	None	ENST00000320574.5:c.6658-8C>T	12:g.133201588G>A	G	A	Confirmed somatic variant
POLE	COSG26071	ENST00000320574.5	COSS2954634	PD36688a	COSO32686078	COSV105207564	COSM9808827	28063580	c.2319+8C>T	p.?	intron_variant,splice_region_variant	None	None	37	12	133244081	133244081	-	36219477	None	None	ENST00000320574.5:c.2319+8C>T	12:g.133244081G>A	G	A	Variant of unknown origin
POLE	COSG26071	ENST00000320574.5	COSS2772695	1117	COSO27964879	COSV99075392	COSM7402228	28064079	c.4005+3A>G	p.?	intron_variant,splice_region_variant	None	None	37	12	133225889	133225889	-	29136510	None	None	ENST00000320574.5:c.4005+3A>G	12:g.133225889T>C	T	C	Confirmed somatic variant
POLE	COSG26071	ENST00000320574.5	COSS1456092	PD4938a	COSO283912932	COSV57673438	COSM163608	28044522	c.1923+5G>C	p.?	intron_variant,splice_region_variant	None	None	37	12	133245392	133245392	-	22722201	COSU385	None	ENST00000320574.5:c.1923+5G>C	12:g.133245392C>G	C	G	Confirmed somatic variant
POLE	COSG26071	ENST00000320574.5	COSS2905193	BL-17-N00004	COSO29645555	COSV105885203	COSM9995343	28050769	c.5811+7G>A	p.?	intron_variant,splice_region_variant	None	None	37	12	133212471	133212471	-	32321774	None	None	ENST00000320574.5:c.5811+7G>A	12:g.133212471C>T	C	T	Variant of unknown origin
POLE	COSG26071	ENST00000320574.5	COSS2905019	BL-17-M07208	COSO29645555	COSV105885169	COSM9997489	28032201	c.6004+5G>T	p.?	intron_variant,splice_region_variant	None	None	37	12	133210767	133210767	-	32321774	None	None	ENST00000320574.5:c.6004+5G>T	12:g.133210767C>A	C	A	Variant of unknown origin
POLE	COSG26071	ENST00000320574.5	COSS2954502	PD36544a	COSO32686091	COSV107342643	COSM10530673	28032221	c.4445-3C>T	p.?	intron_variant,splice_region_variant	None	None	37	12	133219919	133219919	-	36219477	None	None	ENST00000320574.5:c.4445-3C>T	12:g.133219919G>A	G	A	Variant of unknown origin
POLE	COSG26071	ENST00000320574.5	COSS2869927	5-VS094-T1	COSO32665726	COSV105207535	COSM9657036	28062311	c.2027-9_2027-8delinsTT	p.?	intron_variant,splice_region_variant	None	None	37	12	133245096	133245097	-	26950094	None	None	ENST00000320574.5:c.2027-9_2027-8delinsTT	12:g.133245096_133245097delinsAA	GG	AA	Confirmed somatic variant
POLE	COSG26071	ENST00000320574.5	COSS2607095	HUB-02-B2-037	COSO28864826	COSV57674913	COSM2001545	28049029	c.6658-7C>A	p.?	intron_variant,splice_region_variant	None	None	37	12	133201587	133201587	-	None	COSU670	None	ENST00000320574.5:c.6658-7C>A	12:g.133201587G>T	G	T	Confirmed somatic variant
POLE	COSG26071	ENST00000320574.5	COSS2340605	CN-AML-CR-6-Dx	COSO27984905	COSV57680623	COSM5424758	28029658	c.910-6G>C	p.?	intron_variant,splice_region_variant	None	None	37	12	133252796	133252796	-	None	COSU544	None	ENST00000320574.5:c.910-6G>C	12:g.133252796C>G	C	G	Confirmed somatic variant
POLE	COSG26071	ENST00000320574.5	COSS2456735	sysucc-274T	COSO28864826	COSV57688177	COSM5475633	28032991	c.721-3C>T	p.?	intron_variant,splice_region_variant	None	None	37	12	133254032	133254032	-	None	COSU646	None	ENST00000320574.5:c.721-3C>T	12:g.133254032G>A	G	A	Confirmed somatic variant
POLE	COSG26071	ENST00000320574.5	COSS2521288	PT31	COSO32665726	COSV57673646	COSM5895362	28039972	c.2865-4del	p.?	intron_variant,splice_region_variant	None	None	37	12	133237767	133237767	-	25759019	None	None	ENST00000320574.5:c.2865-4del	12:g.133237767del	A	None	Confirmed somatic variant
POLE	COSG26071	ENST00000320574.5	COSS2869886	5-VS057-T1	COSO32665726	COSV105207656	COSM9656759	28030852	c.1924-5_1924-4delinsTT	p.?	intron_variant,splice_region_variant	None	None	37	12	133245327	133245328	-	26950094	None	None	ENST00000320574.5:c.1924-5_1924-4delinsTT	12:g.133245327_133245328delinsAA	GG	AA	Confirmed somatic variant
POLE	COSG26071	ENST00000320574.5	COSS2905305	BL-17-F32804	COSO37844881	COSV105885283	COSM9998446	28035793	c.579-3T>C	p.?	intron_variant,splice_region_variant	None	None	37	12	133254308	133254308	-	32321774	None	None	ENST00000320574.5:c.579-3T>C	12:g.133254308A>G	A	G	Variant of unknown origin
POLE	COSG26071	ENST00000320574.5	COSS2121263	PCSI_0022_Pa_C	COSO29005278	COSV57686014	COSM3376189	28035867	c.1107-3C>T	p.?	intron_variant,splice_region_variant	None	None	37	12	133252106	133252106	-	None	COSU382	None	ENST00000320574.5:c.1107-3C>T	12:g.133252106G>A	G	A	Confirmed somatic variant
POLE	COSG26071	ENST00000320574.5	COSS2765693	TMIT_III_4	COSO36004826	COSV99075391	COSM7346962	28039530	c.3582+6G>A	p.?	intron_variant,splice_region_variant	None	None	37	12	133233716	133233716	-	30239046	None	None	ENST00000320574.5:c.3582+6G>A	12:g.133233716C>T	C	T	Variant of unknown origin
POLE	COSG26071	ENST00000320574.5	COSS2386184	TCGA-4J-AA1J-01	COSO28514830	COSV100264905	COSM8642377	28039577	c.5552+3G>A	p.?	intron_variant,splice_region_variant	None	None	37	12	133215708	133215708	-	None	COSU415	None	ENST00000320574.5:c.5552+3G>A	12:g.133215708C>T	C	T	Confirmed somatic variant
POLE	COSG26071	ENST00000320574.5	COSS2745915	T_CCA_TH_20	COSO27814862	COSV57673646	COSM5895362	28039972	c.2865-4del	p.?	intron_variant,splice_region_variant	None	None	37	12	133237767	133237767	-	None	COSU653	None	ENST00000320574.5:c.2865-4del	12:g.133237767del	A	None	Confirmed somatic variant
POLE	COSG26071	ENST00000320574.5	COSS2665506	2665506	COSO28864826	COSV57673646	COSM5895362	28039972	c.2865-4del	p.?	intron_variant,splice_region_variant	None	None	37	12	133237767	133237767	-	28577310	None	None	ENST00000320574.5:c.2865-4del	12:g.133237767del	A	None	Confirmed somatic variant
POLE	COSG26071	ENST00000320574.5	COSS2293782	2293782	COSO379119213	COSV57691834	COSM4608436	28045602	c.1795-3C>A	p.?	intron_variant,splice_region_variant	None	None	37	12	133245528	133245528	-	24747642	None	None	ENST00000320574.5:c.1795-3C>A	12:g.133245528G>T	G	T	Confirmed somatic variant
POLE	COSG26071	ENST00000320574.5	COSS2688140	T_CCA_SG_8	COSO27814862	COSV57673646	COSM5895362	28039972	c.2865-4del	p.?	intron_variant,splice_region_variant	None	None	37	12	133237767	133237767	-	None	COSU653	None	ENST00000320574.5:c.2865-4del	12:g.133237767del	A	None	Confirmed somatic variant
POLE	COSG26071	ENST00000320574.5	COSS2521297	PT40	COSO32665726	COSV57680433	COSM5923980	28044153	c.6532-4C>T	p.?	intron_variant,splice_region_variant	None	None	37	12	133202360	133202360	-	25759019	None	None	ENST00000320574.5:c.6532-4C>T	12:g.133202360G>A	G	A	Confirmed somatic variant
POLE	COSG26071	ENST00000320574.5	COSS2954579	PD36247a	COSO585610551	COSV105207433	COSM9808917	28037052	c.6658-8C>T	p.?	intron_variant,splice_region_variant	None	None	37	12	133201588	133201588	-	36219477	None	None	ENST00000320574.5:c.6658-8C>T	12:g.133201588G>A	G	A	Reported in another cancer sample as somatic
POLE	COSG26071	ENST00000320574.5	COSS2549407	WGC074454	COSO28864826	COSV57686320	COSM7298116	28037126	c.4149+4G>T	p.?	intron_variant,splice_region_variant	None	None	37	12	133225511	133225511	-	None	COSU646	None	ENST00000320574.5:c.4149+4G>T	12:g.133225511C>A	C	A	Confirmed somatic variant
POLE	COSG26071	ENST00000320574.5	COSS1761694	Capan-1	COSO29004826	COSV57684255	COSM328319	28060576	c.2865-3C>T	p.?	intron_variant,splice_region_variant	None	None	37	12	133237753	133237753	-	21750719	None	None	ENST00000320574.5:c.2865-3C>T	12:g.133237753G>A	G	A	Reported in another cancer sample as somatic
POLE	COSG26071	ENST00000320574.5	COSS2250151	2250151	COSO28065222	COSV57675420	COSM5029523	28051994	c.5173+5G>T	p.?	intron_variant,splice_region_variant	None	None	37	12	133218758	133218758	-	25223734	None	None	ENST00000320574.5:c.5173+5G>T	12:g.133218758C>A	C	A	Confirmed somatic variant
POLE	COSG26071	ENST00000320574.5	COSS2575127	00-010M	COSO32054826	COSV57675472	COSM6000387	28045217	c.4444+6G>T	p.?	intron_variant,splice_region_variant	None	None	37	12	133219987	133219987	-	26928463	None	None	ENST00000320574.5:c.4444+6G>T	12:g.133219987C>A	C	A	Confirmed somatic variant
POLE	COSG26071	ENST00000320574.5	COSS2943570	298A	COSO32666078	COSV106474272	COSM10232675	28037388	c.1227-4C>T	p.?	intron_variant,splice_region_variant	None	None	37	12	133250297	133250297	-	35243413	None	None	ENST00000320574.5:c.1227-4C>T	12:g.133250297G>A	G	A	Confirmed somatic variant
POLE	COSG26071	ENST00000320574.5	COSS2634250	CHG-7T	COSO29824888	COSV57678102	COSM6334486	28037546	c.5553-5C>A	p.?	intron_variant,splice_region_variant	None	None	37	12	133214730	133214730	-	None	COSU660	None	ENST00000320574.5:c.5553-5C>A	12:g.133214730G>T	G	T	Confirmed somatic variant
POLE	COSG26071	ENST00000320574.5	COSS2963754	IBD128	COSO28584826	COSV57689572	COSM1666573	28035508	c.2865-5_2865-4del	p.?	intron_variant,splice_region_variant	None	None	37	12	133237766	133237767	-	26764183	None	None	ENST00000320574.5:c.2865-5_2865-4del	12:g.133237766_133237767del	AA	None	Confirmed somatic variant
POLE	COSG26071	ENST00000320574.5	COSS2521280	PT24.1	COSO32665726	COSV57673646	COSM5895362	28039972	c.2865-4del	p.?	intron_variant,splice_region_variant	None	None	37	12	133237767	133237767	-	25759019	None	None	ENST00000320574.5:c.2865-4del	12:g.133237767del	A	None	Confirmed somatic variant
POLE	COSG26071	ENST00000320574.5	COSS2521281	PT24.2	COSO32665726	COSV57673646	COSM5895362	28039972	c.2865-4del	p.?	intron_variant,splice_region_variant	None	None	37	12	133237767	133237767	-	25759019	None	None	ENST00000320574.5:c.2865-4del	12:g.133237767del	A	None	Confirmed somatic variant
POLE	COSG26071	ENST00000320574.5	COSS1651117	TCGA-AA-A01P-01	COSO28544826	COSV57692173	COSM5122032	28060137	c.3459+8C>T	p.?	intron_variant,splice_region_variant	None	None	37	12	133233927	133233927	-	22810696	COSU376	None	ENST00000320574.5:c.3459+8C>T	12:g.133233927G>A	G	A	Confirmed somatic variant
POLE	COSG26071	ENST00000320574.5	COSS2120897	HCC9	COSO29824862	COSV57679346	COSM3703974	28030078	c.286-4A>T	p.?	intron_variant,splice_region_variant	None	None	37	12	133256812	133256812	-	None	COSU323	None	ENST00000320574.5:c.286-4A>T	12:g.133256812T>A	T	A	Confirmed somatic variant
POLE	COSG26071	ENST00000320574.5	COSS2121237	8066067	COSO29005278	COSV57678961	COSM3384184	28054615	c.1924-4C>G	p.?	intron_variant,splice_region_variant	None	None	37	12	133245327	133245327	-	None	COSU328	None	ENST00000320574.5:c.1924-4C>G	12:g.133245327G>C	G	C	Confirmed somatic variant
POLE	COSG26071	ENST00000320574.5	COSS2869945	5-WS011-T1	COSO32665726	COSV105207564	COSM9808827	28063580	c.2319+8C>T	p.?	intron_variant,splice_region_variant	None	None	37	12	133244081	133244081	-	26950094	None	None	ENST00000320574.5:c.2319+8C>T	12:g.133244081G>A	G	A	Variant of unknown origin
POLE	COSG26071	ENST00000320574.5	COSS2936814	p70-BL	COSO29914830	COSV106474071	COSM10175809	28053205	c.1359+4C>T	p.?	intron_variant,splice_region_variant	None	None	37	12	133250157	133250157	-	35902848	None	None	ENST00000320574.5:c.1359+4C>T	12:g.133250157G>A	G	A	Confirmed somatic variant
POLE	COSG26071	ENST00000320574.5	COSS2699153	2699153	COSO29096562	COSV57684255	COSM328319	28060576	c.2865-3C>T	p.?	intron_variant,splice_region_variant	None	None	37	12	133237753	133237753	-	27121473	None	None	ENST00000320574.5:c.2865-3C>T	12:g.133237753G>A	G	A	Confirmed somatic variant
POLE	COSG26071	ENST00000320574.5	COSS2688098	T_CCA_TH_12	COSO27814862	COSV57673646	COSM5895362	28039972	c.2865-4del	p.?	intron_variant,splice_region_variant	None	None	37	12	133237767	133237767	-	None	COSU653	None	ENST00000320574.5:c.2865-4del	12:g.133237767del	A	None	Confirmed somatic variant
POLE	COSG26071	ENST00000320574.5	COSS2869801	5-GE098-T1	COSO32665726	COSV105207247	COSM9802137	28054302	c.6331-8C>T	p.?	intron_variant,splice_region_variant	None	None	37	12	133202911	133202911	-	26950094	None	None	ENST00000320574.5:c.6331-8C>T	12:g.133202911G>A	G	A	Variant of unknown origin
POLE	COSG26071	ENST00000320574.5	COSS2765675	TMIT_II_11	COSO36004826	COSV99075390	COSM7347360	28054379	c.2865-7_2865-4del	p.?	intron_variant,splice_region_variant	None	None	37	12	133237764	133237767	-	30239046	None	None	ENST00000320574.5:c.2865-7_2865-4del	12:g.133237764_133237767del	AAAA	None	Variant of unknown origin
POLE	COSG26071	ENST00000320574.5	COSS2663224	2663224	COSO28245257	None	COSM6589072	187308156	c.?	p.?	None	None	u	37	None	None	None	-	28371827	None	None	None	None	None	None	Reported in another cancer sample as somatic
POLE	COSG26071	ENST00000320574.5	COSS2700910	2700910	COSO28684826	None	COSM6589072	187308156	c.?	p.?	None	None	n	37	None	None	None	-	25194673	None	None	None	None	None	None	Confirmed somatic variant
POLE	COSG26071	ENST00000320574.5	COSS2700914	2700914	COSO29025463	None	COSM6589072	187308156	c.?	p.?	None	None	n	37	None	None	None	-	25194673	None	None	None	None	None	None	Confirmed somatic variant
POLE	COSG26071	ENST00000320574.5	COSS2700915	2700915	COSO290212867	None	COSM6589072	187308156	c.?	p.?	None	None	n	37	None	None	None	-	25194673	None	None	None	None	None	None	Confirmed somatic variant
POLE	COSG26071	ENST00000320574.5	COSS2389081	2389081	COSO29025463	None	COSM6589072	187308156	c.?	p.?	None	None	u	37	None	None	None	-	24844595	None	None	None	None	None	None	Reported in another cancer sample as somatic
POLE	COSG26071	ENST00000320574.5	COSS2389080	2389080	COSO29025463	None	COSM6589072	187308156	c.?	p.?	None	None	u	37	None	None	None	-	24844595	None	None	None	None	None	None	Reported in another cancer sample as somatic
POLE	COSG26071	ENST00000320574.5	COSS2700898	2700898	COSO28684826	None	COSM6589072	187308156	c.?	p.?	None	None	n	37	None	None	None	-	25194673	None	None	None	None	None	None	Confirmed somatic variant
POLE	COSG26071	ENST00000320574.5	COSS2700894	2700894	COSO29025463	None	COSM6589072	187308156	c.?	p.?	None	None	n	37	None	None	None	-	25194673	None	None	None	None	None	None	Confirmed somatic variant
POLE	COSG26071	ENST00000320574.5	COSS2664085	2664085	COSO28864837	None	COSM6589072	187308156	c.?	p.?	None	None	u	37	None	None	None	-	28218421	None	None	None	None	None	None	Confirmed somatic variant
POLE	COSG26071	ENST00000320574.5	COSS2662916	2662916	COSO28245232	None	COSM6589072	187308156	c.?	p.?	None	None	u	37	None	None	None	-	28371827	None	None	None	None	None	None	Reported in another cancer sample as somatic
POLE	COSG26071	ENST00000320574.5	COSS2389082	2389082	COSO29025463	None	COSM6589072	187308156	c.?	p.?	None	None	u	37	None	None	None	-	24844595	None	None	None	None	None	None	Reported in another cancer sample as somatic
POLE	COSG26071	ENST00000320574.5	COSS2611147	2611147	COSO27984920	None	COSM6589072	187308156	c.?	p.?	None	None	u	37	None	None	None	-	27683039	None	None	None	None	None	None	Reported in another cancer sample as somatic
POLE	COSG26071	ENST00000320574.5	COSS2457743	MM20T	COSO29026529	None	COSM5415303	187316819	c.?_?delAA	p.?	None	None	u	37	None	None	None	-	25233892	None	None	None	None	None	None	Confirmed somatic variant
POLE	COSG26071	ENST00000320574.5	COSS2457388	TCGA-DF-A2KN-01	COSO29025463	COSV100266073	COSM9000756	28029120	c.5379-2A>G	p.?	splice_acceptor_variant	None	None	37	12	133215886	133215886	-	None	COSU419	None	ENST00000320574.5:c.5379-2A>G	12:g.133215886T>C	T	C	Confirmed somatic variant
POLE	COSG26071	ENST00000320574.5	COSS1781029	TCGA-22-5491-01	COSO29914830	COSV57674789	COSM692186	28032050	c.286-2A>T	p.?	splice_acceptor_variant	None	None	37	12	133256810	133256810	-	None	COSU418	None	ENST00000320574.5:c.286-2A>T	12:g.133256810T>A	T	A	Confirmed somatic variant
POLE	COSG26071	ENST00000320574.5	COSS1781283	TCGA-34-5239-01	COSO29914830	COSV57683989	COSM6926644	28048292	c.2865-1G>T	p.?	splice_acceptor_variant	None	None	37	12	133237751	133237751	-	None	COSU418	None	ENST00000320574.5:c.2865-1G>T	12:g.133237751C>A	C	A	Confirmed somatic variant
POLE	COSG26071	ENST00000320574.5	COSS2194829	TCGA-55-8302-01	COSO29914826	COSV100268349	COSM7803660	28035329	c.3379-1G>T	p.?	splice_acceptor_variant	None	None	37	12	133234016	133234016	-	None	COSU417	None	ENST00000320574.5:c.3379-1G>T	12:g.133234016C>A	C	A	Confirmed somatic variant
POLE	COSG26071	ENST00000320574.5	COSS2339871	TCGA-DD-AADI-01	COSO29825606	COSV100265142	COSM8419478	28050159	c.4445-2A>C	p.?	splice_acceptor_variant	None	None	37	12	133219918	133219918	-	None	COSU628	None	ENST00000320574.5:c.4445-2A>C	12:g.133219918T>G	T	G	Confirmed somatic variant
POLE	COSG26071	ENST00000320574.5	COSS1780131	TCGA-44-6777-01	COSO29914826	COSV100268487	COSM7784290	28044692	c.6137-2A>T	p.?	splice_acceptor_variant	None	None	37	12	133209096	133209096	-	None	COSU417	None	ENST00000320574.5:c.6137-2A>T	12:g.133209096T>A	T	A	Confirmed somatic variant
POLE	COSG26071	ENST00000320574.5	COSS2954737	PD36640a	COSO33456050	COSV107342071	COSM10530640	28064299	c.6137-1G>A	p.?	splice_acceptor_variant	None	None	37	12	133209095	133209095	-	36219477	None	None	ENST00000320574.5:c.6137-1G>A	12:g.133209095C>T	C	T	Variant of unknown origin
POLE	COSG26071	ENST00000320574.5	COSS1456092	PD4938a	COSO283912932	COSV57673432	COSM4809532	28044517	c.2174-1G>C	p.?	splice_acceptor_variant	None	None	37	12	133244235	133244235	-	None	COSU385	None	ENST00000320574.5:c.2174-1G>C	12:g.133244235C>G	C	G	Confirmed somatic variant
POLE	COSG26071	ENST00000320574.5	COSS1456092	PD4938a	COSO283912932	COSV57673432	COSM4809532	28044517	c.2174-1G>C	p.?	splice_acceptor_variant	None	None	37	12	133244235	133244235	-	22722201	COSU385	None	ENST00000320574.5:c.2174-1G>C	12:g.133244235C>G	C	G	Confirmed somatic variant
POLE	COSG26071	ENST00000320574.5	COSS2296226	T3498	COSO28614826	COSV57673820	COSM4716436	28051603	c.2320-2A>G	p.?	splice_acceptor_variant	None	None	37	12	133242038	133242038	-	25344691	None	None	ENST00000320574.5:c.2320-2A>G	12:g.133242038T>C	T	C	Confirmed somatic variant
POLE	COSG26071	ENST00000320574.5	COSS2198017	TCGA-CG-5721-01	COSO36004826	COSV57676639	COSM4040390	28029691	c.331-2A>G	p.?	splice_acceptor_variant	None	None	37	12	133256634	133256634	-	None	COSU541	None	ENST00000320574.5:c.331-2A>G	12:g.133256634T>C	T	C	Confirmed somatic variant
POLE	COSG26071	ENST00000320574.5	COSS2727908	ESCC_65	COSO31394830	COSV57674880	COSM6989458	28036278	c.331-1G>A	p.?	splice_acceptor_variant	None	None	37	12	133256633	133256633	-	28548104	None	None	ENST00000320574.5:c.331-1G>A	12:g.133256633C>T	C	T	Confirmed somatic variant
POLE	COSG26071	ENST00000320574.5	COSS2262717	TCGA-C5-A7UE-01	COSO28514830	COSV57674789	COSM692186	28032050	c.286-2A>T	p.?	splice_acceptor_variant	None	None	37	12	133256810	133256810	-	None	COSU415	None	ENST00000320574.5:c.286-2A>T	12:g.133256810T>A	T	A	Confirmed somatic variant
POLE	COSG26071	ENST00000320574.5	COSS2658329	T3498	COSO28864826	COSV57673820	COSM4716436	28051603	c.2320-2A>G	p.?	splice_acceptor_variant	None	None	37	12	133242038	133242038	-	27149842	None	None	ENST00000320574.5:c.2320-2A>G	12:g.133242038T>C	T	C	Confirmed somatic variant
POLE	COSG26071	ENST00000320574.5	COSS2193819	TCGA-CN-5360-01	COSO29324830	COSV100268693	COSM8373419	28045983	c.2469-2A>T	p.?	splice_acceptor_variant	None	None	37	12	133241050	133241050	-	None	COSU627	None	ENST00000320574.5:c.2469-2A>T	12:g.133241050T>A	T	A	Confirmed somatic variant
POLE	COSG26071	ENST00000320574.5	COSS2864340	S00791	COSO299110404	COSV105207668	COSM9591728	28056154	c.4552-2A>T	p.?	splice_acceptor_variant	None	None	37	12	133219584	133219584	-	29535388	None	None	ENST00000320574.5:c.4552-2A>T	12:g.133219584T>A	T	A	Confirmed somatic variant
POLE	COSG26071	ENST00000320574.5	COSS2198151	TCGA-CG-4442-01	COSO36004826	COSV100268283	COSM8170303	28052006	c.6748-2A>C	p.?	splice_acceptor_variant	None	None	37	12	133201398	133201398	-	None	COSU541	None	ENST00000320574.5:c.6748-2A>C	12:g.133201398T>G	T	G	Confirmed somatic variant
POLE	COSG26071	ENST00000320574.5	COSS2894833	PD42092a	COSO58566050	COSV105207559	COSM9882430	28052316	c.5679-1G>A	p.?	splice_acceptor_variant	None	None	37	12	133212611	133212611	-	33024263	None	None	ENST00000320574.5:c.5679-1G>A	12:g.133212611C>T	C	T	Variant of unknown origin
POLE	COSG26071	ENST00000320574.5	COSS2193821	TCGA-CR-7402-01	COSO29324830	COSV100267527	COSM8324062	28038691	c.63-2A>T	p.?	splice_acceptor_variant	None	None	37	12	133257867	133257867	-	None	COSU627	None	ENST00000320574.5:c.63-2A>T	12:g.133257867T>A	T	A	Confirmed somatic variant
POLE	COSG26071	ENST00000320574.5	COSS2915547	PD39492a	COSO31394830	COSV106057429	COSM10076067	28060169	c.1924-2A>G	p.?	splice_acceptor_variant	None	None	37	12	133245325	133245325	-	34663923	None	None	ENST00000320574.5:c.1924-2A>G	12:g.133245325T>C	T	C	Confirmed somatic variant
POLE	COSG26071	ENST00000320574.5	COSS2121655	TCGA-EE-A2GC-06	COSO32666078	COSV57690556	COSM3458349	28046671	c.3061-1G>A	p.?	splice_acceptor_variant	None	None	37	12	133236096	133236096	-	None	COSU540	None	ENST00000320574.5:c.3061-1G>A	12:g.133236096C>T	C	T	Confirmed somatic variant
POLE	COSG26071	ENST00000320574.5	COSS2673929	4864	COSO28395278	COSV57674582	COSM5840596	28043071	c.2707-1G>A	p.?	splice_acceptor_variant	None	None	37	12	133238271	133238271	-	25961742	None	None	ENST00000320574.5:c.2707-1G>A	12:g.133238271C>T	C	T	Confirmed somatic variant
POLE	COSG26071	ENST00000320574.5	COSS2513797	Pat_41_B	COSO31316078	COSV57674582	COSM5840596	28043071	c.2707-1G>A	p.?	splice_acceptor_variant	None	None	37	12	133238271	133238271	-	24265153	None	None	ENST00000320574.5:c.2707-1G>A	12:g.133238271C>T	C	T	Confirmed somatic variant
POLE	COSG26071	ENST00000320574.5	COSS2773460	META64	COSO283910722	COSV99075334	COSM7349709	28054909	c.6137-2A>C	p.?	splice_acceptor_variant	None	None	37	12	133209096	133209096	-	29214215	None	None	ENST00000320574.5:c.6137-2A>C	12:g.133209096T>G	T	G	Variant of unknown origin
POLE	COSG26071	ENST00000320574.5	COSS2894826	PD42117a	COSO58566078	COSV105207471	COSM9919044	28041302	c.3060+1G>A	p.?	splice_donor_variant	None	None	37	12	133237554	133237554	-	33024263	None	None	ENST00000320574.5:c.3060+1G>A	12:g.133237554C>T	C	T	Confirmed somatic variant
POLE	COSG26071	ENST00000320574.5	COSS2378371	2378371	COSO28864826	COSV57678005	COSM5031069	28041551	c.909+1G>A	p.?	splice_donor_variant	None	None	37	12	133253131	133253131	-	25124163	None	None	ENST00000320574.5:c.909+1G>A	12:g.133253131C>T	C	T	Variant of unknown origin
POLE	COSG26071	ENST00000320574.5	COSS2689652	2689652	COSO291118194	COSV57693193	COSM7339982	28041718	c.3795+1G>A	p.?	splice_donor_variant	None	None	37	12	133226262	133226262	-	27203213	None	None	ENST00000320574.5:c.3795+1G>A	12:g.133226262C>T	C	T	Confirmed somatic variant
POLE	COSG26071	ENST00000320574.5	COSS2193234	TCGA-K4-A54R-01	COSO27964862	COSV57673192	COSM7133649	28029342	c.204+1G>A	p.?	splice_donor_variant	None	None	37	12	133257723	133257723	-	None	COSU413	None	ENST00000320574.5:c.204+1G>A	12:g.133257723C>T	C	T	Confirmed somatic variant
POLE	COSG26071	ENST00000320574.5	COSS2120868	HCC65	COSO29824862	COSV57683923	COSM1605842	28032751	c.1020+1G>A	p.?	splice_donor_variant	None	None	37	12	133252679	133252679	-	None	COSU323	None	ENST00000320574.5:c.1020+1G>A	12:g.133252679C>T	C	T	Confirmed somatic variant
POLE	COSG26071	ENST00000320574.5	COSS2385912	TCGA-NC-A5HQ-01	COSO29914830	COSV100268137	COSM8750621	28062821	c.4728+1G>T	p.?	splice_donor_variant	None	None	37	12	133219405	133219405	-	None	COSU418	None	ENST00000320574.5:c.4728+1G>T	12:g.133219405C>A	C	A	Confirmed somatic variant
POLE	COSG26071	ENST00000320574.5	COSS2937863	YUHS1_Enucleation	COSO29206078	COSV106474230	COSM10180534	28029583	c.2864+1G>A	p.?	splice_donor_variant	None	None	37	12	133238112	133238112	-	34545149	None	None	ENST00000320574.5:c.2864+1G>A	12:g.133238112C>T	C	T	Variant of unknown origin
POLE	COSG26071	ENST00000320574.5	COSS2607098	HUB-02-C2-023	COSO28864826	COSV57674329	COSM6029208	28030049	c.2561+1G>A	p.?	splice_donor_variant	None	None	37	12	133240955	133240955	-	None	COSU670	None	ENST00000320574.5:c.2561+1G>A	12:g.133240955C>T	C	T	Confirmed somatic variant
POLE	COSG26071	ENST00000320574.5	COSS2869886	5-VS057-T1	COSO32665726	COSV105207657	COSM9656767	28030863	c.1106+1_1106+2delinsAG	p.?	splice_donor_variant	None	None	37	12	133252319	133252320	-	26950094	None	None	ENST00000320574.5:c.1106+1_1106+2delinsAG	12:g.133252319_133252320delinsCT	AC	CT	Confirmed somatic variant
POLE	COSG26071	ENST00000320574.5	COSS2198411	TCGA-AX-A2HD-01	COSO29025463	COSV100266620	COSM9031408	28039791	c.6136+1G>A	p.?	splice_donor_variant	None	None	37	12	133209249	133209249	-	None	COSU419	None	ENST00000320574.5:c.6136+1G>A	12:g.133209249C>T	C	T	Confirmed somatic variant
POLE	COSG26071	ENST00000320574.5	COSS2378365	2378365	COSO28864826	COSV57678005	COSM5031069	28041551	c.909+1G>A	p.?	splice_donor_variant	None	None	37	12	133253131	133253131	-	25124163	None	None	ENST00000320574.5:c.909+1G>A	12:g.133253131C>T	C	T	Variant of unknown origin
POLE	COSG26071	ENST00000320574.5	COSS2762807	XM01JC	COSO36286294	COSV57683134	COSM7339983	28043912	c.4149+1G>A	p.?	splice_donor_variant	None	None	37	12	133225514	133225514	-	29615459	None	None	ENST00000320574.5:c.4149+1G>A	12:g.133225514C>T	C	T	Variant of unknown origin
POLE	COSG26071	ENST00000320574.5	COSS2762844	NTG58T	COSO36286317	COSV57693193	COSM7339982	28041718	c.3795+1G>A	p.?	splice_donor_variant	None	None	37	12	133226262	133226262	-	29615459	None	None	ENST00000320574.5:c.3795+1G>A	12:g.133226262C>T	C	T	Reported in another cancer sample as somatic
POLE	COSG26071	ENST00000320574.5	COSS2378398	2378398	COSO28864826	COSV57689955	COSM5031070	28042356	c.1359+2C>T	p.?	splice_donor_variant	None	None	37	12	133250159	133250159	-	25124163	None	None	ENST00000320574.5:c.1359+2C>T	12:g.133250159G>A	G	A	Variant of unknown origin
POLE	COSG26071	ENST00000320574.5	COSS2386250	TCGA-SJ-A6ZI-01	COSO29025463	COSV100268372	COSM8828470	28033920	c.3028G>A	p.A1010T	missense_variant	None	None	37	12	133237587	133237587	-	None	COSU419	ENSP00000322570.5:p.Ala1010Thr	ENST00000320574.5:c.3028G>A	12:g.133237587C>T	C	T	Confirmed somatic variant
POLE	COSG26071	ENST00000320574.5	COSS2513797	Pat_41_B	COSO31316078	COSV57674574	COSM5840593	28043066	c.3169G>A	p.A1057T	missense_variant	None	None	37	12	133235987	133235987	-	24265153	None	ENSP00000322570.5:p.Ala1057Thr	ENST00000320574.5:c.3169G>A	12:g.133235987C>T	C	T	Confirmed somatic variant
POLE	COSG26071	ENST00000320574.5	COSS2869911	5-VS076-T2	COSO32665726	COSV105207207	COSM9805854	28041941	c.3182C>T	p.A1061V	missense_variant	None	None	37	12	133235974	133235974	-	26950094	None	ENSP00000322570.5:p.Ala1061Val	ENST00000320574.5:c.3182C>T	12:g.133235974G>A	G	A	Confirmed somatic variant
POLE	COSG26071	ENST00000320574.5	COSS2963689	D132	COSO282410146	COSV104412885	COSM9239705	28038310	c.320C>T	p.A107V	missense_variant	None	None	37	12	133256774	133256774	-	25642631	None	ENSP00000322570.5:p.Ala107Val	ENST00000320574.5:c.320C>T	12:g.133256774G>A	G	A	Confirmed somatic variant
POLE	COSG26071	ENST00000320574.5	COSS2816783	ILMN23	COSO28694826	COSV104412885	COSM9239705	28038310	c.320C>T	p.A107V	missense_variant	None	None	37	12	133256774	133256774	-	29937994	None	ENSP00000322570.5:p.Ala107Val	ENST00000320574.5:c.320C>T	12:g.133256774G>A	G	A	Confirmed somatic variant
POLE	COSG26071	ENST00000320574.5	COSS2947809	2947809	COSO36286317	COSV107342158	COSM10292130	28046411	c.3278C>A	p.A1093D	missense_variant,splice_region_variant	None	None	37	12	133234554	133234554	-	31701808	None	ENSP00000322570.5:p.Ala1093Asp	ENST00000320574.5:c.3278C>A	12:g.133234554G>T	G	T	Confirmed somatic variant
POLE	COSG26071	ENST00000320574.5	COSS2815360	J20	COSO28245237	COSV104412940	COSM9220190	28035334	c.3277dup	p.A1093Gfs*31	frameshift_variant,splice_region_variant	None	None	37	12	133234557	133234558	-	29263181	None	ENSP00000322570.5:p.Ala1093GlyfsTer31	ENST00000320574.5:c.3277dup	12:g.133234557dup	None	C	Confirmed somatic variant
POLE	COSG26071	ENST00000320574.5	COSS2339236	TCGA-DG-A2KK-01	COSO28514830	COSV57677994	COSM4828278	28062650	c.3290C>A	p.A1097D	missense_variant	None	None	37	12	133234542	133234542	-	None	COSU415	ENSP00000322570.5:p.Ala1097Asp	ENST00000320574.5:c.3290C>A	12:g.133234542G>T	G	T	Confirmed somatic variant
POLE	COSG26071	ENST00000320574.5	COSS2634353	CHG-2011-15617T	COSO29824888	COSV57690733	COSM6280319	28035714	c.3289G>C	p.A1097P	missense_variant	None	None	37	12	133234543	133234543	-	None	COSU660	ENSP00000322570.5:p.Ala1097Pro	ENST00000320574.5:c.3289G>C	12:g.133234543C>G	C	G	Confirmed somatic variant
POLE	COSG26071	ENST00000320574.5	COSS2776287	H650	COSO29914826	COSV57689775	COSM2001681	28046644	c.3302C>G	p.A1101G	missense_variant	None	None	37	12	133234530	133234530	-	29681454	None	ENSP00000322570.5:p.Ala1101Gly	ENST00000320574.5:c.3302C>G	12:g.133234530G>C	G	C	Variant of unknown origin
POLE	COSG26071	ENST00000320574.5	COSS2634309	CHG-13-09089T	COSO29824888	COSV57692693	COSM6295643	28054637	c.3377C>A	p.A1126E	missense_variant,splice_region_variant	None	None	37	12	133234455	133234455	-	None	COSU660	ENSP00000322570.5:p.Ala1126Glu	ENST00000320574.5:c.3377C>A	12:g.133234455G>T	G	T	Confirmed somatic variant
POLE	COSG26071	ENST00000320574.5	COSS2195020	TCGA-52-7810-01	COSO29914830	COSV100265879	COSM8716212	28059142	c.3376G>T	p.A1126S	missense_variant,splice_region_variant	None	None	37	12	133234456	133234456	-	None	COSU418	ENSP00000322570.5:p.Ala1126Ser	ENST00000320574.5:c.3376G>T	12:g.133234456C>A	C	A	Confirmed somatic variant
POLE	COSG26071	ENST00000320574.5	COSS2294555	03-P1004	COSO28065222	COSV57688386	COSM4575239	28061909	c.3420C>T	p.A1140=	synonymous_variant	None	None	37	12	133233974	133233974	-	25186949	None	ENSP00000322570.5:p.Ala1140=	ENST00000320574.5:c.3420C>T	12:g.133233974G>A	G	A	Variant of unknown origin
POLE	COSG26071	ENST00000320574.5	COSS2658486	T3178	COSO28864826	COSV57679559	COSM937294	28035857	c.3418G>A	p.A1140T	missense_variant	None	None	37	12	133233976	133233976	-	27149842	None	ENSP00000322570.5:p.Ala1140Thr	ENST00000320574.5:c.3418G>A	12:g.133233976C>T	C	T	Confirmed somatic variant
POLE	COSG26071	ENST00000320574.5	COSS2948341	2948341	COSO29915674	COSV57679559	COSM937294	28035857	c.3418G>A	p.A1140T	missense_variant	None	None	37	12	133233976	133233976	-	29657128	None	ENSP00000322570.5:p.Ala1140Thr	ENST00000320574.5:c.3418G>A	12:g.133233976C>T	C	T	Confirmed somatic variant
POLE	COSG26071	ENST00000320574.5	COSS2658325	T2227	COSO28864826	COSV57679771	COSM6751999	28031362	c.3446C>T	p.A1149V	missense_variant	None	None	37	12	133233948	133233948	-	27149842	None	ENSP00000322570.5:p.Ala1149Val	ENST00000320574.5:c.3446C>T	12:g.133233948G>A	G	A	Confirmed somatic variant
POLE	COSG26071	ENST00000320574.5	COSS1651258	TCGA-D5-6540-01	COSO28454826	COSV57687212	COSM1360269	28055820	c.3670G>A	p.A1224T	missense_variant	None	None	37	12	133226388	133226388	-	None	COSU376	ENSP00000322570.5:p.Ala1224Thr	ENST00000320574.5:c.3670G>A	12:g.133226388C>T	C	T	Confirmed somatic variant
POLE	COSG26071	ENST00000320574.5	COSS1651258	TCGA-D5-6540-01	COSO28454826	COSV57687212	COSM1360269	28055820	c.3670G>A	p.A1224T	missense_variant	None	None	37	12	133226388	133226388	-	22810696	COSU376	ENSP00000322570.5:p.Ala1224Thr	ENST00000320574.5:c.3670G>A	12:g.133226388C>T	C	T	Confirmed somatic variant
POLE	COSG26071	ENST00000320574.5	COSS2661967	2661967	COSO28864826	None	COSM6506787	187311221	c.?	p.A1225_P1226insA	None	None	u	37	None	None	None	-	27244218	None	None	None	None	None	None	Variant of unknown origin
POLE	COSG26071	ENST00000320574.5	COSS2339479	TCGA-RP-A693-06	COSO32666078	COSV57678326	COSM4895584	28032000	c.3780C>T	p.A1260=	synonymous_variant	None	None	37	12	133226278	133226278	-	None	COSU540	ENSP00000322570.5:p.Ala1260=	ENST00000320574.5:c.3780C>T	12:g.133226278G>A	G	A	Confirmed somatic variant
POLE	COSG26071	ENST00000320574.5	COSS2121574	TCGA-DA-A1I5-06	COSO32666078	COSV57673520	COSM3458341	28032765	c.3864C>T	p.A1288=	synonymous_variant	None	None	37	12	133226033	133226033	-	None	COSU540	ENSP00000322570.5:p.Ala1288=	ENST00000320574.5:c.3864C>T	12:g.133226033G>A	G	A	Confirmed somatic variant
POLE	COSG26071	ENST00000320574.5	COSS2296198	T3203	COSO28614826	COSV57689340	COSM4716425	28044330	c.3862G>A	p.A1288T	missense_variant	None	None	37	12	133226035	133226035	-	25344691	None	ENSP00000322570.5:p.Ala1288Thr	ENST00000320574.5:c.3862G>A	12:g.133226035C>T	C	T	Confirmed somatic variant
POLE	COSG26071	ENST00000320574.5	COSS1780199	TCGA-67-3770-01	COSO29914826	COSV57675062	COSM6071957	28053492	c.387A>G	p.A129=	synonymous_variant	None	None	37	12	133256576	133256576	-	None	COSU417	ENSP00000322570.5:p.Ala129=	ENST00000320574.5:c.387A>G	12:g.133256576T>C	T	C	Variant of unknown origin
POLE	COSG26071	ENST00000320574.5	COSS2869828	5-VS008-T1	COSO32665726	COSV105207462	COSM9675147	28048073	c.3918C>T	p.A1306=	synonymous_variant	None	None	37	12	133225979	133225979	-	26950094	None	ENSP00000322570.5:p.Ala1306=	ENST00000320574.5:c.3918C>T	12:g.133225979G>A	G	A	Confirmed somatic variant
POLE	COSG26071	ENST00000320574.5	COSS2954664	PD36234a	COSO32926091	COSV105207462	COSM9675147	28048073	c.3918C>T	p.A1306=	synonymous_variant	None	None	37	12	133225979	133225979	-	36219477	None	ENSP00000322570.5:p.Ala1306=	ENST00000320574.5:c.3918C>T	12:g.133225979G>A	G	A	Reported in another cancer sample as somatic
POLE	COSG26071	ENST00000320574.5	COSS2954664	PD36234a	COSO32926091	COSV107342397	COSM10530685	28059832	c.3917C>T	p.A1306V	missense_variant	None	None	37	12	133225980	133225980	-	36219477	None	ENSP00000322570.5:p.Ala1306Val	ENST00000320574.5:c.3917C>T	12:g.133225980G>A	G	A	Variant of unknown origin
POLE	COSG26071	ENST00000320574.5	COSS2121621	TCGA-EE-A180-06	COSO32666078	COSV100265794	COSM7952006	28043728	c.3969C>T	p.A1323=	synonymous_variant	None	None	37	12	133225928	133225928	-	None	COSU540	ENSP00000322570.5:p.Ala1323=	ENST00000320574.5:c.3969C>T	12:g.133225928G>A	G	A	Confirmed somatic variant
POLE	COSG26071	ENST00000320574.5	COSS2121621	TCGA-EE-A180-06	COSO32666078	COSV100265795	COSM7951977	28043734	c.3968C>T	p.A1323V	missense_variant	None	None	37	12	133225929	133225929	-	None	COSU540	ENSP00000322570.5:p.Ala1323Val	ENST00000320574.5:c.3968C>T	12:g.133225929G>A	G	A	Confirmed somatic variant
POLE	COSG26071	ENST00000320574.5	COSS2963689	D132	COSO282410146	COSV108136966	COSM10674804	28038168	c.4046C>T	p.A1349V	missense_variant	None	None	37	12	133225618	133225618	-	25642631	None	ENSP00000322570.5:p.Ala1349Val	ENST00000320574.5:c.4046C>T	12:g.133225618G>A	G	A	Confirmed somatic variant
POLE	COSG26071	ENST00000320574.5	COSS2457727	MM04T	COSO29026529	COSV57677415	COSM2001639	28035816	c.4124C>T	p.A1375V	missense_variant	None	None	37	12	133225540	133225540	-	25233892	None	ENSP00000322570.5:p.Ala1375Val	ENST00000320574.5:c.4124C>T	12:g.133225540G>A	G	A	Confirmed somatic variant
POLE	COSG26071	ENST00000320574.5	COSS2339533	TCGA-LT-A8JT-01	COSO27964862	COSV57677415	COSM2001639	28035816	c.4124C>T	p.A1375V	missense_variant	None	None	37	12	133225540	133225540	-	None	COSU413	ENSP00000322570.5:p.Ala1375Val	ENST00000320574.5:c.4124C>T	12:g.133225540G>A	G	A	Confirmed somatic variant
POLE	COSG26071	ENST00000320574.5	COSS2262888	TCGA-HF-A5NB-01	COSO36004826	COSV100265113	COSM8225407	28053654	c.4247C>T	p.A1416V	missense_variant	None	None	37	12	133220466	133220466	-	None	COSU541	ENSP00000322570.5:p.Ala1416Val	ENST00000320574.5:c.4247C>T	12:g.133220466G>A	G	A	Confirmed somatic variant
POLE	COSG26071	ENST00000320574.5	COSS2906728	Grade1-08	COSO28365316	COSV105884995	COSM10002251	28055339	c.4259C>T	p.A1420V	missense_variant	None	None	37	12	133220454	133220454	-	32716568	None	ENSP00000322570.5:p.Ala1420Val	ENST00000320574.5:c.4259C>T	12:g.133220454G>A	G	A	Variant of unknown origin
POLE	COSG26071	ENST00000320574.5	COSS2906748	Grade2-04	COSO28365312	COSV105884995	COSM10002251	28055339	c.4259C>T	p.A1420V	missense_variant	None	None	37	12	133220454	133220454	-	32716568	None	ENSP00000322570.5:p.Ala1420Val	ENST00000320574.5:c.4259C>T	12:g.133220454G>A	G	A	Variant of unknown origin
POLE	COSG26071	ENST00000320574.5	COSS2385808	TCGA-ZF-A9R9-01	COSO27964862	COSV100266186	COSM7645288	28054342	c.4308_4310dup	p.A1437dup	inframe_insertion	None	None	37	12	133220129	133220130	-	None	COSU413	ENSP00000322570.5:p.Ala1437dup	ENST00000320574.5:c.4308_4310dup	12:g.133220127_133220129dup	None	GCC	Confirmed somatic variant
POLE	COSG26071	ENST00000320574.5	COSS2954666	PD36423a	COSO32686091	COSV57683507	COSM4898298	28037675	c.4485C>T	p.A1495=	synonymous_variant	None	None	37	12	133219876	133219876	-	36219477	None	ENSP00000322570.5:p.Ala1495=	ENST00000320574.5:c.4485C>T	12:g.133219876G>A	G	A	Reported in another cancer sample as somatic
POLE	COSG26071	ENST00000320574.5	COSS2339737	TCGA-EE-A3JB-06	COSO32666078	COSV57683507	COSM4898298	28037675	c.4485C>T	p.A1495=	synonymous_variant	None	None	37	12	133219876	133219876	-	None	COSU540	ENSP00000322570.5:p.Ala1495=	ENST00000320574.5:c.4485C>T	12:g.133219876G>A	G	A	Confirmed somatic variant
POLE	COSG26071	ENST00000320574.5	COSS2339713	TCGA-XK-AAIW-01	COSO32054826	COSV100268413	COSM9084195	28046920	c.4483G>A	p.A1495T	missense_variant	None	None	37	12	133219878	133219878	-	None	COSU435	ENSP00000322570.5:p.Ala1495Thr	ENST00000320574.5:c.4483G>A	12:g.133219878C>T	C	T	Confirmed somatic variant
POLE	COSG26071	ENST00000320574.5	COSS2658240	T3640	COSO28864826	COSV57673303	COSM6752047	28061802	c.4494G>A	p.A1498=	synonymous_variant	None	None	37	12	133219867	133219867	-	27149842	None	ENSP00000322570.5:p.Ala1498=	ENST00000320574.5:c.4494G>A	12:g.133219867C>T	C	T	Confirmed somatic variant
POLE	COSG26071	ENST00000320574.5	COSS2950148	5-148	COSO28974826	COSV57686501	COSM4146901	28029330	c.4530A>G	p.A1510=	synonymous_variant	None	None	37	12	133219831	133219831	-	36991000	None	ENSP00000322570.5:p.Ala1510=	ENST00000320574.5:c.4530A>G	12:g.133219831T>C	T	C	Confirmed somatic variant
POLE	COSG26071	ENST00000320574.5	COSS2961827	3	COSO27964879	COSV57686501	COSM4146901	28029330	c.4530A>G	p.A1510=	synonymous_variant	None	None	37	12	133219831	133219831	-	30176882	None	ENSP00000322570.5:p.Ala1510=	ENST00000320574.5:c.4530A>G	12:g.133219831T>C	T	C	Confirmed somatic variant
POLE	COSG26071	ENST00000320574.5	COSS2961825	1	COSO27964879	COSV57686501	COSM4146901	28029330	c.4530A>G	p.A1510=	synonymous_variant	None	None	37	12	133219831	133219831	-	30176882	None	ENSP00000322570.5:p.Ala1510=	ENST00000320574.5:c.4530A>G	12:g.133219831T>C	T	C	Confirmed somatic variant
POLE	COSG26071	ENST00000320574.5	COSS2961826	2	COSO32104881	COSV57686501	COSM4146901	28029330	c.4530A>G	p.A1510=	synonymous_variant	None	None	37	12	133219831	133219831	-	30176882	None	ENSP00000322570.5:p.Ala1510=	ENST00000320574.5:c.4530A>G	12:g.133219831T>C	T	C	Confirmed somatic variant
POLE	COSG26071	ENST00000320574.5	COSS2185970	PTC-7C	COSO36284888	COSV57686501	COSM4146901	28029330	c.4530A>G	p.A1510=	synonymous_variant	None	None	37	12	133219831	133219831	-	None	COSU589	ENSP00000322570.5:p.Ala1510=	ENST00000320574.5:c.4530A>G	12:g.133219831T>C	T	C	Confirmed somatic variant
POLE	COSG26071	ENST00000320574.5	COSS2744911	2014_Lung_sq_40_T	COSO29914862	COSV57686501	COSM4146901	28029330	c.4530A>G	p.A1510=	synonymous_variant	None	None	37	12	133219831	133219831	-	None	COSU583	ENSP00000322570.5:p.Ala1510=	ENST00000320574.5:c.4530A>G	12:g.133219831T>C	T	C	Confirmed somatic variant
POLE	COSG26071	ENST00000320574.5	COSS2860292	2860292	COSO32054826	COSV57686501	COSM4146901	28029330	c.4530A>G	p.A1510=	synonymous_variant	None	None	37	12	133219831	133219831	-	32300177	None	ENSP00000322570.5:p.Ala1510=	ENST00000320574.5:c.4530A>G	12:g.133219831T>C	T	C	Confirmed somatic variant
POLE	COSG26071	ENST00000320574.5	COSS2860328	2860328	COSO32054826	COSV57686501	COSM4146901	28029330	c.4530A>G	p.A1510=	synonymous_variant	None	None	37	12	133219831	133219831	-	32300177	None	ENSP00000322570.5:p.Ala1510=	ENST00000320574.5:c.4530A>G	12:g.133219831T>C	T	C	Confirmed somatic variant
POLE	COSG26071	ENST00000320574.5	COSS2860312	2860312	COSO32054826	COSV57686501	COSM4146901	28029330	c.4530A>G	p.A1510=	synonymous_variant	None	None	37	12	133219831	133219831	-	32300177	None	ENSP00000322570.5:p.Ala1510=	ENST00000320574.5:c.4530A>G	12:g.133219831T>C	T	C	Confirmed somatic variant
POLE	COSG26071	ENST00000320574.5	COSS2492860	Pat_24_A	COSO31316078	COSV57675144	COSM5840585	28053602	c.4529C>T	p.A1510V	missense_variant	None	None	37	12	133219832	133219832	-	24265153	None	ENSP00000322570.5:p.Ala1510Val	ENST00000320574.5:c.4529C>T	12:g.133219832G>A	G	A	Confirmed somatic variant
POLE	COSG26071	ENST00000320574.5	COSS2658271	T1849	COSO28864826	COSV57679092	COSM6751995	28043928	c.4756G>A	p.A1586T	missense_variant	None	None	37	12	133219288	133219288	-	27149842	None	ENSP00000322570.5:p.Ala1586Thr	ENST00000320574.5:c.4756G>A	12:g.133219288C>T	C	T	Confirmed somatic variant
POLE	COSG26071	ENST00000320574.5	COSS2198356	TCGA-A5-A1OK-01	COSO29025463	COSV100267858	COSM9071303	28059907	c.4886C>A	p.A1629D	missense_variant	None	None	37	12	133219158	133219158	-	None	COSU419	ENSP00000322570.5:p.Ala1629Asp	ENST00000320574.5:c.4886C>A	12:g.133219158G>T	G	T	Confirmed somatic variant
POLE	COSG26071	ENST00000320574.5	COSS2954619	PD36557a	COSO32926091	COSV107342361	COSM10530661	28053168	c.4938C>T	p.A1646=	synonymous_variant	None	None	37	12	133219106	133219106	-	36219477	None	ENSP00000322570.5:p.Ala1646=	ENST00000320574.5:c.4938C>T	12:g.133219106G>A	G	A	Variant of unknown origin
POLE	COSG26071	ENST00000320574.5	COSS2954619	PD36557a	COSO32926091	COSV107342362	COSM10530663	28053180	c.4937C>T	p.A1646V	missense_variant	None	None	37	12	133219107	133219107	-	36219477	None	ENSP00000322570.5:p.Ala1646Val	ENST00000320574.5:c.4937C>T	12:g.133219107G>A	G	A	Variant of unknown origin
POLE	COSG26071	ENST00000320574.5	COSS2869736	5-GE012-T1	COSO32665726	COSV105207403	COSM9796343	28045446	c.5022C>T	p.A1674=	synonymous_variant	None	None	37	12	133218914	133218914	-	26950094	None	ENSP00000322570.5:p.Ala1674=	ENST00000320574.5:c.5022C>T	12:g.133218914G>A	G	A	Variant of unknown origin
POLE	COSG26071	ENST00000320574.5	COSS2340246	TCGA-VQ-A91K-01	COSO36004826	COSV100268632	COSM8165894	28032413	c.5096C>A	p.A1699D	missense_variant	None	None	37	12	133218840	133218840	-	None	COSU541	ENSP00000322570.5:p.Ala1699Asp	ENST00000320574.5:c.5096C>A	12:g.133218840G>T	G	T	Confirmed somatic variant
POLE	COSG26071	ENST00000320574.5	COSS2807579	94259	COSO36004826	COSV100265838	COSM9134981	28057782	c.5204C>T	p.A1735V	missense_variant	None	None	37	12	133218407	133218407	-	24807215	None	ENSP00000322570.5:p.Ala1735Val	ENST00000320574.5:c.5204C>T	12:g.133218407G>A	G	A	Confirmed somatic variant
POLE	COSG26071	ENST00000320574.5	COSS2745042	W7T	COSO36284862	COSV57680721	COSM6136333	28033150	c.5251G>T	p.A1751S	missense_variant	None	None	37	12	133218360	133218360	-	None	COSU676	ENSP00000322570.5:p.Ala1751Ser	ENST00000320574.5:c.5251G>T	12:g.133218360C>A	C	A	Confirmed somatic variant
POLE	COSG26071	ENST00000320574.5	COSS2635093	Thyroid-CN-WZ032T	COSO36284862	COSV57680721	COSM6136333	28033150	c.5251G>T	p.A1751S	missense_variant	None	None	37	12	133218360	133218360	-	None	COSU676	ENSP00000322570.5:p.Ala1751Ser	ENST00000320574.5:c.5251G>T	12:g.133218360C>A	C	A	Confirmed somatic variant
POLE	COSG26071	ENST00000320574.5	COSS1914080	TCGA-86-6851-01	COSO30014826	COSV57680721	COSM6136333	28033150	c.5251G>T	p.A1751S	missense_variant	None	None	37	12	133218360	133218360	-	None	COSU417	ENSP00000322570.5:p.Ala1751Ser	ENST00000320574.5:c.5251G>T	12:g.133218360C>A	C	A	Reported in another cancer sample as somatic
POLE	COSG26071	ENST00000320574.5	COSS2785972	2785972	COSO36004837	COSV100265508	COSM7453098	28034308	c.5334C>T	p.A1778=	synonymous_variant	None	None	37	12	133218277	133218277	-	27175599	None	ENSP00000322570.5:p.Ala1778=	ENST00000320574.5:c.5334C>T	12:g.133218277G>A	G	A	Confirmed somatic variant
POLE	COSG26071	ENST00000320574.5	COSS2785974	2785974	COSO36004837	COSV100265508	COSM7453098	28034308	c.5334C>T	p.A1778=	synonymous_variant	None	None	37	12	133218277	133218277	-	27175599	None	ENSP00000322570.5:p.Ala1778=	ENST00000320574.5:c.5334C>T	12:g.133218277G>A	G	A	Confirmed somatic variant
POLE	COSG26071	ENST00000320574.5	COSS2785973	2785973	COSO36004837	COSV100265508	COSM7453098	28034308	c.5334C>T	p.A1778=	synonymous_variant	None	None	37	12	133218277	133218277	-	27175599	None	ENSP00000322570.5:p.Ala1778=	ENST00000320574.5:c.5334C>T	12:g.133218277G>A	G	A	Confirmed somatic variant
POLE	COSG26071	ENST00000320574.5	COSS2339964	TCGA-VQ-A8P2-01	COSO36004826	COSV100266387	COSM8163673	28047690	c.5333C>A	p.A1778D	missense_variant	None	None	37	12	133218278	133218278	-	None	COSU541	ENSP00000322570.5:p.Ala1778Asp	ENST00000320574.5:c.5333C>A	12:g.133218278G>T	G	T	Confirmed somatic variant
POLE	COSG26071	ENST00000320574.5	COSS2634309	CHG-13-09089T	COSO29824888	COSV57692686	COSM6250582	28054634	c.5508C>A	p.A1836=	synonymous_variant	None	None	37	12	133215755	133215755	-	None	COSU660	ENSP00000322570.5:p.Ala1836=	ENST00000320574.5:c.5508C>A	12:g.133215755G>T	G	T	Confirmed somatic variant
POLE	COSG26071	ENST00000320574.5	COSS2927307	PGM112	COSO36004826	COSV106103945	COSM10127205	28058662	c.5560G>T	p.A1854S	missense_variant	None	None	37	12	133214718	133214718	-	25583476	None	ENSP00000322570.5:p.Ala1854Ser	ENST00000320574.5:c.5560G>T	12:g.133214718C>A	C	A	Confirmed somatic variant
POLE	COSG26071	ENST00000320574.5	COSS2146915	234	COSO106214826	COSV57681335	COSM3731129	28058246	c.558G>A	p.A186=	synonymous_variant	None	None	37	12	133256103	133256103	-	24308032	None	ENSP00000322570.5:p.Ala186=	ENST00000320574.5:c.558G>A	12:g.133256103C>T	C	T	Confirmed somatic variant
POLE	COSG26071	ENST00000320574.5	COSS2480865	S02120_1	COSO29915333	COSV57685310	COSM5673483	28062837	c.558G>T	p.A186=	synonymous_variant	None	None	37	12	133256103	133256103	-	26168399	None	ENSP00000322570.5:p.Ala186=	ENST00000320574.5:c.558G>T	12:g.133256103C>A	C	A	Confirmed somatic variant
POLE	COSG26071	ENST00000320574.5	COSS1653061	8013014	COSO29005278	COSV57690910	COSM3384175	28051474	c.5596G>A	p.A1866T	missense_variant	None	None	37	12	133214682	133214682	-	None	COSU328	ENSP00000322570.5:p.Ala1866Thr	ENST00000320574.5:c.5596G>A	12:g.133214682C>T	C	T	Confirmed somatic variant
POLE	COSG26071	ENST00000320574.5	COSS2121193	8057574	COSO29005278	COSV57690910	COSM3384175	28051474	c.5596G>A	p.A1866T	missense_variant	None	None	37	12	133214682	133214682	-	None	COSU328	ENSP00000322570.5:p.Ala1866Thr	ENST00000320574.5:c.5596G>A	12:g.133214682C>T	C	T	Confirmed somatic variant
POLE	COSG26071	ENST00000320574.5	COSS2899126	2899126	COSO296417407	None	COSM9973970	187315183	c.?	p.A186T	None	None	u	37	None	None	None	-	30980040	None	ENSP00000322570.5:p.Ala186Thr	None	None	None	None	Variant of unknown origin
POLE	COSG26071	ENST00000320574.5	COSS2905560	BL-18-T33799	COSO31316078	COSV57690598	COSM4040386	28030599	c.557C>T	p.A186V	missense_variant	None	None	37	12	133256104	133256104	-	32321774	None	ENSP00000322570.5:p.Ala186Val	ENST00000320574.5:c.557C>T	12:g.133256104G>A	G	A	Reported in another cancer sample as somatic
POLE	COSG26071	ENST00000320574.5	COSS2197957	TCGA-CG-5728-01	COSO36004826	COSV57690598	COSM4040386	28030599	c.557C>T	p.A186V	missense_variant	None	None	37	12	133256104	133256104	-	None	COSU541	ENSP00000322570.5:p.Ala186Val	ENST00000320574.5:c.557C>T	12:g.133256104G>A	G	A	Confirmed somatic variant
POLE	COSG26071	ENST00000320574.5	COSS1780196	TCGA-64-5781-01	COSO29914826	COSV100268582	COSM7763696	28058092	c.5649C>T	p.A1883=	synonymous_variant	None	None	37	12	133214629	133214629	-	None	COSU417	ENSP00000322570.5:p.Ala1883=	ENST00000320574.5:c.5649C>T	12:g.133214629G>A	G	A	Confirmed somatic variant
POLE	COSG26071	ENST00000320574.5	COSS2932860	B20_T	COSO301111111	COSV106103922	COSM10133675	28050377	c.5647G>A	p.A1883T	missense_variant	None	None	37	12	133214631	133214631	-	33200540	None	ENSP00000322570.5:p.Ala1883Thr	ENST00000320574.5:c.5647G>A	12:g.133214631C>T	C	T	Confirmed somatic variant
POLE	COSG26071	ENST00000320574.5	COSS2763006	43A1P6	COSO36286317	COSV57674981	COSM6954494	28044103	c.5648C>T	p.A1883V	missense_variant	None	None	37	12	133214630	133214630	-	29615459	None	ENSP00000322570.5:p.Ala1883Val	ENST00000320574.5:c.5648C>T	12:g.133214630G>A	G	A	Reported in another cancer sample as somatic
POLE	COSG26071	ENST00000320574.5	COSS1651109	TCGA-AA-A010-01	COSO28614826	COSV57673923	COSM284131	28045003	c.565G>A	p.A189T	missense_variant	None	None	37	12	133256096	133256096	-	22810696	COSU376	ENSP00000322570.5:p.Ala189Thr	ENST00000320574.5:c.565G>A	12:g.133256096C>T	C	T	Confirmed somatic variant
POLE	COSG26071	ENST00000320574.5	COSS2869923	5-VS091-T1	COSO32665726	COSV105207555	COSM9806849	28057224	c.5828C>A	p.A1943E	missense_variant	None	None	37	12	133210948	133210948	-	26950094	None	ENSP00000322570.5:p.Ala1943Glu	ENST00000320574.5:c.5828C>A	12:g.133210948G>T	G	T	Confirmed somatic variant
POLE	COSG26071	ENST00000320574.5	COSS2876040	2876040	COSO29914826	COSV105207572	COSM9862215	28041098	c.5827G>A	p.A1943T	missense_variant	None	None	37	12	133210949	133210949	-	29506987	None	ENSP00000322570.5:p.Ala1943Thr	ENST00000320574.5:c.5827G>A	12:g.133210949C>T	C	T	Confirmed somatic variant
POLE	COSG26071	ENST00000320574.5	COSS2876039	2876039	COSO29914826	COSV105207572	COSM9862215	28041098	c.5827G>A	p.A1943T	missense_variant	None	None	37	12	133210949	133210949	-	29506987	None	ENSP00000322570.5:p.Ala1943Thr	ENST00000320574.5:c.5827G>A	12:g.133210949C>T	C	T	Confirmed somatic variant
POLE	COSG26071	ENST00000320574.5	COSS2954557	PD36680a	COSO32786091	COSV106474234	COSM10207441	28047323	c.5901G>A	p.A1967=	synonymous_variant	None	None	37	12	133210875	133210875	-	36219477	None	ENSP00000322570.5:p.Ala1967=	ENST00000320574.5:c.5901G>A	12:g.133210875C>T	C	T	Reported in another cancer sample as somatic
POLE	COSG26071	ENST00000320574.5	COSS2942891	PF4_3	COSO326621986	COSV106474234	COSM10207441	28047323	c.5901G>A	p.A1967=	synonymous_variant	None	None	37	12	133210875	133210875	-	33323405	None	ENSP00000322570.5:p.Ala1967=	ENST00000320574.5:c.5901G>A	12:g.133210875C>T	C	T	Confirmed somatic variant
POLE	COSG26071	ENST00000320574.5	COSS2492841	Pat_05_A	COSO31316078	COSV57673774	COSM937260	28049057	c.5900C>T	p.A1967V	missense_variant	None	None	37	12	133210876	133210876	-	24265153	None	ENSP00000322570.5:p.Ala1967Val	ENST00000320574.5:c.5900C>T	12:g.133210876G>A	G	A	Confirmed somatic variant
POLE	COSG26071	ENST00000320574.5	COSS2198104	TCGA-CG-5726-01	COSO36004826	COSV57673774	COSM937260	28049057	c.5900C>T	p.A1967V	missense_variant	None	None	37	12	133210876	133210876	-	None	COSU541	ENSP00000322570.5:p.Ala1967Val	ENST00000320574.5:c.5900C>T	12:g.133210876G>A	G	A	Confirmed somatic variant
POLE	COSG26071	ENST00000320574.5	COSS2640556	ARK6	COSO29025468	None	COSM7002464	187315681	c.?	p.A1967V	None	None	u	37	None	None	None	-	27894751	None	ENSP00000322570.5:p.Ala1967Val	None	None	None	None	Confirmed somatic variant
POLE	COSG26071	ENST00000320574.5	COSS2948353	2948353	COSO29915674	COSV107342581	COSM10333563	28034815	c.6006G>A	p.A2002=	splice_region_variant,synonymous_variant	None	None	37	12	133209380	133209380	-	29657128	None	ENSP00000322570.5:p.Ala2002=	ENST00000320574.5:c.6006G>A	12:g.133209380C>T	C	T	Confirmed somatic variant
POLE	COSG26071	ENST00000320574.5	COSS2198411	TCGA-AX-A2HD-01	COSO29025463	COSV100266624	COSM9029944	28039798	c.6018C>T	p.A2006=	synonymous_variant	None	None	37	12	133209368	133209368	-	None	COSU419	ENSP00000322570.5:p.Ala2006=	ENST00000320574.5:c.6018C>T	12:g.133209368G>A	G	A	Confirmed somatic variant
POLE	COSG26071	ENST00000320574.5	COSS2869809	5-GE105-T2	COSO32665726	COSV105207652	COSM9802864	28062621	c.6017C>T	p.A2006V	missense_variant	None	None	37	12	133209369	133209369	-	26950094	None	ENSP00000322570.5:p.Ala2006Val	ENST00000320574.5:c.6017C>T	12:g.133209369G>A	G	A	Variant of unknown origin
POLE	COSG26071	ENST00000320574.5	COSS2905666	BL-17-F35607	COSO36634862	COSV105885230	COSM9999250	28056981	c.6088dup	p.A2030Gfs*29	frameshift_variant	None	None	37	12	133209303	133209304	-	32321774	None	ENSP00000322570.5:p.Ala2030GlyfsTer29	ENST00000320574.5:c.6088dup	12:g.133209303dup	None	C	Variant of unknown origin
POLE	COSG26071	ENST00000320574.5	COSS1651337	TCGA-G4-6588-01	COSO28454826	COSV57675434	COSM5027721	28034700	c.6088del	p.A2030Pfs*18	frameshift_variant	None	None	37	12	133209303	133209303	-	22810696	COSU376	ENSP00000322570.5:p.Ala2030ProfsTer18	ENST00000320574.5:c.6088del	12:g.133209303del	C	None	Confirmed somatic variant
POLE	COSG26071	ENST00000320574.5	COSS2658249	T197	COSO28864826	COSV57675434	COSM5027721	28034700	c.6088del	p.A2030Pfs*18	frameshift_variant	None	None	37	12	133209303	133209303	-	27149842	None	ENSP00000322570.5:p.Ala2030ProfsTer18	ENST00000320574.5:c.6088del	12:g.133209303del	C	None	Confirmed somatic variant
POLE	COSG26071	ENST00000320574.5	COSS2373507	BRC17	COSO283911695	COSV57675434	COSM5027721	28034700	c.6088del	p.A2030Pfs*18	frameshift_variant	None	None	37	12	133209303	133209303	-	22722193	None	ENSP00000322570.5:p.Ala2030ProfsTer18	ENST00000320574.5:c.6088del	12:g.133209303del	C	None	Confirmed somatic variant
POLE	COSG26071	ENST00000320574.5	COSS2340366	TCGA-WS-AB45-01	COSO28584826	COSV57675434	COSM5027721	28034700	c.6088del	p.A2030Pfs*18	frameshift_variant	None	None	37	12	133209303	133209303	-	22810696	COSU376	ENSP00000322570.5:p.Ala2030ProfsTer18	ENST00000320574.5:c.6088del	12:g.133209303del	C	None	Confirmed somatic variant
POLE	COSG26071	ENST00000320574.5	COSS2635108	Thyroid-CN-WZ047T	COSO36284862	COSV57683378	COSM6373262	28052876	c.6110C>T	p.A2037V	missense_variant	None	None	37	12	133209276	133209276	-	None	COSU676	ENSP00000322570.5:p.Ala2037Val	ENST00000320574.5:c.6110C>T	12:g.133209276G>A	G	A	Confirmed somatic variant
POLE	COSG26071	ENST00000320574.5	COSS2745057	W34T	COSO36284862	COSV57683378	COSM6373262	28052876	c.6110C>T	p.A2037V	missense_variant	None	None	37	12	133209276	133209276	-	None	COSU676	ENSP00000322570.5:p.Ala2037Val	ENST00000320574.5:c.6110C>T	12:g.133209276G>A	G	A	Confirmed somatic variant
POLE	COSG26071	ENST00000320574.5	COSS2197965	TCGA-D7-8570-01	COSO36004826	COSV57680383	COSM4040346	28058631	c.6120G>C	p.A2040=	synonymous_variant	None	None	37	12	133209266	133209266	-	None	COSU541	ENSP00000322570.5:p.Ala2040=	ENST00000320574.5:c.6120G>C	12:g.133209266C>G	C	G	Confirmed somatic variant
POLE	COSG26071	ENST00000320574.5	COSS2747636	GCYC_044_T	COSO36004862	COSV100267924	COSM8577449	28029507	c.6120G>A	p.A2040=	synonymous_variant	None	None	37	12	133209266	133209266	-	None	COSU683	ENSP00000322570.5:p.Ala2040=	ENST00000320574.5:c.6120G>A	12:g.133209266C>T	C	T	Confirmed somatic variant
POLE	COSG26071	ENST00000320574.5	COSS2480860	S01861_1	COSO29915333	COSV57677832	COSM5671022	28055879	c.6120G>T	p.A2040=	synonymous_variant	None	None	37	12	133209266	133209266	-	26168399	None	ENSP00000322570.5:p.Ala2040=	ENST00000320574.5:c.6120G>T	12:g.133209266C>A	C	A	Confirmed somatic variant
POLE	COSG26071	ENST00000320574.5	COSS2198284	TCGA-AJ-A3EK-01	COSO29025463	COSV57674071	COSM5180827	28042328	c.6119C>T	p.A2040V	missense_variant	None	None	37	12	133209267	133209267	-	None	COSU419	ENSP00000322570.5:p.Ala2040Val	ENST00000320574.5:c.6119C>T	12:g.133209267G>A	G	A	Confirmed somatic variant
POLE	COSG26071	ENST00000320574.5	COSS2339245	TCGA-NH-A50U-01	COSO28584826	COSV57674071	COSM5180827	28042328	c.6119C>T	p.A2040V	missense_variant	None	None	37	12	133209267	133209267	-	22810696	COSU376	ENSP00000322570.5:p.Ala2040Val	ENST00000320574.5:c.6119C>T	12:g.133209267G>A	G	A	Confirmed somatic variant
POLE	COSG26071	ENST00000320574.5	COSS2296298	WSU-HN13	COSO29324830	COSV57686272	COSM204086	28053446	c.6166G>A	p.A2056T	missense_variant	None	None	37	12	133209065	133209065	-	25275298	None	ENSP00000322570.5:p.Ala2056Thr	ENST00000320574.5:c.6166G>A	12:g.133209065C>T	C	T	Variant of unknown origin
POLE	COSG26071	ENST00000320574.5	COSS2747558	GCTK_535_T	COSO36004862	COSV100268939	COSM8598902	28047198	c.6302C>T	p.A2101V	missense_variant	None	None	37	12	133208929	133208929	-	None	COSU683	ENSP00000322570.5:p.Ala2101Val	ENST00000320574.5:c.6302C>T	12:g.133208929G>A	G	A	Confirmed somatic variant
POLE	COSG26071	ENST00000320574.5	COSS2521306	PT49	COSO32665726	COSV57692017	COSM5935939	28045935	c.6425C>T	p.A2142V	missense_variant	None	None	37	12	133202809	133202809	-	25759019	None	ENSP00000322570.5:p.Ala2142Val	ENST00000320574.5:c.6425C>T	12:g.133202809G>A	G	A	Confirmed somatic variant
POLE	COSG26071	ENST00000320574.5	COSS1651158	TCGA-AY-6197-01	COSO28454826	COSV57682838	COSM1360249	28051931	c.6540G>A	p.A2180=	synonymous_variant	None	None	37	12	133202348	133202348	-	None	COSU376	ENSP00000322570.5:p.Ala2180=	ENST00000320574.5:c.6540G>A	12:g.133202348C>T	C	T	Confirmed somatic variant
POLE	COSG26071	ENST00000320574.5	COSS1651158	TCGA-AY-6197-01	COSO28454826	COSV57682838	COSM1360249	28051931	c.6540G>A	p.A2180=	synonymous_variant	None	None	37	12	133202348	133202348	-	22810696	COSU376	ENSP00000322570.5:p.Ala2180=	ENST00000320574.5:c.6540G>A	12:g.133202348C>T	C	T	Confirmed somatic variant
POLE	COSG26071	ENST00000320574.5	COSS2746995	HCC-JP-467-T	COSO29824888	COSV57693185	COSM7186004	28030738	c.6538G>T	p.A2180S	missense_variant	None	None	37	12	133202350	133202350	-	None	COSU323	ENSP00000322570.5:p.Ala2180Ser	ENST00000320574.5:c.6538G>T	12:g.133202350C>A	C	A	Confirmed somatic variant
POLE	COSG26071	ENST00000320574.5	COSS2658301	T390	COSO28864826	COSV57681603	COSM404428	28031381	c.6539C>T	p.A2180V	missense_variant	None	None	37	12	133202349	133202349	-	27149842	None	ENSP00000322570.5:p.Ala2180Val	ENST00000320574.5:c.6539C>T	12:g.133202349G>A	G	A	Confirmed somatic variant
POLE	COSG26071	ENST00000320574.5	COSS1765097	LUAD-S01356	COSO29914826	COSV57681603	COSM404428	28031381	c.6539C>T	p.A2180V	missense_variant	None	None	37	12	133202349	133202349	-	22980975	None	ENSP00000322570.5:p.Ala2180Val	ENST00000320574.5:c.6539C>T	12:g.133202349G>A	G	A	Reported in another cancer sample as somatic
POLE	COSG26071	ENST00000320574.5	COSS2830643	P-0014842-T01-IM6	COSO28395288	COSV104629427	COSM9358485	28059377	c.6574del	p.A2192Rfs*10	frameshift_variant	None	None	37	12	133202315	133202315	-	30205045	None	ENSP00000322570.5:p.Ala2192ArgfsTer10	ENST00000320574.5:c.6574del	12:g.133202315del	C	None	Confirmed somatic variant
POLE	COSG26071	ENST00000320574.5	COSS2488699	ATL074	COSO27985042	COSV57690720	COSM5704361	28046938	c.6637G>T	p.A2213S	missense_variant	None	None	37	12	133202251	133202251	-	26437031	None	ENSP00000322570.5:p.Ala2213Ser	ENST00000320574.5:c.6637G>T	12:g.133202251C>A	C	A	Confirmed somatic variant
POLE	COSG26071	ENST00000320574.5	COSS2658286	T3641	COSO28864826	COSV57687725	COSM6752049	28050189	c.6715G>A	p.A2239T	missense_variant	None	None	37	12	133201523	133201523	-	27149842	None	ENSP00000322570.5:p.Ala2239Thr	ENST00000320574.5:c.6715G>A	12:g.133201523C>T	C	T	Confirmed somatic variant
POLE	COSG26071	ENST00000320574.5	COSS2747576	GCYC_157_T	COSO36004862	COSV57687725	COSM6752049	28050189	c.6715G>A	p.A2239T	missense_variant	None	None	37	12	133201523	133201523	-	None	COSU683	ENSP00000322570.5:p.Ala2239Thr	ENST00000320574.5:c.6715G>A	12:g.133201523C>T	C	T	Confirmed somatic variant
POLE	COSG26071	ENST00000320574.5	COSS2549418	7C	COSO28864826	COSV57690973	COSM7300964	28046679	c.6716C>T	p.A2239V	missense_variant	None	None	37	12	133201522	133201522	-	None	COSU646	ENSP00000322570.5:p.Ala2239Val	ENST00000320574.5:c.6716C>T	12:g.133201522G>A	G	A	Confirmed somatic variant
POLE	COSG26071	ENST00000320574.5	COSS1781125	TCGA-33-4586-01	COSO29914830	COSV57684942	COSM692203	28046484	c.6727G>T	p.A2243S	missense_variant	None	None	37	12	133201511	133201511	-	None	COSU418	ENSP00000322570.5:p.Ala2243Ser	ENST00000320574.5:c.6727G>T	12:g.133201511C>A	C	A	Confirmed somatic variant
POLE	COSG26071	ENST00000320574.5	COSS2187782	TCGA-D8-A1XQ-01	COSO28394862	COSV57690922	COSM3811530	28033774	c.6727G>A	p.A2243T	missense_variant	None	None	37	12	133201511	133201511	-	None	COSU414	ENSP00000322570.5:p.Ala2243Thr	ENST00000320574.5:c.6727G>A	12:g.133201511C>T	C	T	Confirmed somatic variant
POLE	COSG26071	ENST00000320574.5	COSS2955803	33	COSO36605381	COSV57678718	COSM9568128	28030378	c.755C>T	p.A252V	missense_variant	None	None	37	12	133253995	133253995	-	31636198	None	ENSP00000322570.5:p.Ala252Val	ENST00000320574.5:c.755C>T	12:g.133253995G>A	G	A	Reported in another cancer sample as somatic
POLE	COSG26071	ENST00000320574.5	COSS2955809	36	COSO36605381	COSV57678718	COSM9568128	28030378	c.755C>T	p.A252V	missense_variant	None	None	37	12	133253995	133253995	-	31636198	None	ENSP00000322570.5:p.Ala252Val	ENST00000320574.5:c.755C>T	12:g.133253995G>A	G	A	Reported in another cancer sample as somatic
POLE	COSG26071	ENST00000320574.5	COSS2779870	25	COSO27814826	COSV57678718	COSM9568128	28030378	c.755C>T	p.A252V	missense_variant	None	None	37	12	133253995	133253995	-	29740198	None	ENSP00000322570.5:p.Ala252Val	ENST00000320574.5:c.755C>T	12:g.133253995G>A	G	A	Confirmed somatic variant
POLE	COSG26071	ENST00000320574.5	COSS2932833	A6_T	COSO29914826	COSV57678718	COSM9568128	28030378	c.755C>T	p.A252V	missense_variant	None	None	37	12	133253995	133253995	-	33200540	None	ENSP00000322570.5:p.Ala252Val	ENST00000320574.5:c.755C>T	12:g.133253995G>A	G	A	Confirmed somatic variant
POLE	COSG26071	ENST00000320574.5	COSS2860303	2860303	COSO32054826	COSV57678718	COSM9568128	28030378	c.755C>T	p.A252V	missense_variant	None	None	37	12	133253995	133253995	-	32300177	None	ENSP00000322570.5:p.Ala252Val	ENST00000320574.5:c.755C>T	12:g.133253995G>A	G	A	Confirmed somatic variant
POLE	COSG26071	ENST00000320574.5	COSS2262896	TCGA-BT-A42C-01	COSO27964862	COSV57678718	COSM9568128	28030378	c.755C>T	p.A252V	missense_variant	None	None	37	12	133253995	133253995	-	None	COSU413	ENSP00000322570.5:p.Ala252Val	ENST00000320574.5:c.755C>T	12:g.133253995G>A	G	A	Confirmed somatic variant
POLE	COSG26071	ENST00000320574.5	COSS2522381	RMS2085	COSO58656176	COSV57678718	COSM9568128	28030378	c.755C>T	p.A252V	missense_variant	None	None	37	12	133253995	133253995	-	24436047	None	ENSP00000322570.5:p.Ala252Val	ENST00000320574.5:c.755C>T	12:g.133253995G>A	G	A	Confirmed somatic variant
POLE	COSG26071	ENST00000320574.5	COSS2730878	CRC529	COSO28584826	COSV105885015	COSM10066765	28031781	c.73G>T	p.A25S	missense_variant	None	None	37	12	133257855	133257855	-	26416732	None	ENSP00000322570.5:p.Ala25Ser	ENST00000320574.5:c.73G>T	12:g.133257855C>A	C	A	Confirmed somatic variant
POLE	COSG26071	ENST00000320574.5	COSS2866024	APGI-AMP-2264	COSO37895278	COSV57689277	COSM937344	28030518	c.73G>A	p.A25T	missense_variant	None	None	37	12	133257855	133257855	-	26804919	None	ENSP00000322570.5:p.Ala25Thr	ENST00000320574.5:c.73G>A	12:g.133257855C>T	C	T	Confirmed somatic variant
POLE	COSG26071	ENST00000320574.5	COSS2378368	2378368	COSO28864826	COSV57681022	COSM5031036	28061281	c.862G>A	p.A288T	missense_variant	None	None	37	12	133253179	133253179	-	25124163	None	ENSP00000322570.5:p.Ala288Thr	ENST00000320574.5:c.862G>A	12:g.133253179C>T	C	T	Variant of unknown origin
POLE	COSG26071	ENST00000320574.5	COSS2262958	TCGA-Y8-A8RZ-01	COSO29645564	COSV100267756	COSM8250504	28047355	c.1023T>C	p.A341=	splice_region_variant,synonymous_variant	None	None	37	12	133252404	133252404	-	None	COSU543	ENSP00000322570.5:p.Ala341=	ENST00000320574.5:c.1023T>C	12:g.133252404A>G	A	G	Confirmed somatic variant
POLE	COSG26071	ENST00000320574.5	COSS1765262	LUAD-CHTN-MAD06-00668	COSO29914826	COSV57684268	COSM358778	28060583	c.1021G>A	p.A341T	missense_variant,splice_region_variant	None	None	37	12	133252406	133252406	-	22980975	None	ENSP00000322570.5:p.Ala341Thr	ENST00000320574.5:c.1021G>A	12:g.133252406C>T	C	T	Variant of unknown origin
POLE	COSG26071	ENST00000320574.5	COSS2385810	TCGA-ZF-A9RC-01	COSO27964862	COSV57682883	COSM7179132	28042364	c.1128A>T	p.A376=	synonymous_variant	None	None	37	12	133252082	133252082	-	None	COSU413	ENSP00000322570.5:p.Ala376=	ENST00000320574.5:c.1128A>T	12:g.133252082T>A	T	A	Confirmed somatic variant
POLE	COSG26071	ENST00000320574.5	COSS2178217	TCGA-19-1787-01	COSO28245232	COSV57692365	COSM5816384	28037537	c.1196C>T	p.A399V	missense_variant	None	None	37	12	133252014	133252014	-	None	COSU329	ENSP00000322570.5:p.Ala399Val	ENST00000320574.5:c.1196C>T	12:g.133252014G>A	G	A	Confirmed somatic variant
POLE	COSG26071	ENST00000320574.5	COSS2634130	LICA-CN-HCC083T	COSO29824888	COSV57692365	COSM5816384	28037537	c.1196C>T	p.A399V	missense_variant	None	None	37	12	133252014	133252014	-	None	COSU660	ENSP00000322570.5:p.Ala399Val	ENST00000320574.5:c.1196C>T	12:g.133252014G>A	G	A	Confirmed somatic variant
POLE	COSG26071	ENST00000320574.5	COSS1651629	TCGA-EI-6917-01	COSO28664826	COSV57677962	COSM3416652	28029827	c.1277C>T	p.A426V	missense_variant	None	None	37	12	133250243	133250243	-	None	COSU375	ENSP00000322570.5:p.Ala426Val	ENST00000320574.5:c.1277C>T	12:g.133250243G>A	G	A	Confirmed somatic variant
POLE	COSG26071	ENST00000320574.5	COSS1651629	TCGA-EI-6917-01	COSO28664826	COSV57677962	COSM3416652	28029827	c.1277C>T	p.A426V	missense_variant	None	None	37	12	133250243	133250243	-	22810696	COSU375	ENSP00000322570.5:p.Ala426Val	ENST00000320574.5:c.1277C>T	12:g.133250243G>A	G	A	Confirmed somatic variant
POLE	COSG26071	ENST00000320574.5	COSS1783365	TCGA-AX-A05Z-01	COSO29025463	COSV57677962	COSM3416652	28029827	c.1277C>T	p.A426V	missense_variant	None	None	37	12	133250243	133250243	-	None	COSU419	ENSP00000322570.5:p.Ala426Val	ENST00000320574.5:c.1277C>T	12:g.133250243G>A	G	A	Confirmed somatic variant
POLE	COSG26071	ENST00000320574.5	COSS2194363	TCGA-HT-8564-01	COSO28245257	COSV57674472	COSM3968107	28062801	c.1281C>T	p.A427=	synonymous_variant	None	None	37	12	133250239	133250239	-	None	COSU545	ENSP00000322570.5:p.Ala427=	ENST00000320574.5:c.1281C>T	12:g.133250239G>A	G	A	Confirmed somatic variant
POLE	COSG26071	ENST00000320574.5	COSS2658266	T3690	COSO28864826	COSV57689402	COSM6752051	28062080	c.1279G>A	p.A427T	missense_variant	None	None	37	12	133250241	133250241	-	27149842	None	ENSP00000322570.5:p.Ala427Thr	ENST00000320574.5:c.1279G>A	12:g.133250241C>T	C	T	Confirmed somatic variant
POLE	COSG26071	ENST00000320574.5	COSS2682573	2682573	COSO30135463	COSV57693217	COSM6865859	28042397	c.1284C>T	p.A428=	synonymous_variant	None	None	37	12	133250236	133250236	-	28776572	None	ENSP00000322570.5:p.Ala428=	ENST00000320574.5:c.1284C>T	12:g.133250236G>A	G	A	Variant of unknown origin
POLE	COSG26071	ENST00000320574.5	COSS2917508	2917508	COSO27604818	COSV57679901	COSM937325	28030812	c.1282G>A	p.A428T	missense_variant	None	None	37	12	133250238	133250238	-	32877514	None	ENSP00000322570.5:p.Ala428Thr	ENST00000320574.5:c.1282G>A	12:g.133250238C>T	C	T	Variant of unknown origin
POLE	COSG26071	ENST00000320574.5	COSS2824187	BC2-1	COSO28395278	COSV57679901	COSM937325	28030812	c.1282G>A	p.A428T	missense_variant	None	None	37	12	133250238	133250238	-	31867841	None	ENSP00000322570.5:p.Ala428Thr	ENST00000320574.5:c.1282G>A	12:g.133250238C>T	C	T	Variant of unknown origin
POLE	COSG26071	ENST00000320574.5	COSS2378387	2378387	COSO28864826	COSV57680271	COSM5031053	28029110	c.1283C>T	p.A428V	missense_variant	None	None	37	12	133250237	133250237	-	25124163	None	ENSP00000322570.5:p.Ala428Val	ENST00000320574.5:c.1283C>T	12:g.133250237G>A	G	A	Variant of unknown origin
[truncated: 2,133 more rows]

## Sheet: S1B cBioPortal Mutation
Table S1B. PolE mutations reported on cBioPortal
[truncated: 2,079 more rows]
[truncated: 2,115 more columns]
