# Supplementary material for: Comprehensive Analysis of Human Colorectal Cancers Harboring Polymerase Epsilon Mutations
Source: Int J Mol Sci. 2025 Jul 25;26(15):7208. doi: 10.3390/ijms26157208 (PMC12347369; doi:10.3390/ijms26157208)
Supplement: Supplementary file 1 [file ijms-26-07208-s001.zip › Table S6.xlsx]

## Sheet: Over 
Supplementary Table S6A. Gene with expression levels with Z-values over +2. The data are reported as Z-values (see Materials and Methods for interpretation). Expression values were extracted for samples with POLe mutation and samples with no POLe mutation (control). The files are split into overexpressed and under expressed sheets. Only samples with over-expressed and under-expressed values are s…
	Gene	Patients Z-value	Patient freq	Control Z value	Control freq		Gene	PolE Mutant	WT
TCGA-A6-5661-01	MSMB	4.778	13	5.156	5		MSMB	4.778	5.156
TCGA-A6-6138-01	DNTTIP1	24.391	12	3.107	9		DNTTIP1	24.391	3.107
TCGA-A6-6138-01	TGM2	21.087	12	13.762	13		TGM2	21.087	13.762
TCGA-A6-5661-01	PPP1R16B	5.327	12	8.592	14		PPP1R16B	5.327	8.592
TCGA-A6-5661-01	SEMG1	34.338	10	5.56	1		SEMG1	34.338	5.56
TCGA-AA-A02K-01	CTSA	11.458	10	6.81	1		CTSA	11.458	6.81
TCGA-A6-6138-01	ZNF681	3.333	10	4.919	10		ZNF681	3.333	4.919
TCGA-A6-6138-01	VSTM2L	14.174	9	12.896	11		VSTM2L	14.174	12.896
TCGA-A6-5661-01	PI3	13.166	9	15.221	3		PI3	13.166	15.221
TCGA-AA-3663-01	PTDSS1	6.095	9	4.774	4		PTDSS1	6.095	4.774
TCGA-AA-3663-01	PYCR3	5.752	9	7.926	5		PYCR3	5.752	7.926
TCGA-AA-3663-01	DERL1	5.27	9	5.094	4		DERL1	5.27	5.094
TCGA-AA-3663-01	MAF 1.00	2.325	9	3.912	1		MAF1	2.325	3.912
TCGA-AA-3715-01	ENTPD6	31.929	8	4.314	8		ENTPD6	31.929	4.314
TCGA-A6-5661-01	SEMG2	13.854	8	3.391	2		SEMG2	13.854	3.391
TCGA-AA-3986-01	ABHD12	7.345	8	2.293	6		ABHD12	7.345	2.293
TCGA-AA-3663-01	COPS5	5.92	8	3.964	6		COPS5	5.92	3.964
TCGA-A6-6138-01	KIAA1755	5.66	8	5.3	12		KIAA1755	5.66	5.3
TCGA-A6-5661-01	WFDC12	4.872	8	4.72	5		WFDC12	4.872	4.72
TCGA-AH-6544-01	RAB3A	4.496	8	2.63	7		RAB3A	4.496	2.63
TCGA-AA-A02K-01	RALGAPB	4.373	8	7.053	12		RALGAPB	4.373	7.053
TCGA-AD-6895-01	SLPI	3.952	8	3.727	2		SLPI	3.952	3.727
TCGA-AA-3715-01	BRF2	3.031	8	2.97	1		BRF2	3.031	2.97
TCGA-AA-3715-01	NEIL2	2.379	8	2.041	2		NEIL2	2.379	2.041
TCGA-AA-3715-01	MUC16	14.986	7	10.013	1		MUC16	14.986	10.013
TCGA-AU-6004-01	KCNK15	7.739	7	2.888	1		KCNK15	7.739	2.888
TCGA-AA-3715-01	WFDC3	7.11	7	3.471	2		WFDC3	7.11	3.471
TCGA-A6-6138-01	RNF6	7.106	7	3.849	10		RNF6	7.106	3.849
TCGA-AD-6895-01	DEPP1	6.719	7	3.062	5		DEPP1	6.719	3.062
TCGA-AA-A02K-01	BAG4	5.523	7	4.973	1		BAG4	5.523	4.973
TCGA-AA-3715-01	PRDX2	4.785	7	2.884	1		PRDX2	4.785	2.884
TCGA-AA-3663-01	AZIN1	4.658	7	4.003	5		AZIN1	4.658	4.003
TCGA-AA-3663-01	ACOT8	4.521	7	4.143	6		ACOT8	4.521	4.143
TCGA-AA-3715-01	RPL18A	4.321	7	3.394	6		RPL18A	4.321	3.394
TCGA-A6-5661-01	SUGT1	3.976	7	3.801	7		SUGT1	3.976	3.801
TCGA-AH-6544-01	XPO7	3.85	7	2.673	1		XPO7	3.85	2.673
TCGA-AA-3663-01	TSTA3	3.773	7	2.996	1		TSTA3	3.773	2.996
TCGA-AA-3663-01	PUF60	3.739	7	2.047	6		PUF60	3.739	2.047
TCGA-A6-6138-01	PAX1	3.343	7	2.865	7		PAX1	3.343	2.865
TCGA-A6-5661-01	MED4	3.164	7	2.212	9		MED4	3.164	2.212
TCGA-AA-3986-01	NELFCD	3.12	7	3.206	8		NELFCD	3.12	3.206
TCGA-AA-3663-01	NBN	2.803	7	2.452	1		NBN	2.803	2.452
TCGA-AH-6544-01	CHRAC1	2.789	7	6.052	5		CHRAC1	2.789	6.052
TCGA-AA-A00N-01	OR13J1	2.7	7	4.081	7		OR13J1	2.7	4.081
TCGA-AA-3715-01	FAM189B	2.692	7	3.767	1		FAM189B	2.692	3.767
TCGA-AA-A02K-01	CTNNBL1	2.673	7	3.114	7		CTNNBL1	2.673	3.114
TCGA-A6-6138-01	IL12RB1	2.596	7	2.106	2		IL12RB1	2.596	2.106
TCGA-AA-3986-01	YTHDF1	2.44	7	7.068	8		YTHDF1	2.44	7.068
TCGA-AA-3663-01	EMC2	2.397	7	3.866	4		EMC2	2.397	3.866
TCGA-A6-5661-01	CPNE3	2.29	7	2.427	3		CPNE3	2.29	2.427
TCGA-AA-3715-01	WDR18	2.195	7	2.836	2		WDR18	2.195	2.836
TCGA-A6-6138-01	ZNF91	2.095	7	2.209	8		ZNF91	2.095	2.209
TCGA-AA-3986-01	TNNC2	2.067	7	3.768	9		TNNC2	2.067	3.768
TCGA-AA-3663-01	FNTA	2.018	7	5.287	5		FNTA	2.018	5.287
TCGA-CK-6746-01	APLP1	23.232	6	3.524	3		APLP1	23.232	3.524
TCGA-AA-3715-01	KLC3	13.958	6	10.378	1		KLC3	13.958	10.378
TCGA-AA-3986-01	ACSS1	7.949	6	5.827	1		ACSS1	7.949	5.827
TCGA-AA-3663-01	LEPROTL1	7.586	6	6.834	1		LEPROTL1	7.586	6.834
TCGA-AA-3663-01	RPL8	6.563	6	6.312	5		RPL8	6.563	6.312
TCGA-AA-A02K-01	MTIF3	5.703	6	2.442	10		MTIF3	5.703	2.442
TCGA-AZ-6598-01	TOMM7	5.407	6	3.415	5		TOMM7	5.407	3.415
TCGA-AA-3715-01	TMEM161A	5.33	6	3.759	1		TMEM161A	5.33	3.759
TCGA-AA-3715-01	MMP9	5.271	6	2.792	4		MMP9	5.271	2.792
TCGA-AA-A02K-01	MEPCE	5.264	6	2.183	5		MEPCE	5.264	2.183
TCGA-AA-3663-01	GPAA1	5.21	6	2.666	4		GPAA1	5.21	2.666
TCGA-AZ-6598-01	GPAT4	5.037	6	4.275	3		GPAT4	5.037	4.275
TCGA-AD-6895-01	ZNFX1	4.786	6	4.324	1		ZNFX1	4.786	4.324
TCGA-AA-3715-01	COPE	4.532	6	5.38	2		COPE	4.532	5.38
TCGA-CK-6746-01	RBM8A	4.324	6	2.302	5		RBM8A	4.324	2.302
TCGA-AA-3986-01	SPAG8	4.219	6	2.145	4		SPAG8	4.219	2.145
TCGA-A6-6138-01	PRELID3B	4.089	6	3.244	1		PRELID3B	4.089	3.244
TCGA-A6-5661-01	FBXO47	3.933	6	2.027	2		FBXO47	3.933	2.027
TCGA-AZ-6598-01	ASH2L	3.925	6	2.869	2		ASH2L	3.925	2.869
TCGA-A6-6138-01	WBP4	3.92	6	3.446	7		WBP4	3.92	3.446
TCGA-AA-3986-01	STAU1	3.893	6	2.291	7		STAU1	3.893	2.291
TCGA-AA-3663-01	FITM2	3.851	6	7.063	4		FITM2	3.851	7.063
TCGA-A6-5661-01	NOTCH2NLA	3.815	6	3.028	3		NOTCH2NLA	3.815	3.028
TCGA-AA-3663-01	CDK5	3.765	6	3.646	2		CDK5	3.765	3.646
TCGA-AA-3663-01	MTDH	3.749	6	2.717	4		MTDH	3.749	2.717
TCGA-AA-3715-01	NDUFA7	3.743	6	2.687	1		NDUFA7	3.743	2.687
TCGA-AA-A02K-01	SPERT	3.657	6	3.266	5		SPERT	3.657	3.266
TCGA-A6-6138-01	COMMD6	3.518	6	2.122	9		COMMD6	3.518	2.122
TCGA-AA-3663-01	AP1S1	3.38	6	2.374	1		AP1S1	3.38	2.374
TCGA-A6-6138-01	ATP5F1E	3.363	6	38.757	7		ATP5F1E	3.363	38.757
TCGA-AD-6895-01	OSBPL2	3.295	6	5.858	5		OSBPL2	3.295	5.858
TCGA-AH-6544-01	CHMP7	3.289	6	2.734	1		CHMP7	3.289	2.734
TCGA-AA-3715-01	KCNS1	3.097	6	2.107	3		KCNS1	3.097	2.107
TCGA-CK-6746-01	ARL8A	3.042	6	3.657	1		ARL8A	3.042	3.657
TCGA-AH-6544-01	SAP18	3.019	6	3.486	8		SAP18	3.019	3.486
TCGA-AD-6895-01	XAF1	2.919	6	2.934	1		XAF1	2.919	2.934
TCGA-AA-A02K-01	ZC3H3	2.916	6	3.601	3		ZC3H3	2.916	3.601
TCGA-AA-3663-01	CDK8	2.872	6	3.785	8		CDK8	2.872	3.785
TCGA-AA-A00N-01	PPP1R3F	2.869	6	2.034	4		PPP1R3F	2.869	2.034
TCGA-AA-A02K-01	PLPBP	2.862	6	2.254	2		PLPBP	2.862	2.254
TCGA-AA-3715-01	HSF1	2.798	6	2.551	6		HSF1	2.798	2.551
TCGA-AA-3663-01	MOCS3	2.636	6	5.033	5		MOCS3	2.636	5.033
TCGA-A6-5661-01	UBXN2B	2.604	6	2.13	3		UBXN2B	2.604	2.13
TCGA-A6-5661-01	ATP7B	2.571	6	4.387	3		ATP7B	2.571	4.387
TCGA-AU-6004-01	VIRMA	2.561	6	5.529	7		VIRMA	2.561	5.529
TCGA-A6-6138-01	DDX58	2.515	6	3.872	1		DDX58	2.515	3.872
TCGA-AH-6544-01	SCAMP3	2.508	6	2.476	1		SCAMP3	2.508	2.476
TCGA-A6-6138-01	ZNF675	2.473	6	3.785	9		ZNF675	2.473	3.785
TCGA-AA-3986-01	UBE2V1	2.431	6	3.151	7		UBE2V1	2.431	3.151
TCGA-A6-5661-01	ZNF257	2.413	6	51.707	4		ZNF257	2.413	51.707
TCGA-AA-A02K-01	MTG2	2.368	6	7.497	6		MTG2	2.368	7.497
TCGA-AA-A02K-01	PDZK1	2.367	6	6.314	3		PDZK1	2.367	6.314
TCGA-AA-3715-01	TAF6	2.363	6	2.114	3		TAF6	2.363	2.114
TCGA-AD-6895-01	SYT17	2.317	6	3.377	4		SYT17	2.317	3.377
TCGA-AH-6544-01	NUP62	2.299	6	2.654	1		NUP62	2.299	2.654
TCGA-AU-6004-01	RAD21	2.298	6	2.228	7		RAD21	2.298	2.228
TCGA-AA-3715-01	BST2	2.256	6	3.455	1		BST2	2.256	3.455
TCGA-AA-A010-01	CCDC124	2.229	6	3.986	1		CCDC124	2.229	3.986
TCGA-AH-6544-01	CNFN	2.203	6	4.404	1		CNFN	2.203	4.404
TCGA-AU-6004-01	ZNF16	2.169	6	2.735	4		ZNF16	2.169	2.735
TCGA-AA-3715-01	GPR108	2.155	6	2.097	1		GPR108	2.155	2.097
TCGA-AA-3663-01	OSER1	2.152	6	3.749	4		OSER1	2.152	3.749
TCGA-AH-6544-01	UBQLN4	2.145	6	3.931	4		UBQLN4	2.145	3.931
TCGA-AA-3663-01	RPS20	2.143	6	3.433	6		RPS20	2.143	3.433
TCGA-AA-3986-01	GID8	2.108	6	3.675	6		GID8	2.108	3.675
TCGA-AU-6004-01	CYP27B1	2.087	6	2.769	1		CYP27B1	2.087	2.769
TCGA-AA-3715-01	GALT	2.068	6	2.173	1		GALT	2.068	2.173
TCGA-AA-A02K-01	RTF2	2.042	6	2.589	7		RTF2	2.042	2.589
TCGA-AA-3663-01	ZNF98	2.031	6	3.158	5		ZNF98	2.031	3.158
TCGA-AU-6004-01	JCAD	2.023	6	4.528	4		JCAD	2.023	4.528
TCGA-AA-3986-01	VAPB	2.023	6	4.111	9		VAPB	2.023	4.111
TCGA-AA-A02K-01	PSMD4	2.013	6	2.456	1		PSMD4	2.013	2.456
TCGA-A6-5661-01	TMEM64	2.012	6	2.237	1		TMEM64	2.012	2.237
TCGA-AA-A02K-01	TRIM72	91.788	5	68.633	8		TRIM72	91.788	68.633
TCGA-CA-6718-01	CGB2	13.937	5	4.006	2		CGB2	13.937	4.006
TCGA-AA-3663-01	LBP	11.259	5	5.135	10		LBP	11.259	5.135
TCGA-AA-3715-01	NDUFA13	9.046	5	5.981	1		NDUFA13	9.046	5.981
TCGA-A6-6138-01	LNX2	8.953	5	11.042	7		LNX2	8.953	11.042
TCGA-AA-3715-01	GSTT2	7.029	5	3.838	2		GSTT2	7.029	3.838
TCGA-A6-6138-01	CUL4A	6.993	5	2.467	8		CUL4A	6.993	2.467
TCGA-AA-3715-01	TRAPPC5	6.921	5	2.018	2		TRAPPC5	6.921	2.018
TCGA-AA-3715-01	NRP1	6.852	5	2.17	6		NRP1	6.852	2.17
TCGA-AA-A02K-01	NDUFB11	6.845	5	12.291	7		NDUFB11	6.845	12.291
TCGA-AA-3663-01	TRAM1	6.733	5	2.585	3		TRAM1	6.733	2.585
TCGA-AA-3715-01	UBA52	6.72	5	5.437	3		UBA52	6.72	5.437
TCGA-AA-3715-01	ANKLE2	6.587	5	7.512	2		ANKLE2	6.587	7.512
TCGA-AZ-6598-01	ALKBH4	6.283	5	2.235	4		ALKBH4	6.283	2.235
TCGA-AA-A02K-01	HSPH1	5.637	5	5.003	3		HSPH1	5.637	5.003
TCGA-AA-3663-01	TMEM68	5.582	5	3.852	4		TMEM68	5.582	3.852
TCGA-AA-3715-01	TAP2	5.523	5	2.486	1		TAP2	5.523	2.486
TCGA-AA-3986-01	CTAG2	5.377	5	4.685	1		CTAG2	5.377	4.685
TCGA-A6-6138-01	PARP4	5.181	5	3.698	7		PARP4	5.181	3.698
TCGA-CA-6718-01	M1AP	4.973	5	4.385	1		M1AP	4.973	4.385
TCGA-A6-6138-01	ELF1	4.865	5	2.225	8		ELF1	4.865	2.225
TCGA-AA-3715-01	CDKN2B	4.788	5	5.836	1		CDKN2B	4.788	5.836
TCGA-AA-A02K-01	PQBP1	4.722	5	5.307	8		PQBP1	4.722	5.307
TCGA-AA-3715-01	PSMB7	4.654	5	2.59	1		PSMB7	4.654	2.59
TCGA-CM-5348-01	ADPRHL1	4.644	5	2.901	2		ADPRHL1	4.644	2.901
TCGA-AA-A02K-01	POMP	4.582	5	4.144	5		POMP	4.582	4.144
TCGA-AA-3715-01	PSMB6	4.477	5	2.155	1		PSMB6	4.477	2.155
TCGA-AZ-6598-01	VOPP1	4.464	5	4.067	3		VOPP1	4.464	4.067
TCGA-AA-A02K-01	PCGF2	4.453	5	2.131	1		PCGF2	4.453	2.131
TCGA-AH-6544-01	SH2D4A	4.306	5	3.765	1		SH2D4A	4.306	3.765
TCGA-AA-A02K-01	HIST2H2AB	4.247	5	7.856	3		HIST2H2AB	4.247	7.856
TCGA-AA-3715-01	ST6GALNAC4	4.149	5	5.643	1		ST6GALNAC4	4.149	5.643
TCGA-AA-3663-01	NDUFB9	4.144	5	4.331	3		NDUFB9	4.144	4.331
TCGA-AA-3715-01	B9D1	4.14	5	2.765	1		B9D1	4.14	2.765
TCGA-AA-A02K-01	KIFAP3	4.12	5	3.735	1		KIFAP3	4.12	3.735
TCGA-AU-6004-01	ODF1	4.062	5	3.184	1		ODF1	4.062	3.184
TCGA-AA-3715-01	PLPPR3	3.989	5	4.045	1		PLPPR3	3.989	4.045
TCGA-AA-A02K-01	ZNF746	3.87	5	5.863	4		ZNF746	3.87	5.863
TCGA-AH-6544-01	UQCRB	3.856	5	10.077	5		UQCRB	3.856	10.077
TCGA-AH-6544-01	B4GALT3	3.835	5	3.638	3		B4GALT3	3.835	3.638
TCGA-AA-A02K-01	KLHL34	3.747	5	3.619	3		KLHL34	3.747	3.619
TCGA-AA-3715-01	PIN1	3.72	5	4.089	1		PIN1	3.72	4.089
TCGA-A6-5661-01	MIPEP	3.707	5	2.369	6		MIPEP	3.707	2.369
TCGA-AA-3715-01	GRHPR	3.681	5	3.361	1		GRHPR	3.681	3.361
TCGA-AA-3663-01	COMMD5	3.659	5	3.738	4		COMMD5	3.659	3.738
TCGA-AA-3715-01	FTSJ1	3.606	5	2.169	8		FTSJ1	3.606	2.169
TCGA-AA-3663-01	ADAM9	3.583	5	3.017	1		ADAM9	3.583	3.017
TCGA-AA-A02K-01	ZMIZ2	3.583	5	2.923	6		ZMIZ2	3.583	2.923
TCGA-AD-6895-01	CAPN2	3.575	5	3.274	1		CAPN2	3.575	3.274
TCGA-AA-3715-01	ADARB1	3.547	5	2.316	4		ADARB1	3.547	2.316
TCGA-AA-3715-01	PARP10	3.534	5	2.096	1		PARP10	3.534	2.096
TCGA-AA-A02K-01	MCM10	3.492	5	4.835	1		MCM10	3.492	4.835
TCGA-A6-6138-01	RALA	3.474	5	5.09	5		RALA	3.474	5.09
TCGA-AD-6895-01	NACC1	3.469	5	3.146	1		NACC1	3.469	3.146
TCGA-AA-A02K-01	ZNF676	3.464	5	5.288	5		ZNF676	3.464	5.288
TCGA-AZ-6598-01	MAD1L1	3.447	5	2.098	2		MAD1L1	3.447	2.098
TCGA-AA-A02K-01	ALG11	3.435	5	2.561	1		ALG11	3.435	2.561
TCGA-AA-3986-01	ZSWIM3	3.413	5	6.055	5		ZSWIM3	3.413	6.055
TCGA-A6-6138-01	FBXL3	3.389	5	2.221	6		FBXL3	3.389	2.221
TCGA-A6-6138-01	YKT6	3.356	5	3.186	4		YKT6	3.356	3.186
TCGA-AA-3715-01	LY6E	3.352	5	3.127	1		LY6E	3.352	3.127
TCGA-AA-3715-01	RPS21	3.334	5	117.196	6		RPS21	3.334	117.196
TCGA-AA-A00N-01	CCDC190	3.332	5	2.562	1		CCDC190	3.332	2.562
TCGA-AA-3715-01	PSMA7	3.301	5	5.857	5		PSMA7	3.301	5.857
TCGA-A6-6138-01	INTS6	3.29	5	2.234	4		INTS6	3.29	2.234
TCGA-AA-3663-01	NAPRT	3.263	5	3.724	1		NAPRT	3.263	3.724
TCGA-AD-6895-01	S100A14	3.25	5	2.634	1		S100A14	3.25	2.634
TCGA-AH-6544-01	REEP4	3.233	5	3.738	1		REEP4	3.233	3.738
TCGA-CK-6746-01	PLA1A	3.228	5	2.074	1		PLA1A	3.228	2.074
TCGA-AD-6895-01	IER5	3.172	5	3.993	1		IER5	3.172	3.993
TCGA-AU-6004-01	PTK2	3.161	5	4.752	4		PTK2	3.161	4.752
TCGA-AA-A02K-01	TTC13	3.154	5	4.26	2		TTC13	3.154	4.26
TCGA-AA-3715-01	CORO6	3.13	5	2.881	1		CORO6	3.13	2.881
TCGA-AA-3986-01	ZNF217	3.124	5	2.394	2		ZNF217	3.124	2.394
TCGA-AU-6004-01	TAF2	3.062	5	5.53	7		TAF2	3.062	5.53
TCGA-AA-A010-01	MT1E	3.028	5	2.09	1		MT1E	3.028	2.09
TCGA-AZ-6598-01	TYW1B	3.026	5	2.974	3		TYW1B	3.026	2.974
TCGA-AU-6004-01	ACOXL	3.007	5	2.447	1		ACOXL	3.007	2.447
TCGA-AZ-6598-01	RP9	3.004	5	3.531	4		RP9	3.004	3.531
TCGA-AA-3715-01	DDX54	2.988	5	2.939	2		DDX54	2.988	2.939
TCGA-AA-3715-01	ASNA1	2.966	5	2.335	1		ASNA1	2.966	2.335
TCGA-A6-5661-01	ANP32E	2.954	5	4.694	5		ANP32E	2.954	4.694
TCGA-AA-3663-01	FAM91A1	2.943	5	2.012	4		FAM91A1	2.943	2.012
TCGA-AA-3715-01	SMTNL1	2.925	5	2.373	1		SMTNL1	2.925	2.373
TCGA-AA-3715-01	TMEM189	2.921	5	3.036	2		TMEM189	2.921	3.036
TCGA-AA-3663-01	UBAC2	2.899	5	4.82	9		UBAC2	2.899	4.82
TCGA-A6-5661-01	CDADC1	2.881	5	4.327	6		CDADC1	2.881	4.327
TCGA-AA-3715-01	TRIP6	2.866	5	3.032	1		TRIP6	2.866	3.032
TCGA-AA-A02K-01	PMS2	2.843	5	2.755	5		PMS2	2.843	2.755
TCGA-AA-3663-01	MRPL55	2.838	5	4.883	1		MRPL55	2.838	4.883
TCGA-AA-A02K-01	F8A1	2.834	5	2.962	6		F8A1	2.834	2.962
TCGA-AD-6895-01	SOX13	2.834	5	12.473	2		SOX13	2.834	12.473
TCGA-AA-A02K-01	C19orf24	2.819	5	2.423	2		C19orf24	2.819	2.423
TCGA-AA-3715-01	ADRM1	2.81	5	8.41	4		ADRM1	2.81	8.41
TCGA-A6-6138-01	ZNF267	2.805	5	2.317	2		ZNF267	2.805	2.317
TCGA-AA-A00N-01	FBXW10	2.804	5	4.352	1		FBXW10	2.804	4.352
TCGA-A6-5661-01	LACTB2	2.8	5	6.571	3		LACTB2	2.8	6.571
TCGA-AD-6895-01	OAS3	2.787	5	2.683	1		OAS3	2.787	2.683
TCGA-AA-A02K-01	C16orf58	2.777	5	3.139	3		C16orf58	2.777	3.139
TCGA-AA-3663-01	NINJ1	2.755	5	3.645	1		NINJ1	2.755	3.645
TCGA-AD-6895-01	RABGEF1	2.752	5	2.191	4		RABGEF1	2.752	2.191
TCGA-AA-3663-01	WDYHV1	2.742	5	2.655	4		WDYHV1	2.742	2.655
TCGA-AA-A010-01	MEA1	2.732	5	3.947	1		MEA1	2.732	3.947
TCGA-AA-A02K-01	MRPL57	2.725	5	3.506	5		MRPL57	2.725	3.506
TCGA-AD-6895-01	DBNL	2.708	5	2.592	1		DBNL	2.708	2.592
TCGA-AZ-6598-01	INTS10	2.704	5	5.823	1		INTS10	2.704	5.823
TCGA-AA-A02K-01	RUSC1	2.703	5	3.579	1		RUSC1	2.703	3.579
TCGA-AA-A02K-01	PLPP5	2.69	5	2.541	1		PLPP5	2.69	2.541
TCGA-A6-6138-01	CALHM6	2.668	5	3.823	1		CALHM6	2.668	3.823
TCGA-AA-A00N-01	EXT1	2.638	5	2.934	1		EXT1	2.638	2.934
TCGA-AA-3663-01	YWHAZ	2.63	5	2.522	3		YWHAZ	2.63	2.522
TCGA-AA-3663-01	MED30	2.624	5	3.343	6		MED30	2.624	3.343
TCGA-AA-3715-01	DCTN3	2.619	5	6.205	2		DCTN3	2.619	6.205
TCGA-AH-6544-01	FARSA	2.596	5	2.188	1		FARSA	2.596	2.188
TCGA-AU-6004-01	ELP3	2.594	5	2.211	2		ELP3	2.594	2.211
TCGA-AA-3715-01	IFI30	2.575	5	2.694	2		IFI30	2.575	2.694
TCGA-AA-3715-01	RECQL4	2.574	5	6.293	4		RECQL4	2.574	6.293
TCGA-AA-A02K-01	C7orf25	2.57	5	5.962	4		C7orf25	2.57	5.962
TCGA-AA-A02K-01	MRM2	2.554	5	2.176	4		MRM2	2.554	2.176
TCGA-AA-3986-01	CCDC189	2.551	5	3.217	3		CCDC189	2.551	3.217
TCGA-AA-3663-01	GSDMB	2.545	5	2.845	1		GSDMB	2.545	2.845
TCGA-AA-3663-01	RAB2A	2.52	5	2.575	2		RAB2A	2.52	2.575
TCGA-AH-6544-01	SPATA4	2.52	5	5.236	1		SPATA4	2.52	5.236
TCGA-AZ-6598-01	HIST2H2AC	2.51	5	2.267	2		HIST2H2AC	2.51	2.267
TCGA-AA-3715-01	PLEKHF1	2.509	5	5.842	3		PLEKHF1	2.509	5.842
TCGA-AA-A02K-01	OAS2	2.505	5	3.812	1		OAS2	2.505	3.812
TCGA-AA-A02K-01	DNAJC5	2.502	5	3.202	5		DNAJC5	2.502	3.202
TCGA-AA-3663-01	DSCC1	2.5	5	2.784	4		DSCC1	2.5	2.784
TCGA-AA-A02K-01	MOSPD3	2.497	5	3.775	2		MOSPD3	2.497	3.775
TCGA-AA-3715-01	LRRC14	2.495	5	4.713	5		LRRC14	2.495	4.713
TCGA-AA-3715-01	EEF1D	2.485	5	5.513	4		EEF1D	2.485	5.513
TCGA-AA-3986-01	SYS1	2.473	5	2.113	4		SYS1	2.473	2.113
TCGA-AA-3663-01	CDRT1	2.411	5	2.097	2		CDRT1	2.411	2.097
TCGA-AA-3715-01	NUP210L	2.411	5	3.182	1		NUP210L	2.411	3.182
TCGA-AZ-6598-01	RNF40	2.4	5	4.143	3		RNF40	2.4	4.143
TCGA-A6-6138-01	GRINA	2.395	5	2.329	3		GRINA	2.395	2.329
TCGA-AA-3986-01	UBL3	2.379	5	3.171	5		UBL3	2.379	3.171
TCGA-AH-6544-01	CST3	2.374	5	5.318	7		CST3	2.374	5.318
TCGA-A6-5661-01	RMDN1	2.368	5	2.551	5		RMDN1	2.368	2.551
TCGA-A6-6138-01	LMO7	2.367	5	2.639	1		LMO7	2.367	2.639
TCGA-AA-A010-01	RNASEH2A	2.359	5	3.429	1		RNASEH2A	2.359	3.429
TCGA-CA-6718-01	ZNF429	2.349	5	2.397	7		ZNF429	2.349	2.397
TCGA-AZ-6598-01	CCDC126	2.335	5	3.75	2		CCDC126	2.335	3.75
TCGA-AH-6544-01	ENOX2	2.333	5	2.324	7		ENOX2	2.333	2.324
TCGA-A6-6138-01	ATP6V1C1	2.323	5	2.786	6		ATP6V1C1	2.323	2.786
TCGA-AA-3715-01	SLC25A11	2.323	5	2.746	1		SLC25A11	2.323	2.746
TCGA-AA-3663-01	ATP1B1	2.285	5	3.917	1		ATP1B1	2.285	3.917
TCGA-AA-3715-01	DUSP4	2.275	5	2.128	1		DUSP4	2.275	2.128
TCGA-AA-A02K-01	SLC10A5	2.262	5	4.279	2		SLC10A5	2.262	4.279
TCGA-AA-3663-01	UBE2D4	2.258	5	3.018	4		UBE2D4	2.258	3.018
TCGA-AU-6004-01	DCTN6	2.248	5	2.142	1		DCTN6	2.248	2.142
TCGA-A6-6138-01	SUPT20H	2.248	5	2.654	10		SUPT20H	2.248	2.654
TCGA-A6-6138-01	IFT88	2.245	5	4.023	6		IFT88	2.245	4.023
TCGA-AA-A02K-01	SLC4A2	2.245	5	3.657	1		SLC4A2	2.245	3.657
TCGA-AA-3715-01	NUDT18	2.243	5	2.512	1		NUDT18	2.243	2.512
TCGA-AA-3715-01	BOLA2	2.231	5	3.102	2		BOLA2	2.231	3.102
TCGA-AA-A02K-01	LSM 4.00	2.219	5	3.761	1		LSM 4.00	2.219	3.761
TCGA-AH-6544-01	MCM4	2.212	5	2.194	1		MCM4	2.212	2.194
TCGA-AA-A02K-01	ARPC1B	2.209	5	2.914	1		ARPC1B	2.209	2.914
TCGA-CM-4746-01	POLR3GL	2.209	5	2.275	3		POLR3GL	2.209	2.275
TCGA-AA-A02K-01	SDC4	2.208	5	2.667	2		SDC4	2.208	2.667
TCGA-AA-A02K-01	GPKOW	2.199	5	2.949	4		GPKOW	2.199	2.949
TCGA-AA-A010-01	C9orf66	2.189	5	2.593	1		C9orf66	2.189	2.593
TCGA-AA-3663-01	GINS4	2.186	5	2.471	3		GINS4	2.186	2.471
TCGA-AA-3715-01	ANKRD39	2.174	5	2.725	1		ANKRD39	2.174	2.725
TCGA-AA-A02K-01	CLPP	2.171	5	2.133	1		CLPP	2.171	2.133
TCGA-AA-A02K-01	PLEKHA8	2.145	5	3.128	6		PLEKHA8	2.145	3.128
TCGA-AA-3715-01	AIF1L	2.144	5	2.002	1		AIF1L	2.144	2.002
TCGA-AA-A00N-01	OVOL2	2.142	5	2.125	2		OVOL2	2.142	2.125
TCGA-AA-3715-01	GADD45GIP1	2.135	5	2.143	1		GADD45GIP1	2.135	2.143
TCGA-AA-A00N-01	PIAS3	2.129	5	4.363	1		PIAS3	2.129	4.363
TCGA-AH-6544-01	JTB	2.11	5	2.384	1		JTB	2.11	2.384
TCGA-AA-3663-01	TMED4	2.107	5	2.39	4		TMED4	2.107	2.39
TCGA-AA-3715-01	TLE6	2.106	5	4.571	3		TLE6	2.106	4.571
TCGA-AA-3663-01	AKR1D1	2.075	5	2.518	1		AKR1D1	2.075	2.518
TCGA-AZ-6598-01	COX19	2.068	5	3.225	5		COX19	2.068	3.225
TCGA-AH-6544-01	CALM3	2.064	5	2.128	1		CALM3	2.064	2.128
TCGA-AA-A02K-01	SLC27A3	2.064	5	2.372	1		SLC27A3	2.064	2.372
TCGA-AA-A02K-01	UXT	2.064	5	2.439	8		UXT	2.064	2.439
TCGA-AH-6544-01	VPS37A	2.064	5	4.796	2		VPS37A	2.064	4.796
TCGA-AA-3715-01	CPSF1	2.06	5	2.955	4		CPSF1	2.06	2.955
TCGA-A6-6138-01	C8orf33	2.052	5	3.802	6		C8orf33	2.052	3.802
TCGA-AA-A02K-01	ATP5F1D	2.047	5	8.523	2		ATP5F1D	2.047	8.523
TCGA-A6-6138-01	TDRD3	2.047	5	6.611	6		TDRD3	2.047	6.611
TCGA-AA-3986-01	PAN3	2.038	5	6.355	9		PAN3	2.038	6.355
TCGA-AD-6895-01	AP2S1	2.037	5	4.131	1		AP2S1	2.037	4.131
TCGA-AA-3715-01	KRT6B	2.033	5	3.845	1		KRT6B	2.033	3.845
TCGA-AD-6895-01	TNFSF9	2.025	5	4.832	1		TNFSF9	2.025	4.832
TCGA-CK-6746-01	RNF144A	2.011	5	3.056	1		RNF144A	2.011	3.056
TCGA-AA-A02K-01	THAP8	2.011	5	2.058	1		THAP8	2.011	2.058
TCGA-A6-6138-01	EBPL	2.001	5	8.559	7		EBPL	2.001	8.559

## Sheet: Under
Supplementary Table S6B. Gene with expression levels with Z-values under -2.
	Gene	Patients Z-value	Patient freq	Control Z value	Control freq			Gene	PolE mutant	WT
TCGA-AA-3715-01	ZNF675	-2.626	8	-6.533	2			ZNF675	-2.626	-6.533
TCGA-A6-5661-01	CHD6	-5.266	7	5.763	1			CHD6	-5.266	5.763
TCGA-A6-6138-01	ZNF485	-2.832	7	-2.136	3			ZNF485	-2.832	-2.136
TCGA-AH-6544-01	RBBP6	-2.012	6	-4.352	2			RBBP6	-2.012	-4.352
TCGA-AA-3663-01	RPGRIP1L	-2.263	6	-2.512	1			RPGRIP1L	-2.263	-2.512
TCGA-AA-A02K-01	VSTM2L	-7.52	6	-3.529	2			VSTM2L	-7.52	-3.529
TCGA-CA-6718-01	MAPK7	-2.078	5	-3.012	3			MAPK7	-2.078	-3.012
TCGA-AA-3663-01	PLCG1	-3.073	5	-3.451	1			PLCG1	-3.073	-3.451
TCGA-AA-A02K-01	RAF1	-2.191	5	-3.643	3			RAF1	-2.191	-3.643
TCGA-AA-A02K-01	TOX4	-2.935	5	-2.893	3			TOX4	-2.935	-2.893
TCGA-AA-A02K-01	VPS37A	-4.722	5	-2.323	6			VPS37A	-4.722	-2.323
